# Supplementary material for: The Utility of Small Fishes for the Genetic Study of Human Age-Related Disorders
Source: Front Genet. 2022 Jul 15;13:928597. doi: 10.3389/fgene.2022.928597 (PMC9335361; doi:10.3389/fgene.2022.928597)
Supplement: Supplementary file 1 [file table2.xlsx]

## Sheet: Sheet1
Supplemental Table2. The list of 9471 common-shared genes among the 4 species.
Common genes among 4 species
A1CF
AAAS
AACS
AADAC
AADAT
AAGAB
AAMDC
AAMP
AAR2
AARS1
AARS2
AASDH
AASDHPPT
AASS
AATF
ABAT
ABCA12
ABCA5
ABCA7
ABCB10
ABCB11
ABCB4
ABCB7
ABCB8
ABCB9
ABCC1
ABCC10
ABCC12
ABCC3
ABCC8
ABCC9
ABCD1
ABCD4
ABCE1
ABCF1
ABCF3
ABCG1
ABCG5
ABCG8
ABHD11
ABHD13
ABHD14A
ABHD14B
ABHD16A
ABHD17B
ABHD18
ABHD3
ABHD4
ABITRAM
ABL1
ABL2
ABLIM2
ABLIM3
ABR
ABRA
ABRACL
ABRAXAS1
ABRAXAS2
ABT1
ABTB1
ACAA1
ACAA2
ACACA
ACACB
ACAD11
ACAD8
ACAD9
ACADL
ACADM
ACADS
ACADSB
ACADVL
ACAP1
ACAP2
ACAT1
ACAT2
ACBD3
ACBD4
ACBD6
ACCS
ACD
ACE
ACER1
ACER2
ACER3
ACHE
ACIN1
ACKR4
ACLY
ACMSD
ACO1
ACO2
ACOD1
ACOT13
ACOT7
ACOT8
ACOX1
ACP1
ACP2
ACP6
ACP7
ACSBG2
ACSF2
ACSF3
ACSL3
ACSL5
ACSL6
ACSS1
ACSS2
ACSS3
ACTA2
ACTL6A
ACTN1
ACTN4
ACTR10
ACTR1B
ACTR2
ACTR5
ACTR6
ACTR8
ACVR1C
ACVR2A
ACVRL1
ACY1
ADA
ADA2
ADAL
ADAM15
ADAM17
ADAM19
ADAM22
ADAM28
ADAM9
ADAMTS1
ADAMTS10
ADAMTS12
ADAMTS13
ADAMTS18
ADAMTS3
ADAMTS5
ADAMTS6
ADAMTS9
ADAMTSL2
ADAMTSL3
ADAMTSL4
ADAMTSL5
ADAP2
ADAR
ADARB2
ADAT1
ADAT2
ADAT3
ADCK1
ADCK2
ADCK5
ADCY2
ADCY5
ADCY6
ADCY7
ADCY8
ADCY9
ADCYAP1
ADD1
ADD2
ADGB
ADGRA2
ADGRA3
ADGRB2
ADGRB3
ADGRD1
ADGRD2
ADGRF3
ADGRG6
ADGRL4
ADGRV1
ADI1
ADIPOR2
ADK
ADNP
ADO
ADORA2A
ADORA2B
ADPGK
ADPRHL1
ADPRM
ADPRS
ADRA1D
ADRA2A
ADRA2B
ADRA2C
ADRB1
ADSL
ADSS1
AEBP1
AEBP2
AFAP1
AFAP1L1
AFAP1L2
AFF2
AFF4
AFG1L
AFG3L2
AFMID
AFTPH
AGA
AGAP1
AGAP2
AGAP3
AGBL2
AGBL4
AGBL5
AGFG1
AGFG2
AGGF1
AGK
AGMAT
AGMO
AGO1
AGO2
AGO4
AGPAT2
AGPAT3
AGPAT4
AGPAT5
AGPS
AGR2
AGRN
AGRP
AGT
AGTPBP1
AGTRAP
AGXT
AGXT2
AHCTF1
AHCY
AHCYL1
AHDC1
AHI1
AHNAK
AHRR
AICDA
AIDA
AIF1L
AIFM1
AIFM3
AIG1
AIMP2
AIP
AIPL1
AJAP1
AJM1
AJUBA
AK1
AK2
AK3
AK4
AK5
AK8
AK9
AKAP10
AKAP12
AKAP13
AKAP17A
AKAP7
AKAP8L
AKAP9
AKIP1
AKIRIN1
AKIRIN2
AKNA
AKR1A1
AKR7A3
AKT1
AKT1S1
AKT2
AKTIP
ALAD
ALAS1
ALAS2
ALDH16A1
ALDH18A1
ALDH1A2
ALDH1L2
ALDH3B1
ALDH3B2
ALDH4A1
ALDH5A1
ALDH6A1
ALDH7A1
ALDH8A1
ALDOB
ALDOC
ALG1
ALG10
ALG12
ALG13
ALG14
ALG2
ALG3
ALG5
ALG6
ALG8
ALG9
ALK
ALKAL1
ALKBH1
ALKBH2
ALKBH3
ALKBH4
ALKBH5
ALKBH7
ALKBH8
ALLC
ALMS1
ALOX12
ALOX5AP
ALPK1
ALPK2
ALPL
ALX1
ALX3
ALYREF
AMACR
AMD 1.00
AMDHD1
AMDHD2
AMER2
AMH
AMIGO1
AMIGO3
AMMECR1
AMN
AMOT
AMPD1
AMPD3
AMPH
AMT
ANAPC1
ANAPC10
ANAPC11
ANAPC15
ANAPC16
ANAPC2
ANAPC4
ANAPC5
ANAPC7
ANGEL1
ANGEL2
ANGPT1
ANGPT2
ANGPT4
ANGPTL3
ANGPTL4
ANGPTL6
ANGPTL7
ANK1
ANK2
ANKDD1B
ANKFN1
ANKFY1
ANKHD1
ANKIB1
ANKK1
ANKLE2
ANKMY1
ANKRA2
ANKRD11
ANKRD12
ANKRD13A
ANKRD13D
ANKRD16
ANKRD22
ANKRD24
ANKRD27
ANKRD29
ANKRD33B
ANKRD34C
ANKRD39
ANKRD40
ANKRD44
ANKRD49
ANKRD53
ANKRD54
ANKRD63
ANKS1B
ANKS3
ANKS4B
ANKS6
ANKZF1
ANLN
ANO3
ANO5
ANO6
ANO7
ANO8
ANOS1
ANP32A
ANP32B
ANP32E
ANTKMT
ANXA13
ANXA4
ANXA5
AOC1
AOC2
AOPEP
AP1AR
AP1B1
AP1G1
AP1G2
AP1M1
AP1M2
AP1S1
AP1S3
AP2A1
AP2B1
AP2M1
AP2S1
AP3B2
AP3D1
AP3M1
AP3M2
AP3S1
AP4B1
AP4E1
AP4M1
AP4S1
AP5M1
AP5S1
AP5Z1
APAF1
APBA2
APBB1
APBB1IP
APBB3
APC
APC2
APCDD1L
APEH
APEX1
APH1B
API5
APIP
APLF
APLN
APLP1
APLP2
APMAP
APOA2
APOE
APOF
APOL1
APOO
APOOL
APPBP2
APPL1
APPL2
APRT
APTX
AQP10
AQP11
AQP4
AQP7
AQR
AR
ARAF
ARAP2
ARAP3
AREG
AREL1
ARF1
ARF4
ARF6
ARFGAP1
ARFGAP2
ARFGAP3
ARFGEF1
ARFGEF2
ARFGEF3
ARFIP1
ARG1
ARG2
ARHGAP1
ARHGAP10
ARHGAP11A
ARHGAP15
ARHGAP17
ARHGAP18
ARHGAP19
ARHGAP21
ARHGAP22
ARHGAP24
ARHGAP25
ARHGAP27
ARHGAP31
ARHGAP32
ARHGAP35
ARHGAP36
ARHGAP39
ARHGAP5
ARHGAP6
ARHGAP9
ARHGDIG
ARHGEF10
ARHGEF16
ARHGEF17
ARHGEF19
ARHGEF2
ARHGEF25
ARHGEF3
ARHGEF33
ARHGEF37
ARHGEF38
ARHGEF39
ARHGEF4
ARHGEF40
ARHGEF5
ARHGEF6
ARHGEF9
ARID1A
ARID1B
ARID2
ARID3A
ARID3B
ARID4A
ARID4B
ARID5A
ARID5B
ARIH1
ARIH2
ARL 1.00
ARL 10.00
ARL 11.00
ARL 14.00
ARL 16.00
ARL 2.00
ARL 6.00
ARL 9.00
ARL13A
ARL13B
ARL14EP
ARL2BP
ARL4C
ARL4D
ARL5A
ARL5C
ARL6IP1
ARL6IP4
ARL6IP6
ARMC1
ARMC10
ARMC2
ARMC3
ARMC5
ARMC6
ARMC7
ARMC9
ARMH3
ARMT1
ARNT
ARNTL2
ARPC2
ARPC3
ARPC4
ARPIN
ARPP21
ARR3
ARRB1
ARRDC2
ARSA
ARSB
ARSG
ARSH
ARSJ
ARSK
ARV1
ARVCF
AS3MT
ASAH2
ASAP2
ASAP3
ASB10
ASB11
ASB12
ASB14
ASB16
ASB3
ASB4
ASB6
ASB8
ASCC1
ASCC2
ASCC3
ASCL1
ASH1L
ASH2L
ASIC2
ASL
ASMT
ASMTL
ASNS
ASNSD1
ASPA
ASPDH
ASPG
ASPH
ASPHD1
ASPHD2
ASPM
ASPN
ASPSCR1
ASRGL1
ASS1
ASTN1
ASTN2
ASXL1
ASXL2
ASZ1
ATAD1
ATAD2
ATAD2B
ATAT1
ATCAY
ATE1
ATF1
ATF2
ATF3
ATF4
ATF5
ATF6
ATF6B
ATF7IP
ATF7IP2
ATG10
ATG101
ATG12
ATG13
ATG14
ATG2A
ATG2B
ATG3
ATG4B
ATG4C
ATG5
ATG7
ATG9A
ATG9B
ATIC
ATL1
ATL3
ATM
ATMIN
ATN1
ATOH1
ATOH7
ATOH8
ATOX1
ATP10A
ATP10B
ATP10D
ATP11A
ATP11B
ATP11C
ATP13A1
ATP13A2
ATP13A3
ATP1A3
ATP1B1
ATP1B4
ATP23
ATP2A1
ATP2A2
ATP2A3
ATP2B2
ATP2C1
ATP5F1B
ATP5F1C
ATP5F1D
ATP5F1E
ATP5MF
ATP5PB
ATP5PD
ATP5PF
ATP5PO
ATP6AP2
ATP6V0A2
ATP6V0B
ATP6V0D1
ATP6V1D
ATP6V1E1
ATP6V1F
ATP6V1G1
ATP6V1H
ATP7B
ATP8A1
ATP8A2
ATP8B1
ATP8B2
ATP8B3
ATP8B4
ATP9A
ATP9B
ATPAF1
ATPAF2
ATPSCKMT
ATR
ATRAID
ATRN
ATRX
ATXN10
ATXN1L
ATXN2
ATXN2L
ATXN3
ATXN7
ATXN7L1
AUH
AUP1
AURKA
AURKAIP1
AURKB
AVEN
AVIL
AVL9
AVPI1
AXDND1
AXIN1
AXIN2
AXL
AZI2
AZIN1
B3GALNT2
B3GALT2
B3GALT4
B3GALT6
B3GAT2
B3GAT3
B3GNT7
B3GNT9
B3GNTL1
B4GALNT1
B4GALT2
B4GALT3
B4GALT4
B4GALT5
B4GALT7
B4GAT1
B9D1
B9D2
BABAM1
BABAM2
BACE1
BACE2
BAG1
BAG2
BAG3
BAG4
BAG5
BAG6
BAHD1
BAIAP3
BANF1
BANP
BAP1
BARD1
BARHL2
BARX1
BARX2
BASP1
BATF
BATF2
BAZ1A
BAZ1B
BAZ2A
BBLN
BBOF1
BBOX1
BBS1
BBS10
BBS2
BBS4
BBS5
BBS7
BBS9
BBX
BCAM
BCAN
BCAP29
BCAP31
BCAR1
BCAR3
BCAS2
BCAS3
BCAT2
BCCIP
BCKDHA
BCKDHB
BCKDK
BCL10
BCL11B
BCL2L1
BCL2L10
BCL2L12
BCL2L13
BCL3
BCL6B
BCL7A
BCL9
BCL9L
BCO1
BCO2
BCOR
BCORL1
BCR
BDH1
BDH2
BDKRB1
BDNF
BECN1
BEND3
BEND4
BEND7
BEST1
BEST2
BEST4
BET1
BET1L
BFSP1
BFSP2
BHLHA15
BHLHA9
BHLHE22
BHLHE23
BHLHE40
BHLHE41
BHMT
BICC1
BICD2
BICDL1
BICDL2
BICRA
BICRAL
BIN2
BIN3
BIRC2
BIRC5
BIRC6
BIRC7
BLCAP
BLK
BLM
BLMH
BLNK
BLOC1S1
BLOC1S2
BLOC1S3
BLOC1S4
BLOC1S5
BLOC1S6
BLVRA
BLVRB
BLZF1
BMERB1
BMP10
BMP15
BMP2K
BMP3
BMP4
BMP5
BMP6
BMP8A
BMPER
BMPR1B
BMS1
BMT2
BNC1
BNC2
BNIP2
BNIPL
BOC
BOD1L1
BOLA1
BOLA3
BOP 1.00
BORA
BORCS5
BORCS6
BORCS8
BPGM
BPHL
BPNT1
BPNT2
BPTF
BRAF
BRAP
BRAT1
BRCA2
BRCC3
BRD2
BRD4
BRD7
BRD8
BRD9
BRF2
BRI3
BRI3BP
BRICD5
BRINP1
BRINP2
BRIP1
BRK1
BRMS1
BROX
BRPF1
BRPF3
BRWD1
BRWD3
BSCL2
BSDC1
BSG
BSN
BSND
BSPRY
BSX
BTAF1
BTBD7
BTBD8
BTBD9
BTC
BTD
BTF3
BTF3L4
BTG1
BTG4
BTK
BUB1
BUB1B
BUB3
BUD13
BUD23
BUD31
BVES
BYSL
C1D
C1GALT1
C1GALT1C1
C1QBP
C1QTNF12
C1QTNF2
C1QTNF4
C1QTNF5
C1QTNF6
C1QTNF7
C1QTNF9
C2CD2
C2CD2L
C2CD3
C2CD4A
C2CD5
C4B
C5
C6
C7
C8A
C8B
C8G
C9
CA12
CA14
CA5A
CA6
CA7
CA8
CAAP1
CAB39
CAB39L
CABIN1
CABLES1
CABP1
CABP4
CACFD1
CACHD1
CACNA1A
CACNA1C
CACNA1D
CACNA1F
CACNA2D1
CACNB1
CACNB2
CACNG1
CACNG4
CACTIN
CACUL1
CACYBP
CAD
CADM1
CADM2
CADM3
CADM4
CALCA
CALCOCO2
CALCR
CALCRL
CALHM3
CALR
CALY
CAMK2A
CAMKK1
CAMLG
CAMSAP2
CAMSAP3
CAND1
CANT1
CANX
CAP1
CAP2
CAPN1
CAPN10
CAPN12
CAPN15
CAPN3
CAPN7
CAPN9
CAPNS1
CAPRIN1
CAPRIN2
CAPZB
CARD11
CARD14
CARD19
CARD9
CARHSP1
CARM1
CARMIL2
CARMIL3
CARNMT1
CARS1
CARS2
CASC3
CASD1
CASKIN1
CASKIN2
CASP2
CASP3
CASP7
CASP8
CASP8AP2
CASP9
CASQ1
CASQ2
CASR
CASS4
CAST
CASTOR1
CASTOR2
CASZ1
CAT
CATIP
CAV1
CAV2
CAV3
CAVIN4
CBFA2T2
CBFA2T3
CBFB
CBL
CBLC
CBLL1
CBLN4
CBR1
CBR4
CBX2
CBX4
CBX5
CBX7
CBY1
CC2D1A
CC2D1B
CC2D2A
CCAR1
CCBE1
CCDC103
CCDC113
CCDC115
CCDC117
CCDC12
CCDC120
CCDC124
CCDC126
CCDC127
CCDC13
CCDC134
CCDC137
CCDC14
CCDC146
CCDC15
CCDC157
CCDC171
CCDC172
CCDC174
CCDC177
CCDC178
CCDC18
CCDC180
CCDC181
CCDC186
CCDC187
CCDC191
CCDC22
CCDC25
CCDC28A
CCDC28B
CCDC3
CCDC30
CCDC32
CCDC34
CCDC40
CCDC43
CCDC47
CCDC51
CCDC59
CCDC6
CCDC61
CCDC62
CCDC65
CCDC66
CCDC69
CCDC71
CCDC73
CCDC77
CCDC80
CCDC85B
CCDC86
CCDC88B
CCDC88C
CCDC9
CCDC90B
CCDC92
CCDC96
CCDC97
CCKAR
CCL25
CCM2
CCM2L
CCN1
CCN5
CCN6
CCNA1
CCNA2
CCNB1
CCNB1IP1
CCNB2
CCNB3
CCNC
CCND1
CCND3
CCNE1
CCNE2
CCNF
CCNG1
CCNG2
CCNH
CCNI
CCNJL
CCNK
CCNO
CCNP
CCNQ
CCNT1
CCNT2
CCNY
CCNYL1
CCPG1
CCR10
CCR6
CCR7
CCS
CCSER1
CCT2
CCT3
CCT4
CCT5
CCT6A
CCT7
CCT8
CCZ1
CD109
CD151
CD164
CD164L2
CD226
CD248
CD27
CD276
CD2AP
CD2BP2
CD302
CD36
CD40
CD40LG
CD59
CD63
CD79A
CD79B
CD8A
CD8B
CD99
CD99L2
CDADC1
CDAN1
CDC123
CDC14B
CDC16
CDC20
CDC23
CDC25B
CDC27
CDC34
CDC37
CDC37L1
CDC40
CDC42BPB
CDC42EP1
CDC42EP3
CDC42EP4
CDC42EP5
CDC42SE1
CDC42SE2
CDC45
CDC5L
CDC6
CDC7
CDC73
CDCA3
CDCA4
CDCA5
CDCA7
CDCA8
CDCP2
CDH11
CDH13
CDH15
CDH16
CDH17
CDH2
CDH23
CDH4
CDH5
CDH8
CDHR2
CDHR5
CDIN1
CDIP1
CDIPT
CDK1
CDK10
CDK11B
CDK12
CDK13
CDK15
CDK17
CDK18
CDK19
CDK2
CDK20
CDK2AP1
CDK2AP2
CDK4
CDK5
CDK5RAP1
CDK5RAP2
CDK5RAP3
CDK6
CDK7
CDK8
CDK9
CDKAL1
CDKL1
CDKL5
CDKN1A
CDKN2AIP
CDKN2AIPNL
CDKN2C
CDKN2D
CDO1
CDON
CDPF1
CDR2L
CDS1
CDS2
CDT1
CDV3
CDX4
CDYL
CEBPA
CEBPB
CEBPD
CEBPG
CEBPZ
CELF2
CELF4
CELF6
CELSR2
CELSR3
CEMIP2
CENATAC
CENPE
CENPF
CENPH
CENPI
CENPJ
CENPK
CENPL
CENPN
CENPO
CENPP
CENPS
CENPT
CENPU
CENPV
CENPW
CEP104
CEP112
CEP120
CEP126
CEP128
CEP131
CEP135
CEP152
CEP162
CEP170B
CEP19
CEP192
CEP20
CEP290
CEP295
CEP350
CEP41
CEP43
CEP44
CEP57L1
CEP63
CEP68
CEP76
CEP78
CEP83
CEP85
CEP85L
CEP89
CEP97
CERCAM
CERK
CERKL
CERS1
CERS5
CERS6
CERT1
CES3
CETN2
CETN3
CETP
CFAP100
CFAP126
CFAP161
CFAP20
CFAP206
CFAP210
CFAP221
CFAP251
CFAP298
CFAP300
CFAP36
CFAP410
CFAP418
CFAP43
CFAP45
CFAP52
CFAP57
CFAP58
CFAP65
CFAP70
CFAP77
CFAP91
CFAP99
CFD
CFDP1
CFI
CFL1
CFL2
CFTR
CGA
CGNL1
CGREF1
CGRRF1
CH25H
CHAC1
CHAC2
CHAD
CHADL
CHAF1A
CHAF1B
CHCHD1
CHCHD2
CHCHD7
CHD1
CHD1L
CHD2
CHD3
CHD5
CHD6
CHD7
CHD8
CHD9
CHDH
CHEK1
CHEK2
CHERP
CHFR
CHGA
CHGB
CHIC1
CHIC2
CHID1
CHKA
CHKB
CHM
CHMP1A
CHMP1B
CHMP2A
CHMP3
CHMP4C
CHMP5
CHMP7
CHN1
CHODL
CHP1
CHP2
CHPF2
CHPT1
CHRAC1
CHRD
CHRDL2
CHRNA1
CHRNA3
CHRNA5
CHRNB1
CHRNB2
CHRNB4
CHRND
CHRNE
CHST1
CHST10
CHST11
CHST14
CHST15
CHST6
CHST7
CHST8
CHSY1
CHTF18
CHTF8
CHURC1
CIAO1
CIAO2A
CIAO2B
CIAPIN1
CIB1
CIB2
CIB3
CIBAR1
CIC
CIDEB
CIDEC
CIITA
CILP
CILP2
CINP
CIP2A
CIPC
CIR1
CISD2
CISH
CITED1
CIZ1
CKAP2L
CKAP4
CKAP5
CKM
CKS2
CLASP2
CLASRP
CLCC1
CLCF1
CLCN3
CLCN4
CLCN6
CLCN7
CLDN1
CLDN12
CLDN19
CLDN2
CLDN5
CLDND1
CLEC11A
CLEC14A
CLEC16A
CLEC3A
CLGN
CLIC1
CLIC2
CLIC3
CLIC4
CLIC5
CLIP1
CLIP2
CLIP3
CLN3
CLN5
CLN8
CLNK
CLNS1A
CLP 1
CLPB
CLPP
CLPTM1
CLPTM1L
CLRN2
CLSPN
CLSTN1
CLSTN3
CLTA
CLTB
CLTCL1
CLU
CLUAP1
CLUL1
CLVS2
CLYBL
CMBL
CMC1
CMC2
CMC4
CMIP
CMKLR1
CMKLR2
CMPK2
CMSS1
CMTM4
CMTM6
CMTM7
CMTR1
CMTR2
CMYA5
CNDP1
CNDP2
CNEP1R1
CNGA1
CNGA4
CNIH1
CNIH2
CNIH3
CNIH4
CNKSR1
CNKSR3
CNMD
CNN2
CNNM1
CNOT1
CNOT10
CNOT11
CNOT2
CNOT6L
CNOT7
CNOT8
CNOT9
CNP
CNPPD1
CNPY1
CNPY2
CNPY3
CNR1
CNR2
CNRIP1
CNST
CNTD1
CNTF
CNTFR
CNTLN
CNTN2
CNTN4
CNTN5
CNTNAP1
CNTNAP2
COASY
COBL
COCH
COG1
COG2
COG3
COG4
COG5
COG6
COG7
COG8
COIL
COL10A1
COL12A1
COL13A1
COL16A1
COL19A1
COL1A2
COL21A1
COL22A1
COL24A1
COL25A1
COL27A1
COL2A1
COL4A1
COL4A2
COL4A5
COL4A6
COL5A1
COL6A1
COL6A2
COL6A3
COL7A1
COL8A2
COL9A2
COL9A3
COLEC10
COLEC11
COLEC12
COMMD1
COMMD10
COMMD2
COMMD4
COMMD5
COMMD6
COMMD7
COMMD8
COMMD9
COMP
COMTD1
COP 1
COPA
COPB1
COPB2
COPE
COPG2
COPS2
COPS4
COPS5
COPS6
COPS7A
COPS8
COPS9
COPZ1
COQ10A
COQ10B
COQ2
COQ3
COQ4
COQ5
COQ6
COQ7
COQ8A
COQ8B
COQ9
CORIN
CORO1A
CORO1B
CORO6
COTL1
CPA6
CPAMD8
CPB1
CPB2
CPE
CPEB1
CPEB2
CPED1
CPLANE1
CPLANE2
CPLX2
CPM
CPN1
CPNE2
CPNE4
CPNE5
CPNE7
CPNE8
CPNE9
CPO
CPOX
CPPED1
CPS1
CPSF1
CPSF2
CPSF3
CPSF4
CPSF6
CPT1B
CPT2
CPTP
CPVL
CPXM2
CPZ
CRABP2
CRACD
CRACR2B
CRADD
CRAMP1
CRAT
CRB1
CRBN
CRCP
CREB3L1
CREB3L2
CREB3L4
CREBBP
CREBL2
CREBRF
CREG1
CRELD2
CRHBP
CRIM1
CRIP1
CRIP2
CRIPT
CRISPLD2
CRK
CRKL
CRLF3
CRLS1
CRMP1
CRNKL1
CROCC
CROCC2
CROT
CRPPA
CRTAC1
CRTAM
CRTAP
CRTC3
CRX
CRY2
CRYAA
CRYBA4
CRYBB1
CRYBB2
CRYBG2
CRYL1
CRYM
CRYZ
CRYZL1
CS
CSAD
CSDC2
CSDE1
CSE1L
CSF1R
CSF2RB
CSF3R
CSGALNACT2
CSK
CSKMT
CSMD1
CSMD2
CSNK1A1
CSNK1E
CSNK1G1
CSNK2B
CSPG4
CSPP1
CSRNP2
CSRNP3
CSRP2
CSRP3
CSTF1
CSTF2
CSTF3
CTBP1
CTBS
CTDP1
CTDSP2
CTDSPL2
CTH
CTHRC1
CTIF
CTNNA1
CTNNA2
CTNNAL1
CTNNB1
CTNNBIP1
CTNNBL1
CTNND1
CTNS
CTR9
CTSA
CTSC
CTSF
CTSH
CTSK
CTSO
CTSZ
CTTN
CTTNBP2
CTU1
CTU2
CUBN
CUEDC1
CUEDC2
CUL1
CUL2
CUL4A
CUL4B
CUL9
CUTC
CWC15
CWC22
CWC25
CWC27
CWF19L1
CWF19L2
CXADR
CXCL12
CXCL14
CXCR2
CXCR5
CXXC1
CXXC4
CYFIP1
CYFIP2
CYHR1
CYLD
CYTH2
CYTIP
CYTL1
CYYR1
D2HGDH
DAAM1
DAAM2
DAB1
DAB2
DACT2
DAD1
DAG1
DAGLA
DAGLB
DALRD3
DAND5
DAP
DAP3
DAPK1
DAPK2
DAPK3
DAPP1
DARS1
DARS2
DAW1
DAXX
DAZAP1
DAZAP2
DAZL
DBF4
DBF4B
DBH
DBI
DBN1
DBNDD1
DBP
DBT
DBX2
DCAF11
DCAF12
DCAF13
DCAF15
DCAF17
DCAF5
DCAF6
DCAF7
DCAF8
DCAKD
DCBLD2
DCC
DCDC2B
DCHS2
DCK
DCLK3
DCLRE1A
DCLRE1B
DCLRE1C
DCN
DCP1A
DCP1B
DCP2
DCPS
DCST1
DCST2
DCSTAMP
DCT
DCTD
DCTN2
DCTN4
DCTN5
DCTPP1
DCUN1D2
DCUN1D3
DCUN1D4
DCXR
DDA1
DDAH1
DDAH2
DDB1
DDB2
DDC
DDHD2
DDI2
DDIAS
DDIT3
DDIT4
DDO
DDOST
DDR1
DDRGK1
DDT
DDX1
DDX10
DDX11
DDX18
DDX20
DDX21
DDX23
DDX24
DDX27
DDX28
DDX31
DDX4
DDX41
DDX42
DDX43
DDX46
DDX47
DDX49
DDX51
DDX52
DDX54
DDX55
DDX56
DDX59
DDX6
DEAF1
DECR1
DECR2
DEDD
DEF6
DEF8
DEGS1
DEGS2
DEK
DELE1
DENND10
DENND11
DENND1A
DENND1B
DENND1C
DENND2B
DENND2D
DENND4A
DENND4B
DENND4C
DENND5A
DENND6B
DENR
DEPDC5
DEPTOR
DERA
DERL1
DERL2
DET1
DEXI
DFFA
DFFB
DGAT2
DGCR2
DGCR6
DGKB
DGKE
DGKI
DGKQ
DGLUCY
DHCR24
DHCR7
DHDDS
DHH
DHODH
DHPS
DHRS1
[truncated: 7,473 more rows]
