# Supplementary material for: The Utility of Small Fishes for the Genetic Study of Human Age-Related Disorders
Source: Front Genet. 2022 Jul 15;13:928597. doi: 10.3389/fgene.2022.928597 (PMC9335361; doi:10.3389/fgene.2022.928597)
Supplement: Supplementary file 2 [file table3.xlsx]

## Sheet: Pathway
Supplemental Table 3. The entire results of the Reactome Pathway database analysed with the common-shared genes.
Pathway identifier	Pathway name	#Entities found	#Entities total	#Interactors found	#Interactors total	Entities ratio	Entities pValue	Entities FDR	#Reactions found	#Reactions total	Reactions ratio	Species identifier	Species name	Submitted entities found
R-HSA-1799339	SRP-dependent cotranslational protein targeting to membrane	99	119	0	0	0.00833859	3.70749e-05	0.095468	5	5	0.00036827	9606	Homo sapiens	RPL4;SRP19;TRAM1;RPL30;RPL3;RPL32;RPL31;RPL34;RPLP0;SRP54;RPL8;RPL10A;SRP14;RPL9;RPL6;RPL7;RPS4X;RPS15;RPL7A;SEC61A1;RPS14;RPS17;RPS16;RPS19;RPL18A;RPS18;SEC61G;RPL36;RPL35;RPLP2;SEC61B;RPL37;RPS11;RPS10;RPL39;RPS13;RPS12;RPS9;RPS7;RPL21;SSR4;RPS5;RPL23;SSR2;RPS6;SSR3;RPL13A;RPSA;RPS3A;DDOST;SRP9;RPL24;RPL27;RPL26;RPL29;RPL28;UBA52;RPL10;WBP1;RPN2;RPL12;RPL11;RPN1;RPL36A;RPS15A;SRP72;UBB;RPL14;RP…
R-HSA-5389840	Mitochondrial translation elongation	84	94	4	8	0.00658678	0.000184575	0.190041	8	8	0.000589232	9606	Homo sapiens	MRPS17;MRPS15;GFM1;MRPS16;MRPS14;MRPS11;MRPS12;MRPS10;MRPL39;MRPL36;MRPL37;MRPL34;MRPL35;MRPL32;MRPL33;MRPL41;MRPL4;MRPL42;MRPL3;MRPL2;MRPL40;MRPL1;MRPL9;CHCHD1;MRPS28;TSFM;MRPS26;MRPS27;MRPS24;MRPS25;MRPS22;MRPS23;MRPL49;AIP;MRPS18B;MRPS21;MRPS18A;MRPS2;MRPL47;MRPL48;MRPL45;MRPS7;MRPL46;MRPS6;MRPL43;MRPL44;TUFM;MRPS18C;MRPL52;OXA1L;MRPL53;MRPS9;MRPL51;AURKAIP1;DAP3;MRPS35;MRPS36;MRPL18;MRPS33;MR…
R-HSA-6782210	Gap-filling DNA repair synthesis and ligation in TC-NER	59	66	0	0	0.00462476	0.000221493	0.190041	2	2	0.000147308	9606	Homo sapiens	ISY1;CCNH;PRPF19;CDC27;POLK;POLE;RFC5;AQR;RFC3;USP7;RFC4;RFC1;LIG1;RFC2;LIG3;RBX1;DDB1;PPIE;UBA52;PCNA;POLD3;POLD4;UBB;POLR2A;POLR2B;POLR2C;POLD1;POLR2D;POLD2;EMC3;POLR2F;POLR2G;POLR2H;RPS27A;POLR2I;POLR2J;POLR2K;POLR2L;RPA1;XRCC1;RPA2;GTF2H1;GTF2H2;GTF2H3;GTF2H4;GTF2H5;POLE4;CUL4A;XAB2;CDK7;ERCC3;RPA3;POLE2;UVSSA;ERCC2;POLE3;ERCC8;TCEA1;ERCC6;MNAT1;CUL4B
R-HSA-5419276	Mitochondrial translation termination	84	94	3	10	0.00658678	0.000330899	0.212768	5	5	0.00036827	9606	Homo sapiens	MRPS17;MRPS15;MRPS16;MRPS14;GFM2;MRPS11;MRPS12;MRPS10;MRPL39;MRPL36;MRPL37;MRPL34;MRPL35;MRPL32;MRPL33;MRPL41;MRPL4;MRPL42;MRPL3;MRPL2;MRPL40;MRPL1;MRPL9;CHCHD1;MRPS28;MRPS26;MRPS27;MRPS24;MRPS25;MRPS22;MRPS23;MRPL49;AIP;MRPS18B;MRPS21;MRPS18A;MRPS2;MRPL47;MRPL48;MRPL45;MRPS7;MRPL46;MRPS6;MRPL43;MRPL44;MRPS18C;MRPL52;OXA1L;MRPL53;MRPS9;MRPL51;AURKAIP1;MTRF1L;MRRF;DAP3;MRPS35;MRPS36;MRPL18;MRPS33;…
R-HSA-5619107	Defective TPR may confer susceptibility towards thyroid papillary carcinoma (TPC)	34	36	0	0	0.0025226	0.00180496	0.929556	1	1	7.3654e-05	9606	Homo sapiens	POM121;NUP205;NUP107;SEH1L;NUP188;AAAS;NUP160;NUP42;NUP85;NUP88;NUP43;RAE1;NUP214;NDC1;RANBP2;GCKR;SEC13;NUP210;NUP155;NUP133;NUP153;MTOR;GCK;NUP93;NUP50;NUP35;NUP54;NUP98;NUP58;NUP37
R-HSA-72689	Formation of a pool of free 40S subunits	82	106	3	7	0.00742765	0.00413048	0.999999	2	2	0.000147308	9606	Homo sapiens	RPL4;RPL30;RPL3;RPL32;RPL31;RPL34;RPLP0;RPL10A;RPL8;RPL9;RPL6;RPL7;RPS4X;RPS15;RPS14;RPL7A;RPS17;RPS16;RPS19;RPL18A;RPS18;RPL36;RPL35;RPLP2;RPL37;RPS11;RPS10;RPL39;RPS13;RPS12;RPS9;RPS7;RPL21;RPS5;RPL23;RPS6;RPL13A;RPS3A;RPSA;RPL24;RPL27;RPL26;RPL29;UBA52;RPL28;RPL10;RPL12;RPL11;RPL36A;RPS15A;UBB;RPL14;RPS3;RPL13;RPL15;RPS2;RPS27A;RPL18;RPL17;RPL19;RPL35A;RPL23A;RPS26;RPS25;RPS28;EIF3M;EIF3K;RPL2…
R-HSA-156902	Peptide chain elongation	76	97	4	6	0.006797	0.00570348	0.999999	5	5	0.00036827	9606	Homo sapiens	RPL4;RPL30;RPL3;RPL32;RPL31;RPL34;RPLP0;RPL10A;RPL8;RPL9;RPL6;RPL7;RPS4X;RPS15;RPS14;RPL7A;RPS17;RPS16;RPS19;RPL18A;RPS18;RPL36;RPL35;RPLP2;RPL37;RPS11;RPS10;RPL39;RPS13;RPS12;RPS9;RPS7;RPL21;RPS5;RPL23;RPS6;RPL13A;RPS3A;RPSA;RPL24;RPL27;RPL26;RPL29;UBA52;RPL28;RPL10;RPL12;RPL11;RPL36A;RPS15A;UBB;RPL14;RPS3;RPL13;RPL15;RPS2;RPS27A;RPL18;RPL17;RPL19;RPL35A;RPL23A;RPS26;RPS25;RPS28;RPL27A;RPS20;RPL…
R-HSA-3301854	Nuclear Pore Complex (NPC) Disassembly	36	42	0	0	0.00294303	0.00615119	0.999999	2	2	0.000147308	9606	Homo sapiens	POM121;NUP205;NUP107;SEH1L;NUP188;AAAS;NUP160;CCNB2;CCNB1;NUP42;NUP85;NUP88;NUP43;RAE1;NUP214;NEK8;NDC1;RANBP2;NEK9;SEC13;NUP210;NUP155;NUP133;NUP153;MTOR;NUP93;NUP50;CDK1;NUP35;NUP54;NUP98;NUP58;NUP37
R-HSA-174084	Autodegradation of Cdh1 by Cdh1:APC/C	50	64	0	0	0.00448462	0.00828528	0.999999	2	2	0.000147308	9606	Homo sapiens	PSMD8;PSMD9;PSMD6;PSMD7;CDC23;PSMD5;PSMD2;PSMD3;CDC27;PSMD1;APC2;ANAPC7;UBE2E1;PSMA5;PSMA3;PSMA4;PSMA1;PSME3;PSME1;ANAPC4;PSME2;ANAPC5;UBA52;ANAPC1;ANAPC2;PSMD10;PSMD12;ANAPC15;RPN2;PSMD14;ANAPC16;PSMD13;RPN1;ANAPC10;ANAPC11;PSMB7;PSMB4;PSMB5;UBB;PSMB2;PSMB3;PSMB1;PSMF1;RPS27A;UBE2C;PSMC5;PSMC6;PSMC3;UBE2S;PSMC4;PSMC2;CDC16
R-HSA-390471	Association of TriC/CCT with target proteins during biosynthesis	36	40	1	3	0.00280289	0.00863231	0.999999	2	2	0.000147308	9606	Homo sapiens	HDAC3;USP11;GBA;DCAF7;CLN3;AP3M1;KIF13A;FBXO4;LONP2;CCT8;CCT7;CCT5;CCT4;NOP56;CCT3;FBXW4;ARFGEF2;CCT2;FBXW5;FBXW7;SPHK1;FBXW9;STAT3;FBXW2;CCT6A;XRN1;CCNE2;CCNE1;TCP1;XRN2;GAPDHS;PLAA;SKIV2L;SIK1;KIFC3;FKBP9;FBXL5;TP53;GAPDH;WRAP53
R-HSA-72764	Eukaryotic Translation Termination	81	106	4	8	0.00742765	0.00871115	0.999999	5	5	0.00036827	9606	Homo sapiens	N6AMT1;RPL4;RPL30;RPL3;RPL32;RPL31;RPL34;RPLP0;RPL10A;APEH;RPL8;RPL9;RPL6;RPL7;RPS4X;RPS15;RPS14;RPL7A;TRMT112;RPS17;RPS16;RPS19;RPL18A;RPS18;RPL36;RPL35;RPLP2;RPL37;RPS11;RPS10;RPL39;RPS13;RPS12;RPS9;RPS7;RPL21;RPS5;RPL23;RPS6;RPL13A;RPS3A;RPSA;RPL24;RPL27;RPL26;RPL29;UBA52;RPL28;RPL10;RPL12;RPL11;RPL36A;GSPT1;RPS15A;UBB;RPL14;RPS3;RPL13;RPL15;RPS2;RPS27A;RPL18;RPL17;RPL19;RPL35A;RPL23A;RPS26;RP…
R-HSA-6784531	tRNA processing in the nucleus	56	70	2	5	0.00490505	0.00993536	0.999999	7	7	0.000515578	9606	Homo sapiens	POP5;NUP107;POP7;NUP188;TSEN15;POP1;POP4;RPP30;RTCB;ZBTB8OS;TSEN2;TSEN54;RPP38;NUP214;NDC1;SEC13;NUP210;NUP133;ELAC2;TRNT1;NUP93;NUP50;RPP21;NUP54;NUP98;NUP58;NUP205;POM121;SEH1L;DDX1;CSTF2;AAAS;NUP160;NUP42;NUP85;NUP88;NUP43;RPP14;RAE1;RTRAF;RANBP2;CPSF4;NUP155;CPSF1;RPP40;NUP153;MTOR;XPOT;NUP35;FAM98B;RAN;NUP37
R-HSA-174154	APC/C:Cdc20 mediated degradation of Securin	54	68	4	4	0.00476491	0.0130168	0.999999	3	3	0.000220962	9606	Homo sapiens	PSMD8;CDC20;PSMD9;PSMD6;PSMD7;CDC23;PTTG1;PSMD5;PSMD2;PSMD3;CDC27;PSMD1;APC2;ANAPC7;UBE2E1;PSMA5;PSMA3;PSMA4;PSMA1;PSME3;PSME1;ANAPC4;PSME2;ANAPC5;UBA52;ANAPC1;ANAPC2;PSMD10;PSMD12;ANAPC15;RPN2;PSMD14;ANAPC16;PSMD13;RPN1;ANAPC10;ANAPC11;PSMA8;PSMB7;PSMB4;PSMB5;UBB;PSMB2;PSMB3;PSMB1;PSMF1;RPS27A;UBE2C;PSMC5;PSMC6;PSMC3;UBE2S;PSMC4;PSMC2;CDC16
R-HSA-75953	RNA Polymerase II Transcription Initiation	41	52	0	0	0.00364375	0.0134953	0.999999	3	3	0.000220962	9606	Homo sapiens	GTF2A1;GTF2A2;CCNH;GTF2B;TAF9;GTF2E1;GTF2E2;POLR2A;POLR2B;POLR2C;POLR2D;POLR2F;POLR2G;POLR2H;POLR2I;POLR2J;POLR2K;POLR2L;TAF15;TBP;TAF12;TAF13;TAF11;GTF2H1;GTF2H2;GTF2F1;GTF2H3;GTF2H4;GTF2H5;CDK7;ERCC3;ERCC2;TAF7;TAF6;TAF5;MNAT1;UBA52;TAF3;TAF2;TAF1
R-HSA-68949	Orc1 removal from chromatin	57	73	6	10	0.00511527	0.0138904	0.999999	4	4	0.000294616	9606	Homo sapiens	MCM7;MCM8;PSMD8;PSMD9;PSMD6;PSMD7;PSMD5;PSMD2;PSMD3;PSMD1;SKP2;CCN1;SKP1;RBX1;PSMA5;CCNA2;CCNA1;PSMA3;PSMA4;PSMA1;PSME3;MCM3;PSME1;MCM4;PSME2;MCM5;MCM6;UBA52;MCM2;PSMD10;PSMD12;RPN2;PSMD14;PSMD13;RPN1;PSMA8;ORC5;ORC4;PSMB7;PSMB4;PSMB5;ORC1;UBB;PSMB2;PSMB3;ORC3;ORC2;PSMB1;PSMF1;RPS27A;CDT1;CDC6;PSMC5;PSMC6;PSMC3;PSMC4;CDK2;PSMC2;CDK1
R-HSA-5696397	Gap-filling DNA repair synthesis and ligation in GG-NER	24	27	0	0	0.00189195	0.014908	0.999999	2	2	0.000147308	9606	Homo sapiens	PCNA;POLD3;POLD4;UBB;POLD1;POLD2;CDC27;POLK;RPS27A;POLE;RFC5;RFC3;RFC4;RFC1;LIG1;RFC2;RPA1;XRCC1;RPA2;LIG3;POLE4;RPA3;POLE2;POLE3;UBA52
R-HSA-156827	L13a-mediated translational silencing of Ceruloplasmin expression	86	120	2	4	0.00840866	0.0149563	0.999999	3	3	0.000220962	9606	Homo sapiens	EIF4A2;RPL4;RPL30;RPL3;RPL32;RPL31;RPL34;RPLP0;RPL10A;RPL8;RPL9;RPL6;RPL7;RPS4X;RPS15;RPS14;RPL7A;RPS17;RPS16;RPS19;RPL18A;RPS18;RPL36;RPL35;RPLP2;RPL37;RPS11;RPS10;RPL39;RPS13;RPS12;RPS9;RPS7;RPL21;RPS5;RPL23;RPS6;RPL13A;RPS3A;RPSA;RPL24;RPL27;RPL26;RPL29;UBA52;RPL28;RPL10;RPL12;RPL11;RPL36A;RPS15A;UBB;RPL14;RPS3;EIF4H;RPL13;RPL15;RPS2;RPS27A;RPL18;RPL17;RPL19;RPL35A;RPL23A;EIF2S2;RPS26;RPS25;RP…
R-HSA-170822	Regulation of Glucokinase by Glucokinase Regulatory Protein	34	40	2	4	0.00280289	0.0162135	0.999999	5	5	0.00036827	9606	Homo sapiens	POM121;NUP205;NUP107;SEH1L;NUP188;AAAS;NUP160;NUP42;NUP85;NUP88;NUP43;RAE1;NUP214;NDC1;RANBP2;GCKR;SEC13;NUP210;NUP155;NUP133;NUP153;MTOR;GCK;NUP93;NUP50;NUP35;NUP54;NUP98;NUP58;NUP37
R-HSA-2408557	Selenocysteine synthesis	80	112	3	3	0.00784808	0.0171705	0.999999	5	7	0.000515578	9606	Homo sapiens	RPL4;RPL30;RPL3;RPL32;RPL31;RPL34;RPLP0;RPL10A;RPL8;RPL9;RPL6;RPL7;RPS4X;RPS15;RPS14;RPL7A;RPS17;RPS16;RPS19;RPL18A;RPS18;RPL36;RPL35;RPLP2;RPL37;RPS11;RPS10;RPL39;RPS13;RPS12;RPS9;RPS7;RPL21;SECISBP2;RPS5;RPL23;RPS6;RPL13A;RPS3A;RPSA;SARS1;RPL24;RPL27;RPL26;RPL29;UBA52;RPL28;RPL10;RPL12;RPL11;RPL36A;RPS15A;UBB;RPL14;RPS3;RPL13;RPL15;RPS2;RPS27A;RPL18;RPL17;RPL19;EEFSEC;RPL35A;RPL23A;RPS26;SEPSEC…
R-HSA-983168	Antigen processing: Ubiquitination & Proteasome degradation	202	315	2	5	0.0220727	0.0172837	0.999999	9	9	0.000662886	9606	Homo sapiens	LRR1;CCNF;PSMD8;CDC20;PSMD9;HERC4;PSMD6;HERC3;PSMD7;RNF114;HERC2;CDC23;HERC1;PSMD5;PSMD2;PSMD3;CDC27;FBXO4;PSMD1;SKP2;FBXO7;RNF111;SKP1;FBXO9;WSB1;FBXO2;RNF123;RNF126;KEL;PSME3;PSME1;PSME2;RBCK1;LAP3;CBLL1;UBA52;RPN2;RPN1;NEDD4L;UBE2J2;ANAPC10;ANAPC11;UBE2J1;RNF217;PSMF1;ATG7;HACE1;SIAH1;LNPEP;UBAC1;CDC16;FBXL5;FBXL4;FBXL7;DET1;LRSAM1;SH3RF1;TRIM9;ARIH2;ELOB;APC2;IFNGR1;LRRC41;PSMA5;PSMA3;PSMA4;P…
R-HSA-69017	CDK-mediated phosphorylation and removal of Cdc6	58	75	5	5	0.00525541	0.0189252	0.999999	4	4	0.000294616	9606	Homo sapiens	PSMD8;PSMD9;PSMD6;PSMD7;CDC23;PSMD5;PSMD2;PSMD3;CDC27;PSMD1;CCN1;APC2;ANAPC7;UBE2E1;PSMA5;CCNA2;CCNA1;PSMA3;PSMA4;CCNE2;PSMA1;CCNE1;PSME3;PSME1;ANAPC4;PSME2;ANAPC5;UBA52;ANAPC1;ANAPC2;PSMD10;PSMD12;ANAPC15;RPN2;PSMD14;ANAPC16;PSMD13;RPN1;ANAPC10;ANAPC11;PSMA8;CLN3;PSMB7;PSMB4;PSMB5;UBB;PSMB2;PSMB3;PSMB1;PSMF1;RPS27A;UBE2C;CDC6;PSMC5;PSMC6;PSMC3;UBE2S;PSMC4;CDK2;PSMC2;CDC16;CDK1
R-HSA-76066	RNA Polymerase III Transcription Initiation From Type 2 Promoter	23	27	0	0	0.00189195	0.0256814	0.999999	4	4	0.000294616	9606	Homo sapiens	GTF3C2;GTF3C3;TBP;CRCP;GTF3C4;GTF3C5;GTF3C6;POLR3A;POLR3B;POLR3C;POLR3D;POLR1C;POLR3E;POLR1D;POLR3F;POLR2F;POLR3G;POLR1E;ACP2;POLR3H;POLR2H;POLR3K;POLR2K;POLR2L
R-HSA-6782135	Dual incision in TC-NER	60	68	15	23	0.00476491	0.0328151	0.999999	7	7	0.000515578	9606	Homo sapiens	ISY1;CCNH;PRPF19;CDC27;POLK;POLE;RFC5;AQR;RFC3;USP7;RFC4;RFC1;RFC2;RBX1;DDB1;PPIE;UBA52;PCNA;XPA;POLD3;POLD4;UBB;POLR2A;POLR2B;POLR2C;POLD1;POLR2D;POLD2;EMC3;POLR2F;POLR2G;POLR2H;RPS27A;POLR2I;POLR2J;POLR2K;POLR2L;RPA1;RPA2;GTF2H1;GTF2H2;GTF2H3;GTF2H4;GTF2H5;POLE4;CUL4A;XAB2;CDK7;ERCC3;ERCC4;ERCC1;RPA3;POLE2;UVSSA;ERCC2;POLE3;ERCC8;TCEA1;ERCC5;RAD1;ERCC6;MNAT1;CUL4B
R-HSA-167158	Formation of the HIV-1 Early Elongation Complex	31	37	4	5	0.00259267	0.0342086	0.999999	5	5	0.00036827	9606	Homo sapiens	CTDP1;CCNH;SUPT4H1;POLR2A;POLR2B;POLR2C;POLR2D;POLR2F;POLR2G;NELFB;POLR2H;NELFA;NELFCD;POLR2I;POLR2J;POLR2K;POLR2L;NELFE;NCBP1;NCBP2;GTF2H1;GTF2H2;GTF2F1;GTF2H3;SUPT5H;GTF2H4;GTF2H5;CDK7;ERCC3;ERCC2;MNAT1
R-HSA-113418	Formation of the Early Elongation Complex	31	37	4	5	0.00259267	0.0342086	0.999999	3	3	0.000220962	9606	Homo sapiens	CTDP1;CCNH;SUPT4H1;POLR2A;POLR2B;POLR2C;POLR2D;POLR2F;POLR2G;NELFB;POLR2H;NELFA;NELFCD;POLR2I;POLR2J;POLR2K;POLR2L;NELFE;NCBP1;NCBP2;GTF2H1;GTF2H2;GTF2F1;GTF2H3;SUPT5H;GTF2H4;GTF2H5;CDK7;ERCC3;ERCC2;MNAT1
R-HSA-975956	Nonsense Mediated Decay (NMD) independent of the Exon Junction Complex (EJC)	81	101	17	24	0.00707729	0.0352802	0.999999	1	1	7.3654e-05	9606	Homo sapiens	RPL4;RPL30;RPL3;RPL32;RPL31;RPL34;RPLP0;RPL10A;RPL8;RPL9;RPL6;RPL7;RPS4X;RPS15;RPS14;RPL7A;RPS17;RPS16;RPS19;RPL18A;RPS18;RPL36;RPL35;RPLP2;RPL37;RPS11;RPS10;RPL39;RPS13;RPS12;UPF1;RPS9;RPS7;RPL21;NCBP1;NCBP2;RPS5;RPL23;RPS6;RPL13A;RPS3A;RPSA;RPL24;RPL27;RPL26;RPL29;UBA52;RPL28;RPL10;RPL12;RPL11;RPL36A;GSPT1;RPS15A;UBB;RPL14;RPS3;RPL13;RPL15;RPS2;RPS27A;RPL18;RPL17;RPL19;RPL35A;RPL23A;RPS26;RPS25…
R-HSA-76061	RNA Polymerase III Transcription Initiation From Type 1 Promoter	23	28	0	0	0.00196202	0.036181	0.999999	4	5	0.00036827	9606	Homo sapiens	GTF3C2;GTF3C3;TBP;CRCP;GTF3C4;GTF3C5;GTF3C6;POLR3A;POLR3B;POLR3C;POLR3D;POLR1C;POLR3E;POLR1D;POLR3F;POLR2F;POLR3G;POLR1E;ACP2;POLR3H;POLR2H;POLR3K;POLR2K;POLR2L
R-HSA-174113	SCF-beta-TrCP mediated degradation of Emi1	40	55	0	0	0.00385397	0.0423049	0.999999	3	3	0.000220962	9606	Homo sapiens	PSMD10;PSMD12;PSMD14;RPN2;PSMD13;RPN1;PSMA8;PSMD8;CDC20;PSMD9;PSMB7;PSMD6;PSMB4;PSMD7;PSMB5;UBB;PSMB2;PSMB3;PSMD5;PSMD2;PSMB1;PSMD3;PSMD1;PSMF1;FBXO5;RPS27A;SKP1;PSMA5;PSMC5;PSMA3;PSMA4;PSMC6;PSMC3;PSMA1;PSMC4;PSME3;PSMC2;PSME1;PSME2;UBA52
R-HSA-68827	CDT1 association with the CDC6:ORC:origin complex	46	59	9	9	0.00413426	0.0555745	0.999999	3	3	0.000220962	9606	Homo sapiens	PSMD10;PSMD12;PSMD14;RPN2;PSMD13;MCM8;RPN1;GMNN;PSMA8;ORC5;PSMD8;ORC4;PSMD9;PSMB7;PSMD6;PSMB4;PSMD7;PSMB5;UBB;PSMB2;ORC1;PSMB3;PSMD5;PSMD2;ORC3;PSMB1;PSMD3;ORC2;PSMD1;PSMF1;RPS27A;CDT1;CDC6;PSMA5;PSMC5;PSMA3;PSMA4;PSMC6;PSMC3;PSMA1;PSMC4;PSME3;PSMC2;PSME1;PSME2;UBA52
R-HSA-69109	Leading Strand Synthesis	14	16	0	0	0.00112115	0.0582274	0.999999	4	4	0.000294616	9606	Homo sapiens	RFC5;PRIM2;RFC3;PCNA;RFC4;RFC1;RFC2;PRIM1;POLD3;POLD4;POLA1;POLA2;POLD1;CDC27;POLD2
R-HSA-69091	Polymerase switching	14	16	0	0	0.00112115	0.0582274	0.999999	4	4	0.000294616	9606	Homo sapiens	RFC5;PRIM2;RFC3;PCNA;RFC4;RFC1;RFC2;PRIM1;POLD3;POLD4;POLA1;POLA2;POLD1;CDC27;POLD2
R-HSA-426486	Small interfering RNA (siRNA) biogenesis	9	9	0	0	0.00063065	0.0602056	0.999999	5	5	0.00036827	9606	Homo sapiens	TSNAX;AGO4;PRKRA;AGO1;AGO2;DICER1;TARBP2;TSN
R-HSA-72695	Formation of the ternary complex, and subsequently, the 43S complex	38	54	0	0	0.0037839	0.0677962	0.999999	3	3	0.000220962	9606	Homo sapiens	RPS4X;RPS15;RPS14;RPS17;RPS16;RPS15A;RPS19;UBB;RPS18;RPS3;RPS2;RPS11;RPS27A;RPS10;RPS13;RPS12;RPS9;RPS7;RPS5;RPS6;RPS3A;RPSA;EIF2S2;RPS26;RPS25;RPS28;EIF3M;EIF2S3;EIF3K;EIF3I;EIF3G;RPS20;EIF3F;EIF3C;RPS21;RPS24;RPS23
R-HSA-167242	Abortive elongation of HIV-1 transcript in the absence of Tat	21	27	0	0	0.00189195	0.06815	0.999999	2	2	0.000147308	9606	Homo sapiens	CTDP1;NCBP1;NCBP2;SUPT4H1;GTF2F1;SUPT5H;POLR2A;POLR2B;POLR2C;POLR2D;POLR2F;POLR2G;NELFB;POLR2H;NELFA;NELFCD;POLR2I;POLR2J;POLR2K;POLR2L;NELFE
R-HSA-180585	Vif-mediated degradation of APOBEC3G	39	56	0	2	0.00392404	0.0882651	0.999999	3	4	0.000294616	9606	Homo sapiens	PSMD10;PSMD12;PSMD14;RPN2;PSMD13;RPN1;PSMA8;PSMD8;PSMD9;PSMB7;PSMD6;PSMB4;PSMD7;PSMB5;UBB;PSMB2;PSMB3;PSMD5;PSMD2;PSMB1;PSMD3;PSMD1;ELOB;PSMF1;RPS27A;RBX1;PSMA5;PSMC5;PSMA3;PSMA4;PSMC6;PSMC3;PSMA1;PSMC4;PSME3;PSMC2;PSME1;PSME2;UBA52
R-HSA-5658442	Regulation of RAS by GAPs	48	71	1	3	0.00497512	0.0895361	0.999999	5	5	0.00036827	9606	Homo sapiens	PSMD10;PSMD12;PSMD14;RPN2;PSMD13;RPN1;RASAL1;RASAL2;RASAL3;PSMA8;PSMD8;SPRED3;PSMD9;PSMB7;PSMD6;PSMB4;SPRED1;PSMD7;PSMB5;UBB;PSMB2;PSMB3;PSMD5;PSMD2;PSMB1;PSMD3;PSMD1;PSMF1;RPS27A;RBX1;PSMA5;PSMC5;PSMA3;PSMA4;PSMC6;RASA3;PSMC3;PSMA1;PSMC4;PSME3;RASA2;PSMC2;PSME1;PSME2;KRAS;KBTBD7;UBA52
R-HSA-2467813	Separation of Sister Chromatids	128	195	19	27	0.0136641	0.0904549	0.999999	8	8	0.000589232	9606	Homo sapiens	ERCC6L;NUP107;ZWILCH;SMC3;PSMD8;CDC20;PSMD9;PPP1CC;TUBB6;PSMD6;PSMD7;CDC23;PTTG1;PSMD5;PSMD2;PSMD3;CDC27;PSMD1;KNTC1;ANAPC7;UBE2E1;KNL1;SGO1;DYNC1LI1;DYNC1LI2;ZW10;PSME3;PSME1;PSME2;ANAPC4;ANAPC5;NUP98;UBA52;MAD1L1;ANAPC1;ANAPC2;PSMD10;PSMD12;ANAPC15;SEH1L;ANAPC16;RPN2;PSMD14;PSMD13;CDCA5;RPN1;CDCA8;PDS5B;PDS5A;NUP160;ANAPC10;SKA1;ANAPC11;SKA2;UBB;NUP85;PSMF1;UBE2C;RCC2;PLK1;NDC80;KIF18A;UBE2S;CD…
R-HSA-5362768	Hh mutants are degraded by ERAD	43	61	1	3	0.0042744	0.0944686	0.999999	6	6	0.000441924	9606	Homo sapiens	PSMD10;PSMD12;VCP;PSMD14;RPN2;PSMD13;SEL1L;RPN1;DERL2;PSMA8;PSMD8;ERLEC1;PSMD9;PSMB7;PSMD6;PSMB4;PSMD7;PSMB5;UBB;OS9;PSMB2;PSMB3;PSMD5;PSMD2;PSMB1;PSMD3;PSMD1;PSMF1;RPS27A;SYVN1;PSMA5;PSMC5;PSMA3;PSMA4;PSMC6;PSMC3;PSMA1;PSMC4;PSME3;PSMC2;PSME1;PSME2;UBA52
R-HSA-73780	RNA Polymerase III Chain Elongation	17	22	0	0	0.00154159	0.0967324	0.999999	3	3	0.000220962	9606	Homo sapiens	CRCP;POLR3A;POLR3B;POLR3C;POLR3D;POLR1C;POLR3E;POLR1D;POLR3F;POLR3G;POLR1E;POLR2F;POLR3H;ACP2;POLR2H;POLR3K;POLR2K;POLR2L
R-HSA-5387390	Hh mutants abrogate ligand secretion	45	64	1	4	0.00448462	0.105414	0.999999	7	7	0.000515578	9606	Homo sapiens	PSMD10;PSMD12;VCP;PSMD14;RPN2;PSMD13;DHH;SEL1L;RPN1;DERL2;PSMA8;PSMD8;ERLEC1;PSMD9;PSMB7;PSMD6;PSMB4;HHAT;PSMD7;PSMB5;UBB;OS9;PSMB2;PSMB3;PSMD5;PSMD2;PSMB1;PSMD3;PSMD1;PSMF1;RPS27A;SYVN1;PSMA5;PSMC5;PSMA3;PSMA4;PSMC6;PSMC3;PSMA1;PSMC4;PSME3;PSMC2;PSME1;PSME2;UBA52
R-HSA-167152	Formation of HIV elongation complex in the absence of HIV Tat	39	50	8	9	0.00350361	0.105549	0.999999	2	2	0.000147308	9606	Homo sapiens	CCNK;CTDP1;CCNT1;ELL;CCNH;SUPT4H1;POLR2A;POLR2B;POLR2C;POLR2D;POLR2F;ELOA;POLR2G;ELOB;NELFB;POLR2H;NELFA;NELFCD;POLR2I;POLR2J;POLR2K;POLR2L;NELFE;SUPT16H;NCBP1;NCBP2;GTF2H1;GTF2H2;GTF2F1;GTF2H3;SUPT5H;GTF2H4;GTF2H5;CDK9;CDK7;ERCC3;ERCC2;TCEA1;MNAT1
R-HSA-110314	Recognition of DNA damage by PCNA-containing replication complex	28	30	5	12	0.00210217	0.10786	0.999999	6	6	0.000441924	9606	Homo sapiens	PCNA;POLD3;POLD4;UBB;POLD1;POLD2;CDC27;USP1;RPS27A;POLE;RFC5;RFC3;RFC4;RFC1;UBE2B;RFC2;RPA1;RPA2;RBX1;CUL4A;POLE4;DDB1;RPA3;POLE2;POLE3;UBA52;DTL;RAD18;CUL4B
R-HSA-113507	E2F-enabled inhibition of pre-replication complex formation	8	9	0	0	0.00063065	0.120613	0.999999	1	1	7.3654e-05	9606	Homo sapiens	ORC5;ORC4;CCNB1;ORC1;MCM8;ORC3;ORC2;CDK1
R-HSA-9701193	Defective HDR through Homologous Recombination (HRR) due to PALB2 loss of function	19	24	2	2	0.00168173	0.121915	0.999999	2	2	0.000147308	9606	Homo sapiens	BARD1;BLM;SMG1;RMI2;RMI1;XRCC2;TOP3A;BRCA2;PALB2;RAD51AP1;BRIP1;RAD51D;RAD50;RAD51C;RAD51;EXO1;RBBP8;ATM;DNA2;NBN
R-HSA-9704646	Defective HDR through Homologous Recombination Repair (HRR) due to PALB2 loss of BRCA2/RAD51/RAD51C binding function	19	24	2	2	0.00168173	0.121915	0.999999	1	1	7.3654e-05	9606	Homo sapiens	BARD1;BLM;SMG1;RMI2;RMI1;XRCC2;TOP3A;BRCA2;PALB2;RAD51AP1;BRIP1;RAD51D;RAD50;RAD51C;RAD51;EXO1;RBBP8;ATM;DNA2;NBN
R-HSA-9704331	Defective HDR through Homologous Recombination Repair (HRR) due to PALB2 loss of BRCA1 binding function	19	24	2	2	0.00168173	0.121915	0.999999	1	1	7.3654e-05	9606	Homo sapiens	BARD1;BLM;SMG1;RMI2;RMI1;XRCC2;TOP3A;BRCA2;PALB2;RAD51AP1;BRIP1;RAD51D;RAD50;RAD51C;RAD51;EXO1;RBBP8;ATM;DNA2;NBN
R-HSA-167243	Tat-mediated HIV elongation arrest and recovery	27	39	0	0	0.00273281	0.122943	0.999999	3	3	0.000220962	9606	Homo sapiens	CTDP1;CCNT1;ELL;TAT;SUPT4H1;POLR2A;POLR2B;POLR2C;POLR2D;POLR2F;ELOA;POLR2G;ELOB;NELFB;POLR2H;NELFA;NELFCD;POLR2I;POLR2J;POLR2K;POLR2L;NELFE;SUPT16H;GTF2F1;SUPT5H;CDK9;TCEA1
R-HSA-167238	Pausing and recovery of Tat-mediated HIV elongation	27	39	0	0	0.00273281	0.122943	0.999999	2	2	0.000147308	9606	Homo sapiens	CTDP1;CCNT1;ELL;TAT;SUPT4H1;POLR2A;POLR2B;POLR2C;POLR2D;POLR2F;ELOA;POLR2G;ELOB;NELFB;POLR2H;NELFA;NELFCD;POLR2I;POLR2J;POLR2K;POLR2L;NELFE;SUPT16H;GTF2F1;SUPT5H;CDK9;TCEA1
R-HSA-69052	Switching of origins to a post-replicative state	74	93	23	39	0.00651671	0.130407	0.999999	9	9	0.000662886	9606	Homo sapiens	MCM7;MCM8;PSMD8;PSMD9;PSMD6;PSMD7;CDC23;PSMD5;PSMD2;PSMD3;CDC27;PSMD1;SKP2;CCN1;SKP1;APC2;ANAPC7;UBE2E1;RBX1;PSMA5;CCNA2;CCNA1;PSMA3;PSMA4;CCNE2;PSMA1;CCNE1;PSME3;MCM3;PSME1;ANAPC4;MCM4;PSME2;ANAPC5;MCM5;MCM6;UBA52;ANAPC1;ANAPC2;MCM2;PSMD10;PSMD12;ANAPC15;RPN2;PSMD14;ANAPC16;PSMD13;RPN1;ANAPC10;ANAPC11;PSMA8;ORC5;CLN3;ORC4;PSMB7;PSMB4;PSMB5;ORC1;UBB;PSMB2;PSMB3;ORC3;ORC2;PSMB1;PSMF1;RPS27A;CDT1;U…
R-HSA-1236978	Cross-presentation of soluble exogenous antigens (endosomes)	35	53	0	0	0.00371383	0.140354	0.999999	5	6	0.000441924	9606	Homo sapiens	PSMD10;PSMD12;PSMD14;RPN2;PSMD13;RPN1;PSMA8;MRC2;PSMD8;PSMD9;PSMB7;PSMD6;PSMB4;PSMD7;PSMB5;PSMB2;PSMB3;PSMD5;PSMD2;PSMB1;PSMD3;PSMD1;PSMF1;PSMA5;PSMC5;PSMA3;PSMA4;PSMC6;PSMC3;PSMA1;PSMC4;PSME3;PSMC2;PSME1;PSME2
R-HSA-9605308	Diseases of Base Excision Repair	7	8	0	0	0.000560577	0.148181	0.999999	19	19	0.00139943	9606	Homo sapiens	NEIL3;NTHL1;OGG1;NEIL1;MUTYH
R-HSA-5340588	Signaling by RNF43 mutants	7	8	0	0	0.000560577	0.148181	0.999999	1	1	7.3654e-05	9606	Homo sapiens	RNF43;FZD5;WNT3A;FZD4;FZD6;LRP5;LRP6
R-HSA-6790901	rRNA modification in the nucleus and cytosol	53	71	5	13	0.00497512	0.149479	0.999999	8	8	0.000589232	9606	Homo sapiens	DDX49;DDX47;WDR3;FCF1;NAT10;THUMPD1;WDR46;WDR43;RRP9;RPS14;FBL;TRMT112;BUD23;UTP15;WDR36;RPS9;UTP11;RPS7;IMP3;RPS6;WDR75;IMP4;DDX52;UTP18;DKC1;NHP2;SIK1;UTP25;TSR3;NOP2;HEATR1;NOC4L;NOL6;RRP7A;EMG1;PDCD11;BMS1;GAR1;DHX37;RRP36;UTP20;RPS2;DCAF13;NOP56;NOP14;NOP58;UTP6;UTP4;UTP3;PNO1;RCL1;TBL3;MPHOSPH10;NOL11
R-HSA-167287	HIV elongation arrest and recovery	27	40	0	0	0.00280289	0.149519	0.999999	3	3	0.000220962	9606	Homo sapiens	CCNK;CTDP1;CCNT1;ELL;SUPT4H1;POLR2A;POLR2B;POLR2C;POLR2D;POLR2F;ELOA;POLR2G;ELOB;NELFB;POLR2H;NELFA;NELFCD;POLR2I;POLR2J;POLR2K;POLR2L;NELFE;SUPT16H;GTF2F1;SUPT5H;CDK9;TCEA1
R-HSA-167290	Pausing and recovery of HIV elongation	27	40	0	0	0.00280289	0.149519	0.999999	2	2	0.000147308	9606	Homo sapiens	CCNK;CTDP1;CCNT1;ELL;SUPT4H1;POLR2A;POLR2B;POLR2C;POLR2D;POLR2F;ELOA;POLR2G;ELOB;NELFB;POLR2H;NELFA;NELFCD;POLR2I;POLR2J;POLR2K;POLR2L;NELFE;SUPT16H;GTF2F1;SUPT5H;CDK9;TCEA1
R-HSA-73856	RNA Polymerase II Transcription Termination	43	67	0	0	0.00469484	0.151157	0.999999	4	4	0.000294616	9606	Homo sapiens	SLBP;SMG1;RBM8A;POLDIP3;CSTF3;CSTF2;EIF4A3;SRP54;CASC3;PABPN1;PCF11;MAGOH;CSTF1;DHX38;SYMPK;CPSF4;CPSF6;CPSF1;NCBP1;NCBP2;CPSF3;ALYREF;CPSF2;THOC1;UPF3B;THOC3;THOC2;THOC5;THOC7;CDC40;THOC6;WDR33;SRRM1;NUDT21;SARNP;ZC3H11A;SNRPG;SNRPE;SRSF4;RNPS1;SNRPF;SLU7;SNRPB;SRSF9
R-HSA-5696400	Dual Incision in GG-NER	40	41	16	24	0.00287296	0.153314	0.999999	3	3	0.000220962	9606	Homo sapiens	PCNA;XPA;POLD3;POLD4;UBB;POLD1;POLD2;CDC27;POLK;RPS27A;POLE;RFC5;RFC3;RFC4;PARP1;RFC1;RFC2;PARP2;RPA1;RPA2;GTF2H1;GTF2H2;CHD1L;GTF2H3;GTF2H4;GTF2H5;RBX1;DDB2;CUL4A;POLE4;DDB1;ERCC3;ERCC4;ERCC1;RPA3;POLE2;ERCC2;POLE3;ERCC5;RAD1;UBA52;CUL4B
R-HSA-179409	APC-Cdc20 mediated degradation of Nek2A	23	26	7	11	0.00182188	0.169145	0.999999	3	3	0.000220962	9606	Homo sapiens	APC2;ANAPC15;ANAPC7;ANAPC16;UBE2C;UBE2E1;ANAPC10;ANAPC11;CDC20;CDC23;UBB;UBE2S;CDC16;CDC27;ANAPC4;NEK2;ANAPC5;BUB3;RPS27A;UBA52;BUB1;ANAPC1;ANAPC2;MAD2L1
R-HSA-5140745	WNT5A-dependent internalization of FZD2, FZD5 and ROR2	10	13	0	0	0.000910938	0.173709	0.999999	2	2	0.000147308	9606	Homo sapiens	FZD2;FZD5;WNT5A;AP2S1;CLTB;CLTA;AP2A1;ROR1;ROR2;AP2B1
R-HSA-8951911	RUNX3 regulates RUNX1-mediated transcription	4	4	0	0	0.000280289	0.174127	0.999999	2	2	0.000147308	9606	Homo sapiens	CBFB;RUNX3;RUNX1
R-HSA-350562	Regulation of ornithine decarboxylase (ODC)	36	51	4	10	0.00357368	0.1996	0.999999	4	4	0.000294616	9606	Homo sapiens	PSMD10;PSMD12;PSMD14;RPN2;PSMD13;ODC1;RPN1;PSMA8;PSMD8;PSMD9;PSMB7;PSMD6;PSMB4;PSMD7;PSMB5;PSMB2;PSMB3;PSMD5;PSMD2;PSMB1;PSMD3;PSMD1;PSMF1;NQO1;PSMA5;PSMC5;PSMA3;PSMA4;PSMC6;PSMC3;PSMA1;PSMC4;PSME3;PSMC2;PSME1;PSME2
R-HSA-69186	Lagging Strand Synthesis	20	26	4	5	0.00182188	0.205513	0.999999	11	11	0.000810194	9606	Homo sapiens	RFC5;PRIM2;FEN1;RFC3;PCNA;RFC4;RFC1;LIG1;RFC2;PRIM1;RPA1;RPA2;POLD3;POLD4;POLA1;POLA2;RPA3;POLD1;CDC27;POLD2;DNA2
R-HSA-9659787	Aberrant regulation of mitotic G1/S transition in cancer due to RB1 defects	12	17	0	0	0.00119123	0.217607	0.999999	2	2	0.000147308	9606	Homo sapiens	RB1;CDKN1A;CLN3;CCND3;CDK6;CCND1;CCNE2;CCNE1;CDK4;CDK2;E2F1;CDK1;E2F2;E2F3
R-HSA-9661069	Defective binding of RB1 mutants to E2F1,(E2F2, E2F3)	12	17	0	0	0.00119123	0.217607	0.999999	1	1	7.3654e-05	9606	Homo sapiens	RB1;CDKN1A;CLN3;CCND3;CDK6;CCND1;CCNE2;CCNE1;CDK4;CDK2;E2F1;CDK1;E2F2;E2F3
R-HSA-166665	Terminal pathway of complement	7	8	2	2	0.000560577	0.219758	0.999999	5	5	0.00036827	9606	Homo sapiens	C5;C6;C8G;C9;C8B;C8A;CLU
R-HSA-5656121	Translesion synthesis by POLI	15	20	0	3	0.00140144	0.220415	0.999999	3	3	0.000220962	9606	Homo sapiens	RFC5;RFC3;PCNA;RFC4;RFC1;RFC2;RPA1;REV1;RPA2;UBB;RPA3;REV3L;POLI;RPS27A;UBA52
R-HSA-5696394	DNA Damage Recognition in GG-NER	32	40	9	14	0.00280289	0.2258	0.999999	5	5	0.00036827	9606	Homo sapiens	INO80C;INO80B;INO80E;CETN2;GPS1;COPS7A;XPC;TFPT;UBB;RUVBL1;RPS27A;NFRKB;PARP1;PARP2;MCRS1;ACTR5;ACTL6A;INO80;ACTR8;RAD23B;RBX1;DDB2;COPS4;CUL4A;DDB1;COPS6;COPS5;COPS2;COPS8;UBA52;CUL4B
R-HSA-69183	Processive synthesis on the lagging strand	15	19	4	5	0.00133137	0.270874	0.999999	7	7	0.000515578	9606	Homo sapiens	PRIM2;FEN1;PCNA;LIG1;PRIM1;RPA1;RPA2;POLD3;POLD4;POLA1;POLA2;RPA3;POLD1;CDC27;POLD2;DNA2
R-HSA-5655862	Translesion synthesis by POLK	15	21	0	3	0.00147152	0.270874	0.999999	3	3	0.000220962	9606	Homo sapiens	RFC5;RFC3;PCNA;RFC4;RFC1;RFC2;RPA1;REV1;RPA2;UBB;RPA3;REV3L;POLK;RPS27A;UBA52
R-HSA-5368598	Negative regulation of TCF-dependent signaling by DVL-interacting proteins	4	5	0	0	0.000350361	0.287751	0.999999	2	2	0.000147308	9606	Homo sapiens	CCDC88C;DVL2;DVL3;CXXC4
R-HSA-975577	N-Glycan antennae elongation	13	19	0	1	0.00133137	0.293177	0.999999	6	6	0.000441924	9606	Homo sapiens	B4GALT2;B4GALT3;ST6GAL1;ST8SIA2;ST8SIA3;MGAT4C;MGAT5;MGAT4A;MGAT4B;ST3GAL4;ST8SIA6;B4GALT4;B4GALT5
R-HSA-9605310	Defective Base Excision Repair Associated with MUTYH	2	2	0	0	0.000140144	0.294874	0.999999	2	2	0.000147308	9606	Homo sapiens	MUTYH
R-HSA-5602566	TICAM1 deficiency - HSE	2	2	0	0	0.000140144	0.294874	0.999999	1	1	7.3654e-05	9606	Homo sapiens	TICAM1;TLR3
R-HSA-9608290	Defective MUTYH substrate processing	2	2	0	0	0.000140144	0.294874	0.999999	1	1	7.3654e-05	9606	Homo sapiens	MUTYH
R-HSA-9672393	Defective F8 binding to von Willebrand factor	2	2	0	0	0.000140144	0.294874	0.999999	1	1	7.3654e-05	9606	Homo sapiens	F8;VWF
R-HSA-174184	Cdc20:Phospho-APC/C mediated degradation of Cyclin A	59	73	20	29	0.00511527	0.298021	0.999999	3	3	0.000220962	9606	Homo sapiens	PSMD8;CDC20;PSMD9;PSMD6;PSMD7;CDC23;PSMD5;PSMD2;PSMD3;CDC27;PSMD1;CCN1;APC2;ANAPC7;UBE2E1;PSMA5;CCNA2;CCNA1;PSMA3;PSMA4;PSMA1;PSME3;PSME1;ANAPC4;PSME2;ANAPC5;UBA52;ANAPC1;ANAPC2;PSMD10;PSMD12;ANAPC15;RPN2;PSMD14;ANAPC16;PSMD13;RPN1;ANAPC10;ANAPC11;PSMA8;PSMB7;PSMB4;PSMB5;UBB;PSMB2;PSMB3;PSMB1;BUB3;PSMF1;RPS27A;BUB1;UBE2C;PSMC5;PSMC6;PSMC3;UBE2S;PSMC4;PSMC2;CDC16;CDK1;MAD2L1
R-HSA-428890	Role of ABL in ROBO-SLIT signaling	7	10	0	0	0.000700722	0.30092	0.999999	4	4	0.000294616	9606	Homo sapiens	CAP1;ABL1;ABL2;SLIT2;CAP2;CLASP2;ROBO1
R-HSA-72731	Recycling of eIF2:GDP	7	10	0	0	0.000700722	0.30092	0.999999	2	2	0.000147308	9606	Homo sapiens	EIF2B5;EIF2B4;EIF2B3;EIF2B2;EIF2S3;EIF2B1;EIF2S2
R-HSA-69166	Removal of the Flap Intermediate	14	18	4	5	0.0012613	0.309667	0.999999	4	4	0.000294616	9606	Homo sapiens	PRIM2;FEN1;PCNA;PRIM1;RPA1;RPA2;POLD3;POLD4;POLA1;POLA2;RPA3;POLD1;CDC27;POLD2;DNA2
R-HSA-168325	Viral Messenger RNA Synthesis	44	72	1	7	0.0050452	0.318342	0.999999	3	6	0.000441924	9606	Homo sapiens	POM121;NUP205;NUP107;SEH1L;NUP188;AAAS;NUP160;POLR2A;POLR2B;NUP42;NUP85;POLR2C;POLR2D;POLR2F;POLR2G;NUP88;NUP43;POLR2H;POLR2I;POLR2J;RAE1;POLR2K;POLR2L;NUP214;NDC1;RANBP2;SEC13;NUP210;NUP155;NUP133;NUP153;GTF2F1;MTOR;NUP93;NUP50;NUP35;NUP54;NUP98;NUP58;NUP37
R-HSA-77595	Processing of Intronless Pre-mRNAs	15	19	4	6	0.00133137	0.32484	0.999999	5	5	0.00036827	9606	Homo sapiens	CPSF4;CPSF6;CPSF1;NCBP1;NCBP2;CPSF3;CSTF3;CPSF2;CSTF2;WDR33;NUDT21;PABPN1;PCF11;CSTF1;SYMPK
R-HSA-8851708	Signaling by FGFR2 IIIa TM	19	24	1	9	0.00168173	0.326175	0.999999	2	2	0.000147308	9606	Homo sapiens	NCBP1;NCBP2;GTF2F1;POLR2A;POLR2B;POLR2C;POLR2D;POLR2F;POLR2G;POLR2H;POLR2I;POLR2J;POLR2K;FGFR2;POLR2L
R-HSA-72702	Ribosomal scanning and start codon recognition	41	64	5	10	0.00448462	0.329183	0.999999	2	2	0.000147308	9606	Homo sapiens	EIF4A2;RPS4X;RPS15;RPS14;RPS17;RPS16;RPS15A;RPS19;UBB;RPS18;RPS3;EIF4H;RPS2;RPS11;RPS27A;RPS10;RPS13;RPS12;RPS9;RPS7;RPS5;RPS6;RPS3A;RPSA;EIF2S2;RPS26;RPS25;RPS28;EIF3M;EIF2S3;EIF5;EIF3K;EIF3I;EIF3G;RPS20;EIF3F;EIF3C;RPS21;RPS24;RPS23
R-HSA-68911	G2 Phase	5	7	0	0	0.000490505	0.330546	0.999999	2	2	0.000147308	9606	Homo sapiens	CCNA2;CCNA1;CDK2;E2F1;CDK1;E2F3;CCN1
R-HSA-9706377	FLT3 signaling by CBL mutants	5	7	0	0	0.000490505	0.330546	0.999999	1	1	7.3654e-05	9606	Homo sapiens	UBB;FLT3;CBL;RPS27A;UBA52
R-HSA-73980	RNA Polymerase III Transcription Termination	20	23	5	10	0.00161166	0.337998	0.999999	2	2	0.000147308	9606	Homo sapiens	SSB;CRCP;POLR3A;POLR3B;NFIA;POLR3C;POLR3D;NFIC;POLR1C;POLR3E;POLR1D;POLR3F;POLR3G;POLR1E;POLR2F;POLR3H;ACP2;POLR2H;POLR3K;POLR2K;POLR2L
R-HSA-450321	JNK (c-Jun kinases) phosphorylation and activation mediated by activated human TAK1	16	26	0	0	0.00182188	0.338882	0.999999	3	3	0.000220962	9606	Homo sapiens	RIPK2;NOD1;NOD2;MAPK10;MAPK9;UBB;IRAK1;TRAF6;TAB3;TAB2;TAB1;IKBKG;MAP2K7;RPS27A;UBA52;MAP3K7
R-HSA-192823	Viral mRNA Translation	77	114	12	22	0.00798823	0.340186	0.999999	2	2	0.000147308	9606	Homo sapiens	RPL4;RPL30;RPL3;RPL32;RPL31;RPL34;RPLP0;RPL10A;RPL8;RPL9;RPL6;RPL7;RPS4X;RPS15;RPS14;RPL7A;RPS17;RPS16;RPS19;RPL18A;RPS18;RPL36;RPL35;RPLP2;RPL37;RPS11;RPS10;RPL39;RPS13;RPS12;RPS9;RPS7;RPL21;RPS5;RPL23;RPS6;RPL13A;RPS3A;RPSA;RPL24;RPL27;RPL26;RPL29;UBA52;RPL28;RPL10;RPL12;RPL11;RPL36A;RPS15A;UBB;RPL14;RPS3;RPL13;RPL15;RPS2;RPS27A;RPL18;RPL17;RPL19;RPL35A;RPL23A;RPS26;RPS25;RPS28;RPL27A;RPS20;RPL…
R-HSA-9665230	Drug resistance in ERBB2 KD mutants	3	4	0	0	0.000280289	0.368352	0.999999	8	8	0.000589232	9606	Homo sapiens	LRRC7;CDC37;ERBB2;ERBIN
R-HSA-9652282	Drug-mediated inhibition of ERBB2 signaling	3	4	0	0	0.000280289	0.368352	0.999999	3	3	0.000220962	9606	Homo sapiens	LRRC7;CDC37;ERBB2;ERBIN
R-HSA-9665247	Resistance of ERBB2 KD mutants to osimertinib	3	4	0	0	0.000280289	0.368352	0.999999	1	1	7.3654e-05	9606	Homo sapiens	LRRC7;CDC37;ERBB2;ERBIN
R-HSA-9665251	Resistance of ERBB2 KD mutants to lapatinib	3	4	0	0	0.000280289	0.368352	0.999999	1	1	7.3654e-05	9606	Homo sapiens	LRRC7;CDC37;ERBB2;ERBIN
R-HSA-9665246	Resistance of ERBB2 KD mutants to neratinib	3	4	0	0	0.000280289	0.368352	0.999999	1	1	7.3654e-05	9606	Homo sapiens	LRRC7;CDC37;ERBB2;ERBIN
R-HSA-9665737	Drug resistance in ERBB2 TMD/JMD mutants	3	4	0	0	0.000280289	0.368352	0.999999	1	1	7.3654e-05	9606	Homo sapiens	LRRC7;CDC37;ERBB2;ERBIN
R-HSA-9665244	Resistance of ERBB2 KD mutants to sapitinib	3	4	0	0	0.000280289	0.368352	0.999999	1	1	7.3654e-05	9606	Homo sapiens	LRRC7;CDC37;ERBB2;ERBIN
R-HSA-9665245	Resistance of ERBB2 KD mutants to tesevatinib	3	4	0	0	0.000280289	0.368352	0.999999	1	1	7.3654e-05	9606	Homo sapiens	LRRC7;CDC37;ERBB2;ERBIN
R-HSA-9665233	Resistance of ERBB2 KD mutants to trastuzumab	3	4	0	0	0.000280289	0.368352	0.999999	1	1	7.3654e-05	9606	Homo sapiens	LRRC7;CDC37;ERBB2;ERBIN
R-HSA-9665249	Resistance of ERBB2 KD mutants to afatinib	3	4	0	0	0.000280289	0.368352	0.999999	1	1	7.3654e-05	9606	Homo sapiens	LRRC7;CDC37;ERBB2;ERBIN
R-HSA-9665250	Resistance of ERBB2 KD mutants to AEE788	3	4	0	0	0.000280289	0.368352	0.999999	1	1	7.3654e-05	9606	Homo sapiens	LRRC7;CDC37;ERBB2;ERBIN
R-HSA-68689	CDC6 association with the ORC:origin complex	10	11	5	5	0.000770794	0.368773	0.999999	2	2	0.000147308	9606	Homo sapiens	ORC5;ORC4;ORC1;MCM8;ORC3;ORC2;E2F1;E2F2;E2F3;CDC6
R-HSA-450302	activated TAK1 mediates p38 MAPK activation	16	27	0	0	0.00189195	0.393566	0.999999	5	5	0.00036827	9606	Homo sapiens	RIPK2;NOD1;NOD2;MAPK11;UBB;IRAK1;MAPKAPK3;TRAF6;TAB3;TAB2;TAB1;IKBKG;RPS27A;UBA52;MAP3K7;MAP2K6
R-HSA-203927	MicroRNA (miRNA) biogenesis	21	31	1	5	0.00217224	0.396583	0.999999	8	8	0.000589232	9606	Homo sapiens	DICER1;TARBP2;POLR2A;POLR2B;AGO4;PRKRA;POLR2C;AGO1;POLR2D;XPO5;AGO2;POLR2F;DROSHA;POLR2G;POLR2H;POLR2I;POLR2J;RAN;POLR2K;POLR2L
R-HSA-9696270	RND2 GTPase cycle	27	44	0	3	0.00308318	0.405929	0.999999	2	2	0.000147308	9606	Homo sapiens	UHRF1BP1L;PLXND1;ARHGAP1;KIF14;PIK3R1;ARHGAP5;RND2;LRRC1;GOLGA3;WDR6;FAM83B;NUDC;DST;CAV1;TXNL1;NEB;SCRIB;LEMD3;PTPN13;FRS3;CKAP4;KTN1;VANGL1;NISCH;VANGL2;KCTD13;PKP4;RBMX
R-HSA-1296025	ATP sensitive Potassium channels	4	6	0	0	0.000420433	0.408616	0.999999	2	2	0.000147308	9606	Homo sapiens	KCNJ11;KCNJ8;ABCC8;ABCC9
R-HSA-9702506	Drug resistance of FLT3 mutants	1	1	0	0	7.00722e-05	0.418236	0.999999	14	14	0.00103116	9606	Homo sapiens	FLT3
R-HSA-9700649	Drug resistance of ALK mutants	1	1	0	0	7.00722e-05	0.418236	0.999999	7	7	0.000515578	9606	Homo sapiens	ALK
R-HSA-9616333	Defective Base Excision Repair Associated with NTHL1	1	1	0	0	7.00722e-05	0.418236	0.999999	6	6	0.000441924	9606	Homo sapiens	NTHL1
R-HSA-9616334	Defective Base Excision Repair Associated with NEIL1	1	1	0	0	7.00722e-05	0.418236	0.999999	5	5	0.00036827	9606	Homo sapiens	NEIL1
R-HSA-9630222	Defective NTHL1 substrate binding	1	1	0	0	7.00722e-05	0.418236	0.999999	4	4	0.000294616	9606	Homo sapiens	NTHL1
R-HSA-9674428	PDGFR mutants bind TKIs	1	1	0	0	7.00722e-05	0.418236	0.999999	2	2	0.000147308	9606	Homo sapiens	PDGFRA
R-HSA-9702509	FLT3 mutants bind TKIs	1	1	0	0	7.00722e-05	0.418236	0.999999	2	2	0.000147308	9606	Homo sapiens	FLT3
R-HSA-9636003	NEIL3-mediated resolution of ICLs	1	1	0	0	7.00722e-05	0.418236	0.999999	2	2	0.000147308	9606	Homo sapiens	NEIL3
R-HSA-9630221	Defective NTHL1 substrate processing	1	1	0	0	7.00722e-05	0.418236	0.999999	2	2	0.000147308	9606	Homo sapiens	NTHL1
R-HSA-9717301	NVP-TAE684-resistant ALK mutants	1	1	0	0	7.00722e-05	0.418236	0.999999	1	1	7.3654e-05	9606	Homo sapiens	ALK
R-HSA-9717316	alectinib resistant ALK mutants	1	1	0	0	7.00722e-05	0.418236	0.999999	1	1	7.3654e-05	9606	Homo sapiens	ALK
R-HSA-5687868	Defective SFTPA2 causes IPF	1	1	0	0	7.00722e-05	0.418236	0.999999	1	1	7.3654e-05	9606	Homo sapiens	PSAP
R-HSA-9661070	Defective translocation of RB1 mutants to the nucleus	1	1	0	0	7.00722e-05	0.418236	0.999999	1	1	7.3654e-05	9606	Homo sapiens	RB1
R-HSA-9717326	crizotinib-resistant ALK mutants	1	1	0	0	7.00722e-05	0.418236	0.999999	1	1	7.3654e-05	9606	Homo sapiens	ALK
R-HSA-9702632	sunitinib-resistant FLT3 mutants	1	1	0	0	7.00722e-05	0.418236	0.999999	1	1	7.3654e-05	9606	Homo sapiens	FLT3
R-HSA-9608287	Defective MUTYH substrate binding	1	1	0	0	7.00722e-05	0.418236	0.999999	1	1	7.3654e-05	9606	Homo sapiens	MUTYH
R-HSA-9702614	ponatinib-resistant FLT3 mutants	1	1	0	0	7.00722e-05	0.418236	0.999999	1	1	7.3654e-05	9606	Homo sapiens	FLT3
R-HSA-9656255	Defective OGG1 Substrate Binding	1	1	0	0	7.00722e-05	0.418236	0.999999	1	1	7.3654e-05	9606	Homo sapiens	OGG1
R-HSA-9672395	Defective F8 binding to the cell membrane	1	1	0	0	7.00722e-05	0.418236	0.999999	1	1	7.3654e-05	9606	Homo sapiens	F8
R-HSA-9717319	brigatinib-resistant ALK mutants	1	1	0	0	7.00722e-05	0.418236	0.999999	1	1	7.3654e-05	9606	Homo sapiens	ALK
R-HSA-9702581	crenolanib-resistant FLT3 mutants	1	1	0	0	7.00722e-05	0.418236	0.999999	1	1	7.3654e-05	9606	Homo sapiens	FLT3
R-HSA-9672397	Defective F8 secretion	1	1	0	0	7.00722e-05	0.418236	0.999999	1	1	7.3654e-05	9606	Homo sapiens	F8
R-HSA-9702577	semaxanib-resistant FLT3 mutants	1	1	0	0	7.00722e-05	0.418236	0.999999	1	1	7.3654e-05	9606	Homo sapiens	FLT3
R-HSA-9717323	ceritinib-resistant ALK mutants	1	1	0	0	7.00722e-05	0.418236	0.999999	1	1	7.3654e-05	9606	Homo sapiens	ALK
R-HSA-9702590	gilteritinib-resistant FLT3 mutants	1	1	0	0	7.00722e-05	0.418236	0.999999	1	1	7.3654e-05	9606	Homo sapiens	FLT3
R-HSA-9717329	lorlatinib-resistant ALK mutants	1	1	0	0	7.00722e-05	0.418236	0.999999	1	1	7.3654e-05	9606	Homo sapiens	ALK
R-HSA-9702569	KW2449-resistant FLT3 mutants	1	1	0	0	7.00722e-05	0.418236	0.999999	1	1	7.3654e-05	9606	Homo sapiens	FLT3
R-HSA-5467345	Deletions in the AXIN genes in hepatocellular carcinoma result in elevated WNT signaling	1	1	0	0	7.00722e-05	0.418236	0.999999	1	1	7.3654e-05	9606	Homo sapiens	AXIN1
R-HSA-9702624	sorafenib-resistant FLT3 mutants	1	1	0	0	7.00722e-05	0.418236	0.999999	1	1	7.3654e-05	9606	Homo sapiens	FLT3
R-HSA-9717264	ASP-3026- resistant ALK mutants	1	1	0	0	7.00722e-05	0.418236	0.999999	1	1	7.3654e-05	9606	Homo sapiens	ALK
R-HSA-9723905	Loss of function of TP53 in cancer due to loss of tetramerization ability	1	1	0	0	7.00722e-05	0.418236	0.999999	1	1	7.3654e-05	9606	Homo sapiens	TP53
R-HSA-5467333	APC truncation mutants are not K63 polyubiquitinated	1	1	0	0	7.00722e-05	0.418236	0.999999	1	1	7.3654e-05	9606	Homo sapiens	APC
R-HSA-9703009	tamatinib-resistant FLT3 mutants	1	1	0	0	7.00722e-05	0.418236	0.999999	1	1	7.3654e-05	9606	Homo sapiens	FLT3
R-HSA-9702636	tandutinib-resistant FLT3 mutants	1	1	0	0	7.00722e-05	0.418236	0.999999	1	1	7.3654e-05	9606	Homo sapiens	FLT3
R-HSA-5602410	TLR3 deficiency - HSE	1	1	0	0	7.00722e-05	0.418236	0.999999	1	1	7.3654e-05	9606	Homo sapiens	TLR3
R-HSA-9702600	midostaurin-resistant FLT3 mutants	1	1	0	0	7.00722e-05	0.418236	0.999999	1	1	7.3654e-05	9606	Homo sapiens	FLT3
R-HSA-9674404	Sorafenib-resistant PDGFR mutants	1	1	0	0	7.00722e-05	0.418236	0.999999	1	1	7.3654e-05	9606	Homo sapiens	PDGFRA
R-HSA-5340573	LGK974 inhibits PORCN	1	1	0	0	7.00722e-05	0.418236	0.999999	1	1	7.3654e-05	9606	Homo sapiens	PORCN
R-HSA-9702596	lestaurtinib-resistant FLT3 mutants	1	1	0	0	7.00722e-05	0.418236	0.999999	1	1	7.3654e-05	9606	Homo sapiens	FLT3
R-HSA-9657050	Defective OGG1 Localization	1	1	0	0	7.00722e-05	0.418236	0.999999	1	1	7.3654e-05	9606	Homo sapiens	OGG1
R-HSA-9702620	quizartinib-resistant FLT3 mutants	1	1	0	0	7.00722e-05	0.418236	0.999999	1	1	7.3654e-05	9606	Homo sapiens	FLT3
R-HSA-9702998	linifanib-resistant FLT3 mutants	1	1	0	0	7.00722e-05	0.418236	0.999999	1	1	7.3654e-05	9606	Homo sapiens	FLT3
R-HSA-9702605	pexidartinib-resistant FLT3 mutants	1	1	0	0	7.00722e-05	0.418236	0.999999	1	1	7.3654e-05	9606	Homo sapiens	FLT3
R-HSA-9629232	Defective Base Excision Repair Associated with NEIL3	1	1	0	0	7.00722e-05	0.418236	0.999999	1	1	7.3654e-05	9606	Homo sapiens	NEIL3
R-HSA-9674396	Imatinib-resistant PDGFR mutants	1	1	0	0	7.00722e-05	0.418236	0.999999	1	1	7.3654e-05	9606	Homo sapiens	PDGFRA
R-HSA-9723907	Loss of Function of TP53 in Cancer	1	1	0	0	7.00722e-05	0.418236	0.999999	1	1	7.3654e-05	9606	Homo sapiens	TP53
R-HSA-4641257	Degradation of AXIN	40	57	10	17	0.00399411	0.423062	0.999999	8	8	0.000589232	9606	Homo sapiens	PSMD10;PSMD12;PSMD14;RPN2;PSMD13;RPN1;PSMA8;PSMD8;PSMD9;PSMB7;PSMD6;PSMB4;PSMD7;PSMB5;UBB;PSMB2;PSMB3;PSMD5;PSMD2;PSMB1;PSMD3;PSMD1;PSMF1;RPS27A;SMURF2;AXIN1;AXIN2;PSMA5;PSMC5;PSMA3;PSMA4;PSMC6;PSMC3;PSMA1;PSMC4;PSME3;PSMC2;PSME1;PSME2;UBA52
R-HSA-2214320	Anchoring fibril formation	9	15	0	0	0.00105108	0.424926	0.999999	4	4	0.000294616	9606	Homo sapiens	COL1A2;COL4A2;LAMC3;COL4A1;COL7A1;LAMA3;COL4A6;COL4A5;LAMC2;TLL1
R-HSA-2514853	Condensation of Prometaphase Chromosomes	9	15	0	0	0.00105108	0.424926	0.999999	4	4	0.000294616	9606	Homo sapiens	CCNB2;CCNB1;CSNK2B;CDK1;NCAPG;NCAPD2;SMC4;NCAPH;SMC2
R-HSA-202670	ERKs are inactivated	9	15	0	0	0.00105108	0.424926	0.999999	2	2	0.000147308	9606	Homo sapiens	DUSP4;PPP2CB;MAPK7;MAPK1;PPP2R5D;VRK3;DUSP6;MAPK3;DUSP7
R-HSA-9701192	Defective HDR through Homologous Recombination (HRR) due to BRCA1 loss-of-function	19	24	10	13	0.00168173	0.426084	0.999999	1	1	7.3654e-05	9606	Homo sapiens	BARD1;BLM;SMG1;RMI2;RMI1;XRCC2;TOP3A;BRCA2;PALB2;RAD51AP1;BRIP1;RAD51D;RAD50;RAD51C;RAD51;EXO1;RBBP8;ATM;DNA2;NBN
R-HSA-9013418	RHOBTB2 GTPase cycle	14	24	0	0	0.00168173	0.426986	0.999999	2	2	0.000147308	9606	Homo sapiens	CCT2;HSP90AB1;ACTN1;TXNL1;TMOD2;WDR11;SRRM1;CCT6A;CDC37;TRA2B;PHIP;HNRNPC;CCT7;RBMX;DBN1
R-HSA-3238698	WNT ligand biogenesis and trafficking	20	28	5	8	0.00196202	0.43563	0.999999	12	12	0.000883848	9606	Homo sapiens	VPS29;WNT10B;WNT10A;WNT5B;WNT3A;WNT5A;WNT9B;WNT8B;VPS26A;WNT9A;WNT16;SNX3;PORCN;WNT11;WNT1;WNT2;WNT3;WLS;WNT4
R-HSA-5603029	IkBA variant leads to EDA-ID	5	8	0	0	0.000560577	0.436027	0.999999	2	2	0.000147308	9606	Homo sapiens	IKBKB;REL;IKBKG;NFKB1;RELA;NFKB2
R-HSA-9022537	Loss of MECP2 binding ability to the NCoR/SMRT complex	5	8	0	0	0.000560577	0.436027	0.999999	1	1	7.3654e-05	9606	Homo sapiens	NCOR2;NCOR1;HDAC3;GPS2;TBL1X
R-HSA-9652817	Signaling by MAPK mutants	5	8	0	0	0.000560577	0.436027	0.999999	1	1	7.3654e-05	9606	Homo sapiens	DUSP10;MAPK1;DUSP16;DUSP6;DUSP7
R-HSA-3371599	Defective HLCS causes multiple carboxylase deficiency	6	10	0	0	0.000700722	0.456783	0.999999	4	4	0.000294616	9606	Homo sapiens	MCCC2;PCCA;HLCS;PCCB;MCCC1;ACACA
R-HSA-111367	SLBP independent Processing of Histone Pre-mRNAs	6	10	0	0	0.000700722	0.456783	0.999999	2	2	0.000147308	9606	Homo sapiens	SMG1;NCBP1;NCBP2;SNRPG;SNRPE;SNRPF;SNRPB
R-HSA-3323169	Defects in biotin (Btn) metabolism	7	12	0	0	0.000840866	0.47352	0.999999	6	6	0.000441924	9606	Homo sapiens	MCCC2;BTD;PCCA;HLCS;PCCB;MCCC1;ACACA
R-HSA-9013408	RHOG GTPase cycle	43	78	0	0	0.00546563	0.474525	0.999999	5	6	0.000441924	9606	Homo sapiens	CYFIP1;DOCK5;ANKLE2;DOCK3;SHMT2;ITSN1;ARHGAP1;ARHGDIG;ARHGAP39;PIK3R1;ARHGAP5;IQGAP2;PREX1;LMAN1;PGRMC2;OPHN1;STBD1;EMD;LBR;YKT6;PAK4;VAV3;NDUFA5;CAV1;ARHGEF16;ERBIN;VRK2;LEMD3;ARFGAP3;ARFGAP1;KTN1;VAV2;VANGL1;LETM1;ARHGAP10;DIAPH3;LRRC7;NDUFS3;ELMO2;LAMTOR1;DOCK2;DOCK1;ARHGEF5;VAMP3;RAB7A
R-HSA-9656249	Defective Base Excision Repair Associated with OGG1	2	3	0	0	0.000210217	0.483132	0.999999	5	5	0.00036827	9606	Homo sapiens	OGG1
R-HSA-5678420	Defective ABCC9 causes CMD10, ATFB12 and Cantu syndrome	2	3	0	0	0.000210217	0.483132	0.999999	1	1	7.3654e-05	9606	Homo sapiens	KCNJ11;ABCC9
R-HSA-9630794	Evasion of Oncogene Induced Senescence Due to Defective p16INK4A binding to CDK4 and CDK6	2	3	0	0	0.000210217	0.483132	0.999999	1	1	7.3654e-05	9606	Homo sapiens	CDK6;CDK4
R-HSA-5339700	Signaling by TCF7L2 mutants	2	3	0	0	0.000210217	0.483132	0.999999	1	1	7.3654e-05	9606	Homo sapiens	TCF7L2;CTBP1;TCF4
R-HSA-3359485	Defective CD320 causes MMATC	2	3	0	0	0.000210217	0.483132	0.999999	1	1	7.3654e-05	9606	Homo sapiens	TCN2;LDLRAD3
R-HSA-9632700	Evasion of Oxidative Stress Induced Senescence Due to Defective p16INK4A binding to CDK4 and CDK6	2	3	0	0	0.000210217	0.483132	0.999999	1	1	7.3654e-05	9606	Homo sapiens	CDK6;CDK4
R-HSA-75067	Processing of Capped Intronless Pre-mRNA	20	28	7	10	0.00196202	0.484932	0.999999	10	10	0.00073654	9606	Homo sapiens	SLBP;CPSF4;SMG1;CPSF6;CPSF1;NCBP1;NCBP2;CPSF3;CSTF3;CPSF2;CSTF2;WDR33;NUDT21;PABPN1;PCF11;CSTF1;SNRPG;SYMPK;SNRPE;SNRPF;SNRPB
R-HSA-8854518	AURKA Activation by TPX2	45	74	7	11	0.00518534	0.485122	0.999999	2	2	0.000147308	9606	Homo sapiens	DCTN2;CETN2;SSNA1;HMMR;AURKB;AURKA;PCM1;HAUS8;HAUS7;DBT;NEK2;CEP192;PCNT;NINL;CEP290;CEP76;CDK5RAP2;CEP78;PLK4;OFD1;DYNC1H1;CEP135;NDE1;CEP152;PLK1;CEP131;HAUS4;HAUS3;HAUS6;CSNK1E;HAUS5;TUBG1;DYNLL1;CKAP5;CROCC2;HAUS1;TPX2;NEDD1;DLC1;CENPJ;ALMS1;AKAP9;CDK1;CEP63;CEP41;CEP43;SFI1;SDCCAG8
R-HSA-5651801	PCNA-Dependent Long Patch Base Excision Repair	21	23	9	16	0.00161166	0.492668	0.999999	6	6	0.000441924	9606	Homo sapiens	RFC5;FEN1;RFC3;PCNA;RFC4;RFC1;LIG1;RFC2;RPA1;RPA2;POLB;POLE4;POLD3;POLD4;APEX1;POLE2;RPA3;POLD1;CDC27;POLE3;POLD2;HAP1;POLE
R-HSA-380320	Recruitment of NuMA to mitotic centrosomes	53	97	0	0	0.006797	0.493229	0.999999	2	2	0.000147308	9606	Homo sapiens	NUMA1;CETN2;PCM1;TUBB6;DBT;NEK2;NINL;CEP290;CDK5RAP2;OFD1;CEP135;CEP131;HAUS4;HAUS3;HAUS6;CSNK1E;HAUS5;TUBG1;DYNLL1;CKAP5;HAUS1;MZT2B;NME7;AKAP9;CEP63;SFI1;SDCCAG8;DCTN2;TUBGCP2;SSNA1;HAUS8;HAUS7;CEP192;PCNT;CEP76;CEP78;PLK4;DYNC1H1;NDE1;CEP152;PLK1;MZT1;CROCC2;NEDD1;DLC1;CENPJ;ALMS1;CDK1;TUBGCP5;TUBGCP6;TUBGCP3;CEP41;TUBGCP4;CEP43
R-HSA-429958	mRNA decay by 3' to 5' exoribonuclease	15	24	3	4	0.00168173	0.49558	0.999999	2	3	0.000220962	9606	Homo sapiens	TTC37;HBS1L;DIS3;WDR61;EXOSC7;EXOSC6;EXOSC5;EXOSC4;EXOSC9;EXOSC8;SKIV2L;EXOSC3;DCPS;EXOSC2;EXOSC1
R-HSA-179419	APC:Cdc20 mediated degradation of cell cycle proteins prior to satisfation of the cell cycle checkpoint	60	74	27	40	0.00518534	0.495819	0.999999	6	6	0.000441924	9606	Homo sapiens	PSMD8;CDC20;PSMD9;PSMD6;PSMD7;CDC23;PSMD5;PSMD2;PSMD3;CDC27;PSMD1;NEK2;CCN1;APC2;ANAPC7;UBE2E1;PSMA5;CCNA2;CCNA1;PSMA3;PSMA4;PSMA1;PSME3;PSME1;ANAPC4;PSME2;ANAPC5;UBA52;ANAPC1;ANAPC2;PSMD10;PSMD12;ANAPC15;RPN2;PSMD14;ANAPC16;PSMD13;RPN1;ANAPC10;ANAPC11;PSMA8;PSMB7;PSMB4;PSMB5;UBB;PSMB2;PSMB3;PSMB1;BUB3;PSMF1;RPS27A;BUB1;UBE2C;PSMC5;PSMC6;PSMC3;UBE2S;PSMC4;PSMC2;CDC16;CDK1;MAD2L1
R-HSA-2129379	Molecules associated with elastic fibres	22	38	1	2	0.00266274	0.500015	0.999999	10	10	0.00073654	9606	Homo sapiens	BMP10;ITGB5;TGFB3;FBLN1;LTBP3;LTBP1;GDF5;FBLN2;FBLN5;BMP4;MFAP5;EFEMP1;MFAP1;MFAP2;EMILIN3;ITGA8;ITGB8;ITGAV;ITGB6;FBN1;MFAP3L
R-HSA-5620916	VxPx cargo-targeting to cilium	16	25	0	4	0.0017518	0.504158	0.999999	10	10	0.00073654	9606	Homo sapiens	ARF1;EXOC8;EXOC7;GBF1;RAB3IP;IFT122;PKD2;RAB11A;RHO;EXOC4;EXOC3;EXOC5;CNGA4;RAB11FIP3;EXOC2;RAB8A;EXOC1
R-HSA-389957	Prefoldin mediated transfer of substrate to CCT/TriC	16	29	0	0	0.00203209	0.504158	0.999999	2	2	0.000147308	9606	Homo sapiens	CCT3;CCT2;VBP1;CCT6A;TUBB6;TCP1;PFDN1;PFDN2;CCT8;CCT7;PFDN4;PFDN5;CCT5;PFDN6;CCT4
R-HSA-170145	Phosphorylation of proteins involved in the G2/M transition by Cyclin A:Cdc2 complexes	3	5	0	0	0.000350361	0.508449	0.999999	2	2	0.000147308	9606	Homo sapiens	CCNA2;CCNA1;CDK1;CCN1
R-HSA-9693928	Defective RIPK1-mediated regulated necrosis	3	5	0	0	0.000350361	0.508449	0.999999	1	1	7.3654e-05	9606	Homo sapiens	CASP8;TRADD;FADD
R-HSA-4719377	Defective DPM2 causes DPM2-CDG (CDG-1u)	3	5	0	0	0.000350361	0.508449	0.999999	1	1	7.3654e-05	9606	Homo sapiens	DPM1;DPM2;DPM3
R-HSA-4717374	Defective DPM1 causes DPM1-CDG (CDG-1e)	3	5	0	0	0.000350361	0.508449	0.999999	1	1	7.3654e-05	9606	Homo sapiens	DPM1;DPM2;DPM3
R-HSA-392023	Adrenaline signalling through Alpha-2 adrenergic receptor	3	5	0	0	0.000350361	0.508449	0.999999	1	1	7.3654e-05	9606	Homo sapiens	ADRA2C;ADRA2B;ADRA2A
R-HSA-4719360	Defective DPM3 causes DPM3-CDG (CDG-1o)	3	5	0	0	0.000350361	0.508449	0.999999	1	1	7.3654e-05	9606	Homo sapiens	DPM1;DPM2;DPM3
R-HSA-9013422	RHOBTB1 GTPase cycle	17	24	3	7	0.00168173	0.512178	0.999999	2	2	0.000147308	9606	Homo sapiens	RNF20;SPEN;CCT2;CPSF6;ROCK1;GPS1;TXNL1;SRRM1;COPS4;TRA2B;COPS2;RBBP6;VIM;HNRNPC;CCT7;RBMX;DBN1
R-HSA-9013405	RHOD GTPase cycle	31	57	0	0	0.00399411	0.515069	0.999999	5	9	0.000662886	9606	Homo sapiens	CPNE8;ARHGAP1;MOSPD2;ARHGAP39;PIK3R1;ARHGAP5;LMAN1;HINT1;HINT2;PGRMC2;CAPZB;RACGAP1;STBD1;EFHD1;ANKFY1;ACP2;WHAMM;EMD;LBR;PAK5;CAP2;CAV1;ACTN1;VRK2;LEMD3;VANGL1;SLC4A7;ARHGAP10;DIAPH2;DIAPH3;DBN1;VAMP3;RAB7A
R-HSA-3000157	Laminin interactions	18	31	1	2	0.00217224	0.519713	0.999999	15	15	0.00110481	9606	Homo sapiens	LAMA5;LAMA2;LAMB2;LAMC3;ITGB4;LAMA4;LAMA3;ITGA1;LAMC2;LAMC1;HSPG2;COL4A2;COL4A1;COL7A1;COL4A6;COL4A5;ITGA7;ITGAV;PELO
R-HSA-111464	SMAC(DIABLO)-mediated dissociation of IAP:caspase complexes	4	7	0	0	0.000490505	0.524852	0.999999	3	3	0.000220962	9606	Homo sapiens	CASP9;CASP7;APAF1;XIAP
R-HSA-426496	Post-transcriptional silencing by small RNAs	4	7	0	0	0.000490505	0.524852	0.999999	3	3	0.000220962	9606	Homo sapiens	AGO4;AGO1;AGO2
R-HSA-9673768	Signaling by membrane-tethered fusions of PDGFRA or PDGFRB	4	7	0	0	0.000490505	0.524852	0.999999	2	2	0.000147308	9606	Homo sapiens	GOLGA4;KDR;AMPH;ETV6
R-HSA-69239	Synthesis of DNA	103	133	45	78	0.0093196	0.531402	0.999999	26	26	0.001915	9606	Homo sapiens	PSMD8;PSMD9;PSMD6;PSMD7;CDC23;PSMD5;PSMD2;PSMD3;CDC27;PSMD1;CCN1;SKP2;SKP1;LIG1;ANAPC7;UBE2E1;RBX1;CCNE2;CCNE1;PSME3;PSME1;PSME2;ANAPC4;ANAPC5;DNA2;UBA52;ANAPC1;ANAPC2;PSMD10;PSMD12;ANAPC15;ANAPC16;RPN2;PSMD14;PSMD13;RPN1;ANAPC10;ANAPC11;ORC5;ORC4;UBB;ORC1;ORC3;ORC2;PSMF1;CDT1;UBE2C;CDC6;POLA1;POLA2;UBE2S;CDC16;CDK2;CDK1;FEN1;MCM7;MCM8;POLE;APC2;RFC5;RFC3;RFC4;RFC1;RFC2;CCNA2;PSMA5;CCNA1;PSMA3;PS…
R-HSA-176409	APC/C:Cdc20 mediated degradation of mitotic proteins	62	76	31	44	0.00532549	0.531852	0.999999	13	13	0.000957502	9606	Homo sapiens	PSMD8;CDC20;PSMD9;PSMD6;PSMD7;CDC23;PTTG1;PSMD5;PSMD2;PSMD3;CDC27;PSMD1;NEK2;CCN1;APC2;ANAPC7;UBE2E1;PSMA5;CCNA2;CCNA1;PSMA3;PSMA4;PSMA1;PSME3;PSME1;ANAPC4;PSME2;ANAPC5;UBA52;ANAPC1;ANAPC2;PSMD10;PSMD12;ANAPC15;RPN2;PSMD14;ANAPC16;PSMD13;RPN1;ANAPC10;ANAPC11;PSMA8;PSMB7;PSMB4;CCNB1;PSMB5;UBB;PSMB2;PSMB3;PSMB1;BUB3;PSMF1;RPS27A;BUB1;UBE2C;PSMC5;PSMC6;PSMC3;UBE2S;PSMC4;PSMC2;CDC16;CDK1;MAD2L1
R-HSA-629587	Highly sodium permeable postsynaptic acetylcholine nicotinic receptors	5	9	0	0	0.00063065	0.537358	0.999999	2	2	0.000147308	9606	Homo sapiens	CHRNB2;CHRND;CHRNB4;CHRNA3;CHRNE
R-HSA-176033	Interactions of Vpr with host cellular proteins	36	47	10	21	0.00329339	0.541613	0.999999	3	4	0.000294616	9606	Homo sapiens	POM121;NUP205;NUP107;SEH1L;NUP188;AAAS;NUP160;NUP42;NUP85;BANF1;NUP88;NUP43;RAE1;KPNA1;NUP214;NDC1;RANBP2;SEC13;NUP210;NUP155;NUP133;NUP153;MTOR;NUP93;NUP50;NUP35;NUP54;NUP98;SLC25A5;NUP58;NUP37
R-HSA-9010553	Regulation of expression of SLITs and ROBOs	141	183	34	87	0.0128232	0.542343	0.999999	19	20	0.00147308	9606	Homo sapiens	RPL4;RPL30;RPL3;RPL32;RPL31;RPL34;EIF4A3;CASC3;RPL8;RPL10A;RPL9;RPL6;RPL7;RPS15;PSMD8;RPS14;PSMD9;RPS17;PSMD6;RPS16;PSMD7;RPS19;RPL18A;RPS18;PSMD5;PSMD2;PSMD3;MAGOH;DAG1;RPL36;RPL35;PSMD1;RPL37;RPS11;RPS10;RPL39;RPS13;RPS12;RPS9;RPS7;RPL21;RPS5;RPL23;RPS6;RPSA;RBX1;PSME3;PSME1;RPL24;PSME2;COL4A5;RPL27;RPL26;RPL29;RPL28;UBA52;PSMD10;PSMD12;RPN2;RBM8A;PSMD14;PSMD13;CUL2;RPN1;GSPT1;UBB;PSMF1;UPF3B;U…
R-HSA-162791	Attachment of GPI anchor to uPAR	6	10	0	1	0.000700722	0.547665	0.999999	2	2	0.000147308	9606	Homo sapiens	PIGS;PIGU;PIGT;PGAP1;GPAA1;PIGK
R-HSA-749476	RNA Polymerase III Abortive And Retractive Initiation	30	46	5	10	0.00322332	0.548518	0.999999	13	13	0.000957502	9606	Homo sapiens	GTF3C2;GTF3C3;CRCP;GTF3C4;GTF3C5;GTF3C6;SNAPC2;SNAPC3;SNAPC4;POLR2F;ACP2;POLR2H;POLR2K;POLR2L;BRF2;TBP;SSB;POLR3A;NFIA;POLR3B;POLR3C;NFIC;POLR3D;POLR1C;POLR3E;POLR1D;POLR3F;POLR3G;POLR1E;POLR3H;POLR3K
R-HSA-72187	mRNA 3'-end processing	38	58	13	22	0.00406419	0.551175	0.999999	3	3	0.000220962	9606	Homo sapiens	RBM8A;POLDIP3;CSTF3;CSTF2;EIF4A3;SRP54;CASC3;PABPN1;PCF11;MAGOH;CSTF1;DHX38;SYMPK;CPSF4;CPSF6;CPSF1;NCBP1;NCBP2;CPSF3;ALYREF;CPSF2;THOC1;UPF3B;THOC3;THOC2;THOC5;THOC7;CDC40;THOC6;WDR33;SRRM1;NUDT21;SARNP;ZC3H11A;SRSF4;RNPS1;SLU7;SRSF9
R-HSA-9706574	RHOBTB GTPase Cycle	23	36	3	7	0.0025226	0.551889	0.999999	4	4	0.000294616	9606	Homo sapiens	RNF20;SPEN;CCT2;HSP90AB1;CPSF6;ROCK1;GPS1;ACTN1;TXNL1;TMOD2;WDR11;SRRM1;COPS4;CCT6A;CDC37;COPS2;TRA2B;RBBP6;PHIP;VIM;HNRNPC;CCT7;RBMX;DBN1
R-HSA-167160	RNA Pol II CTD phosphorylation and interaction with CE during HIV infection	25	29	16	20	0.00203209	0.562837	0.999999	5	5	0.00036827	9606	Homo sapiens	CCNH;RNMT;PCM1;POLR2A;POLR2B;POLR2C;POLR2D;POLR2F;POLR2G;POLR2H;POLR2I;POLR2J;POLR2K;POLR2L;RNGTT;GTF2H1;GTF2H2;GTF2F1;GTF2H3;SUPT5H;GTF2H4;GTF2H5;CDK7;ERCC3;ERCC2;MNAT1
R-HSA-77075	RNA Pol II CTD phosphorylation and interaction with CE	25	29	16	20	0.00203209	0.562837	0.999999	5	5	0.00036827	9606	Homo sapiens	CCNH;RNMT;PCM1;POLR2A;POLR2B;POLR2C;POLR2D;POLR2F;POLR2G;POLR2H;POLR2I;POLR2J;POLR2K;POLR2L;RNGTT;GTF2H1;GTF2H2;GTF2F1;GTF2H3;SUPT5H;GTF2H4;GTF2H5;CDK7;ERCC3;ERCC2;MNAT1
R-HSA-5339716	Signaling by GSK3beta mutants	8	15	0	0	0.00105108	0.564425	0.999999	1	1	7.3654e-05	9606	Homo sapiens	PPP2CB;APC;CSNK1A1;AXIN1;PPP2R5B;CTNNB1;PPP2R5A;PPP2R5D
R-HSA-180910	Vpr-mediated nuclear import of PICs	34	44	10	21	0.00308318	0.567988	0.999999	2	2	0.000147308	9606	Homo sapiens	POM121;NUP205;NUP107;SEH1L;NUP188;AAAS;NUP160;NUP42;NUP85;BANF1;NUP88;NUP43;RAE1;KPNA1;NUP214;NDC1;RANBP2;SEC13;NUP210;NUP155;NUP133;NUP153;MTOR;NUP93;NUP50;NUP35;NUP54;NUP98;NUP58;NUP37
R-HSA-1839126	FGFR2 mutant receptor activation	26	43	1	9	0.0030131	0.567995	0.999999	18	18	0.00132577	9606	Homo sapiens	NCBP1;NCBP2;GTF2F1;FGF3;FGF5;FGF16;FGF7;POLR2A;POLR2B;POLR2C;POLR2D;POLR2F;POLR2G;POLR2H;POLR2I;POLR2J;FGF23;POLR2K;FGF22;FGFR2;POLR2L
R-HSA-8949664	Processing of SMDT1	10	17	4	6	0.00119123	0.578085	0.999999	5	5	0.00036827	9606	Homo sapiens	AFG3L2;STOML2;INPP5E;PMPCB;PMPCA;SPG7;MICU2;MICU1;MAIP1;PARL;MCU
R-HSA-3560783	Defective B4GALT7 causes EDS, progeroid type	11	21	0	0	0.00147152	0.584146	0.999999	1	1	7.3654e-05	9606	Homo sapiens	BCAN;SDC4;SDC2;SDC3;GPC2;CSPG4;GPC4;AGRN;B4GALT7;HSPG2;DCN
R-HSA-4420332	Defective B3GALT6 causes EDSP2 and SEMDJL1	11	21	0	0	0.00147152	0.584146	0.999999	1	1	7.3654e-05	9606	Homo sapiens	BCAN;SDC4;SDC2;SDC3;GPC2;B3GALT6;CSPG4;GPC4;AGRN;HSPG2;DCN
R-HSA-9639288	Amino acids regulate mTORC1	38	61	1	11	0.0042744	0.585303	0.999999	12	12	0.000883848	9606	Homo sapiens	SEH1L;NPRL2;NPRL3;WDR24;RPTOR;FLCN;SESN1;SESN2;MLST8;ATP6V1H;SLC38A9;FNIP1;ATP6V1D;ATP6V1F;SEC13;ATP6V0B;ATP6V1G1;SZT2;WDR59;MIOS;KICS2;CASTOR1;ITFG2;MTOR;RRAGA;CASTOR2;BMT2;LAMTOR2;LAMTOR1;DEPDC5;KPTN;LAMTOR4;ATP6V0D1;RHEBL1;LAMTOR3;LAMTOR5
R-HSA-72706	GTP hydrolysis and joining of the 60S ribosomal subunit	88	120	24	58	0.00840866	0.594729	0.999999	3	3	0.000220962	9606	Homo sapiens	EIF4A2;RPL4;RPL30;RPL3;RPL32;RPL31;RPL34;RPLP0;RPL10A;RPL8;RPL9;RPL6;RPL7;RPS4X;RPS15;RPS14;RPL7A;RPS17;RPS16;RPS19;RPL18A;RPS18;RPL36;RPL35;RPLP2;RPL37;RPS11;RPS10;RPL39;RPS13;RPS12;EIF5B;RPS9;RPS7;RPL21;RPS5;RPL23;RPS6;RPL13A;RPS3A;RPSA;RPL24;RPL27;RPL26;RPL29;UBA52;RPL28;RPL10;RPL12;RPL11;RPL36A;RPS15A;UBB;RPL14;RPS3;EIF4H;RPL13;RPL15;RPS2;RPS27A;RPL18;RPL17;RPL19;RPL35A;RPL23A;EIF2S2;RPS26;RP…
R-HSA-176187	Activation of ATR in response to replication stress	32	39	13	26	0.00273281	0.595462	0.999999	9	9	0.000662886	9606	Homo sapiens	MCM7;GRP;MCM8;MCM10;ORC5;ORC4;CDC45;ORC1;ORC3;CHEK1;ORC2;CLSPN;RFC5;RFC3;RFC4;RFC2;RPA1;RPA2;CDC7;CDC6;DBF4;RPA3;CDK2;MCM3;RAD17;MCM4;MCM5;RAD1;MCM6;RAD9B;ATR;MCM2;RAD9A
R-HSA-168333	NEP/NS2 Interacts with the Cellular Export Machinery	34	53	6	12	0.00371383	0.603551	0.999999	2	2	0.000147308	9606	Homo sapiens	POM121;NUP205;NUP107;SEH1L;NUP188;AAAS;NUP160;NUP42;NUP85;NUP88;NUP43;EMB;RAE1;NUP214;NDC1;RANBP2;SEC13;NUP210;NUP155;NUP133;NUP153;MTOR;NUP93;NUP50;NUP35;NUP54;NUP98;NUP58;RAN;NUP37
R-HSA-901032	ER Quality Control Compartment (ERQC)	17	33	0	0	0.00231238	0.613988	0.999999	8	9	0.000662886	9606	Homo sapiens	EDEM3;EDEM1;EDEM2;SEL1L;SYVN1;DERL2;RNF5;RNF103;RNF139;UBB;OS9;TRIM13;RPS27A;UGGT2;UBA52;RNF185;UGGT1
R-HSA-9013407	RHOH GTPase cycle	28	38	10	16	0.00266274	0.616482	0.999999	3	3	0.000220962	9606	Homo sapiens	VCP;ROCK1;ARHGDIG;MTR;SLC1A5;OSBPL11;PAK1;DBT;STOM;CSK;PAK5;PAK4;RALGAPA1;CAV1;RHOH;FAM91A1;WDR11;NIPSNAP2;VANGL1;SLC4A7;TMEM59;NSFL1C;LCK;LAMTOR1;DBN1;VAMP3;RAB7A
R-HSA-8866906	TFAP2 (AP-2) family regulates transcription of other transcription factors	4	5	2	3	0.000350361	0.62887	0.999999	2	2	0.000147308	9606	Homo sapiens	TFAP2A;TFAP2C;PITX2
R-HSA-444821	Relaxin receptors	5	8	1	2	0.000560577	0.629422	0.999999	4	4	0.000294616	9606	Homo sapiens	RLN1;INSL3;RXFP1;RLF;LGR4;RXFP3
R-HSA-9726840	SHOC2 M1731 mutant abolishes MRAS complex function	5	10	0	0	0.000700722	0.629422	0.999999	1	1	7.3654e-05	9606	Homo sapiens	PPP1CB;PPP1CC;ARAF;BRAF;SHOC2
R-HSA-5083629	Defective POMT2 causes MDDGA2, MDDGB2 and MDDGC2	3	4	2	3	0.000280289	0.630483	0.999999	1	1	7.3654e-05	9606	Homo sapiens	POMT2;POMT1;DAG1
R-HSA-5083633	Defective POMT1 causes MDDGA1, MDDGB1 and MDDGC1	3	4	2	3	0.000280289	0.630483	0.999999	1	1	7.3654e-05	9606	Homo sapiens	POMT2;POMT1;DAG1
R-HSA-9652169	Signaling by MAP2K mutants	3	6	0	0	0.000420433	0.630483	0.999999	1	1	7.3654e-05	9606	Homo sapiens	MAP2K1;MAPK1;MAPK3
R-HSA-5083630	Defective LFNG causes SCDO3	3	6	0	0	0.000420433	0.630483	0.999999	1	1	7.3654e-05	9606	Homo sapiens	NOTCH2;LFNG;NOTCH3
R-HSA-2142850	Hyaluronan biosynthesis and export	3	6	0	0	0.000420433	0.630483	0.999999	1	3	0.000220962	9606	Homo sapiens	HAS1;HAS3;HAS2
R-HSA-69481	G2/M Checkpoints	102	154	30	56	0.0107911	0.632026	0.999999	24	24	0.0017677	9606	Homo sapiens	PSMD8;PSMD9;PSMD6;PSMD7;HERC2;PSMD5;PSMD2;CHEK2;PSMD3;CHEK1;PSMD1;NBN;GTSE1;PSME3;PSME1;UBE2V2;PSME2;DNA2;TP53;UBA52;RHNO1;CDS1;PSMD10;BLM;PSMD12;RPN2;PSMD14;PSMD13;RPN1;BRCC3;PKMYT1;ORC5;CCNB2;ORC4;BRIP1;CCNB1;UBB;ORC1;ORC3;ORC2;PSMF1;TP53BP1;CLSPN;BARD1;CDC7;CDC6;CDK2;CDK1;RAD17;ATM;RAD9B;ATR;RAD9A;SMG1;MCM7;MCM8;MCM10;BABAM1;BABAM2;SUMO1;EXO1;UIMC1;TOPBP1;RFC5;RFC3;RMI2;RFC4;RMI1;RFC2;TOP3A;PS…
R-HSA-77588	SLBP Dependent Processing of Replication-Dependent Histone Pre-mRNAs	7	11	3	4	0.000770794	0.633234	0.999999	3	3	0.000220962	9606	Homo sapiens	SLBP;SMG1;NCBP1;NCBP2;SNRPG;SNRPE;SNRPF;SNRPB
R-HSA-937039	IRAK1 recruits IKK complex	8	16	0	0	0.00112115	0.635751	0.999999	4	4	0.000294616	9606	Homo sapiens	IKBKB;UBB;IRAK1;TRAF6;PELI2;IKBKG;RPS27A;UBA52
R-HSA-975144	IRAK1 recruits IKK complex upon TLR7/8 or 9 stimulation	8	16	0	0	0.00112115	0.635751	0.999999	4	4	0.000294616	9606	Homo sapiens	IKBKB;UBB;IRAK1;TRAF6;PELI2;IKBKG;RPS27A;UBA52
R-HSA-3656237	Defective EXT2 causes exostoses 2	8	16	0	0	0.00112115	0.635751	0.999999	4	4	0.000294616	9606	Homo sapiens	EXT2;SDC4;SDC2;SDC3;GPC2;GPC4;AGRN;HSPG2
R-HSA-4839743	Signaling by CTNNB1 phospho-site mutants	8	16	0	0	0.00112115	0.635751	0.999999	4	4	0.000294616	9606	Homo sapiens	PPP2CB;APC;CSNK1A1;AXIN1;PPP2R5B;CTNNB1;PPP2R5A;PPP2R5D
R-HSA-3656253	Defective EXT1 causes exostoses 1, TRPS2 and CHDS	8	16	0	0	0.00112115	0.635751	0.999999	4	4	0.000294616	9606	Homo sapiens	EXT2;SDC4;SDC2;SDC3;GPC2;GPC4;AGRN;HSPG2
R-HSA-68952	DNA replication initiation	8	16	0	0	0.00112115	0.635751	0.999999	2	2	0.000147308	9606	Homo sapiens	POLE4;POLA1;PRIM2;POLA2;PRIM1;POLE2;POLE3;POLE
R-HSA-5358752	T41 mutants of beta-catenin aren't phosphorylated	8	16	0	0	0.00112115	0.635751	0.999999	1	1	7.3654e-05	9606	Homo sapiens	PPP2CB;APC;CSNK1A1;AXIN1;PPP2R5B;CTNNB1;PPP2R5A;PPP2R5D
R-HSA-5358747	S33 mutants of beta-catenin aren't phosphorylated	8	16	0	0	0.00112115	0.635751	0.999999	1	1	7.3654e-05	9606	Homo sapiens	PPP2CB;APC;CSNK1A1;AXIN1;PPP2R5B;CTNNB1;PPP2R5A;PPP2R5D
R-HSA-5358751	S45 mutants of beta-catenin aren't phosphorylated	8	16	0	0	0.00112115	0.635751	0.999999	1	1	7.3654e-05	9606	Homo sapiens	PPP2CB;APC;CSNK1A1;AXIN1;PPP2R5B;CTNNB1;PPP2R5A;PPP2R5D
R-HSA-5358749	S37 mutants of beta-catenin aren't phosphorylated	8	16	0	0	0.00112115	0.635751	0.999999	1	1	7.3654e-05	9606	Homo sapiens	PPP2CB;APC;CSNK1A1;AXIN1;PPP2R5B;CTNNB1;PPP2R5A;PPP2R5D
R-HSA-5545483	Defective Mismatch Repair Associated With MLH1	2	2	3	3	0.000140144	0.637269	0.999999	1	1	7.3654e-05	9606	Homo sapiens	PMS2;MLH1;PMS1
R-HSA-3359475	Defective MMAA causes MMA, cblA type	2	3	1	1	0.000210217	0.637269	0.999999	1	1	7.3654e-05	9606	Homo sapiens	MMAA;MMUT
R-HSA-5627083	RHO GTPases regulate CFTR trafficking	2	4	0	0	0.000280289	0.637269	0.999999	3	3	0.000220962	9606	Homo sapiens	GOPC;CFTR
R-HSA-75102	C6 deamination of adenosine	2	4	0	0	0.000280289	0.637269	0.999999	2	2	0.000147308	9606	Homo sapiens	ADAR
R-HSA-5683177	Defective ABCC8 can cause hypo- and hyper-glycemias	2	4	0	0	0.000280289	0.637269	0.999999	2	2	0.000147308	9606	Homo sapiens	KCNJ11;ABCC8
R-HSA-3878781	Glycogen storage disease type IV (GBE1)	2	4	0	0	0.000280289	0.637269	0.999999	1	1	7.3654e-05	9606	Homo sapiens	GYS2;GYG2
R-HSA-3359462	Defective AMN causes MGA1	2	4	0	0	0.000280289	0.637269	0.999999	1	1	7.3654e-05	9606	Homo sapiens	CUBN;AMN
R-HSA-5633231	Defective ALG14 causes ALG14-CMS	2	4	0	0	0.000280289	0.637269	0.999999	1	1	7.3654e-05	9606	Homo sapiens	ALG14;ALG13
R-HSA-3359463	Defective CUBN causes MGA1	2	4	0	0	0.000280289	0.637269	0.999999	1	1	7.3654e-05	9606	Homo sapiens	CUBN;AMN
R-HSA-3858516	Glycogen storage disease type 0 (liver GYS2)	2	4	0	0	0.000280289	0.637269	0.999999	1	1	7.3654e-05	9606	Homo sapiens	GYS2;GYG2
R-HSA-9672391	Defective F8 cleavage by thrombin	2	4	0	0	0.000280289	0.637269	0.999999	1	1	7.3654e-05	9606	Homo sapiens	F8;VWF
R-HSA-4755609	Defective DHDDS causes retinitis pigmentosa 59	2	4	0	0	0.000280289	0.637269	0.999999	1	1	7.3654e-05	9606	Homo sapiens	NUS1;DHDDS
R-HSA-5083627	Defective LARGE causes MDDGA6 and MDDGB6	2	4	0	0	0.000280289	0.637269	0.999999	1	1	7.3654e-05	9606	Homo sapiens	B4GAT1;LARGE1
R-HSA-3359478	Defective MUT causes MMAM	2	4	0	0	0.000280289	0.637269	0.999999	1	1	7.3654e-05	9606	Homo sapiens	MMAA;MMUT
R-HSA-9037628	Rhesus blood group biosynthesis	2	4	0	0	0.000280289	0.637269	0.999999	1	2	0.000147308	9606	Homo sapiens	RHD
R-HSA-180897	Vpr-mediated induction of apoptosis by mitochondrial outer membrane permeabilization	2	4	0	0	0.000280289	0.637269	0.999999	1	2	0.000147308	9606	Homo sapiens	SLC25A5
R-HSA-9696264	RND3 GTPase cycle	25	43	1	6	0.0030131	0.644039	0.999999	2	2	0.000147308	9606	Homo sapiens	DDX4;ROCK1;RASAL2;PIK3R1;ARHGAP5;WDR6;FAM83B;DST;CAV1;TXNL1;TMOD2;SCRIB;SEMA4F;LEMD3;PTPN13;CKAP4;KTN1;VANGL1;CCDC88B;NISCH;ARHGAP10;VANGL2;KCTD13;PKP4;RBMX
R-HSA-5674135	MAP2K and MAPK activation	25	49	0	0	0.00343354	0.644039	0.999999	12	12	0.000883848	9606	Homo sapiens	FGB;FGA;MAP2K1;VWF;SRC;FGG;ARAF;PEBP1;BRAF;WDR83;ARRB1;IQGAP1;KSR2;IL17RD;APBB1IP;CNKSR1;MAPK1;CSK;KRAS;LAMTOR2;TLN1;LAMTOR3;MAPK3
R-HSA-3560801	Defective B3GAT3 causes JDSSDHD	11	22	0	0	0.00154159	0.644106	0.999999	1	1	7.3654e-05	9606	Homo sapiens	BCAN;SDC4;B3GAT3;SDC2;SDC3;GPC2;CSPG4;GPC4;AGRN;HSPG2;DCN
R-HSA-9672387	Defective F8 accelerates dissociation of the A2 domain	1	1	1	1	7.00722e-05	0.66156	0.999999	2	2	0.000147308	9606	Homo sapiens	F8
R-HSA-163316	Mitochondrial transcription termination	1	1	1	1	7.00722e-05	0.66156	0.999999	1	1	7.3654e-05	9606	Homo sapiens	MTERF1
R-HSA-9656256	Defective OGG1 Substrate Processing	1	2	0	0	0.000140144	0.66156	0.999999	3	3	0.000220962	9606	Homo sapiens	OGG1
R-HSA-5657655	MGMT-mediated DNA damage reversal	1	2	0	0	0.000140144	0.66156	0.999999	2	2	0.000147308	9606	Homo sapiens	MGMT
R-HSA-3371598	Defective BTD causes biotidinase deficiency	1	2	0	0	0.000140144	0.66156	0.999999	2	2	0.000147308	9606	Homo sapiens	BTD
R-HSA-4043911	Defective PMM2 causes PMM2-CDG (CDG-1a)	1	2	0	0	0.000140144	0.66156	0.999999	1	1	7.3654e-05	9606	Homo sapiens	PMM2
R-HSA-5619042	Defective RHAG causes regulator type Rh-null hemolytic anemia (RHN)	1	2	0	0	0.000140144	0.66156	0.999999	1	1	7.3654e-05	9606	Homo sapiens	RHAG
R-HSA-1299344	TWIK-related spinal cord K+ channel (TRESK)	1	2	0	0	0.000140144	0.66156	0.999999	1	1	7.3654e-05	9606	Homo sapiens	KCNK18
R-HSA-4793954	Defective MOGS causes CDG-2b	1	2	0	0	0.000140144	0.66156	0.999999	1	1	7.3654e-05	9606	Homo sapiens	MOGS
R-HSA-5657560	Hereditary fructose intolerance	1	2	0	0	0.000140144	0.66156	0.999999	1	1	7.3654e-05	9606	Homo sapiens	ALDOB
R-HSA-9645722	Defective Intrinsic Pathway for Apoptosis Due to p14ARF Loss of Function	1	2	0	0	0.000140144	0.66156	0.999999	1	1	7.3654e-05	9606	Homo sapiens	C1QBP
R-HSA-6809583	Retinoid metabolism disease events	1	2	0	0	0.000140144	0.66156	0.999999	1	1	7.3654e-05	9606	Homo sapiens	RBP4
R-HSA-5619078	Defective SLC35C1 causes congenital disorder of glycosylation 2C (CDG2C)	1	2	0	0	0.000140144	0.66156	0.999999	1	1	7.3654e-05	9606	Homo sapiens	SLC35C1
R-HSA-5619079	Defective SLC6A18 may confer susceptibility to iminoglycinuria and/or hyperglycinuria	1	2	0	0	0.000140144	0.66156	0.999999	1	1	7.3654e-05	9606	Homo sapiens	SLC6A18
R-HSA-5619066	Defective SLC22A18 causes lung cancer (LNCR) and embryonal rhabdomyosarcoma 1 (RMSE1)	1	2	0	0	0.000140144	0.66156	0.999999	1	1	7.3654e-05	9606	Homo sapiens	SLC22A18
R-HSA-3359454	Defective TCN2 causes TCN2 deficiency	1	2	0	0	0.000140144	0.66156	0.999999	1	1	7.3654e-05	9606	Homo sapiens	TCN2
R-HSA-1299287	Tandem pore domain halothane-inhibited K+ channel (THIK)	1	2	0	0	0.000140144	0.66156	0.999999	1	1	7.3654e-05	9606	Homo sapiens	TDP1
R-HSA-5659729	Defective SLC6A18 may confer susceptibility to iminoglycinuria and/or hyperglycinuria	1	2	0	0	0.000140144	0.66156	0.999999	1	1	7.3654e-05	9606	Homo sapiens	SLC6A18
R-HSA-5619061	Defective SLC33A1 causes spastic paraplegia 42 (SPG42)	1	2	0	0	0.000140144	0.66156	0.999999	1	1	7.3654e-05	9606	Homo sapiens	SLC33A1
R-HSA-4043916	Defective MPI causes MPI-CDG (CDG-1b)	1	2	0	0	0.000140144	0.66156	0.999999	1	1	7.3654e-05	9606	Homo sapiens	MPI
R-HSA-1660524	PIPs transport between plasma and early endosome membranes	0	1	1	1	7.00722e-05	0.66156	0.999999	1	1	7.3654e-05	9606	Homo sapiens
R-HSA-8948216	Collagen chain trimerization	22	44	0	0	0.00308318	0.674317	0.999999	16	28	0.00206231	9606	Homo sapiens	COL16A1;COL24A1;COL13A1;COL25A1;SLC35C2;COL22A1;COL19A1;COL1A2;COL5A1;COL4A2;COL4A1;COL7A1;COL6A2;COL6A1;COL8A2;COL4A6;COL21A1;COL4A5;COL6A3;COL9A3;COL9A2
R-HSA-5601884	PIWI-interacting RNA (piRNA) biogenesis	23	31	5	15	0.00217224	0.676844	0.999999	15	15	0.00110481	9606	Homo sapiens	PIWIL2;TDRKH;PIWIL1;DDX4;TDRD9;PLD6;TDRD1;POLR2A;HENMT1;POLR2B;POLR2C;POLR2D;ASZ1;TDRD12;POLR2F;POLR2G;POLR2H;POLR2I;POLR2J;MYBL1;FKBP6;POLR2K;POLR2L
R-HSA-6802952	Signaling by BRAF and RAF1 fusions	37	73	0	0	0.00511527	0.678768	0.999999	5	5	0.00036827	9606	Homo sapiens	FAM114A2;SRC;CAMK2A;ARAF;PEBP1;ARRB1;IQGAP1;TENT4A;PAPSS1;FXR1;MPRIP;LMNA;TRIM24;MAPK1;CSK;ATG7;MAPK3;FGB;FGA;MAP2K1;VWF;AGK;FGG;AGTRAP;BRAF;KSR2;SND1;APBB1IP;CLCN6;CNKSR1;ESRP1;AKAP9;AGGF1;KRAS;TLN1
R-HSA-73863	RNA Polymerase I Transcription Termination	27	33	11	22	0.00231238	0.686577	0.999999	3	4	0.000294616	9606	Homo sapiens	CCNH;TAF1B;TAF1C;TAF1A;UBTF;POLR2F;POLR2H;POLR2K;POLR2L;CAST;TBP;RPA1;RPA2;GTF2H1;GTF2H2;GTF2H3;GTF2H4;GTF2H5;CDK7;ERCC3;POLR1A;POLR1B;ERCC2;POLR1C;POLR1D;POLR1E;POLR1F;POLR1G;POLR1H;MNAT1
R-HSA-9013148	CDC42 GTPase cycle	82	159	0	0	0.0111415	0.686876	0.999999	5	6	0.000441924	9606	Homo sapiens	ARHGAP9;CPNE8;FAM13B;DOCK8;WIPF3;ITSN1;DOCK7;ARHGAP1;ARHGDIG;ARHGAP39;ARHGAP5;FNBP1L;PREX2;DOCK10;PREX1;DOCK11;SYDE1;OPHN1;WDR91;LBR;VAV3;PLEKHG4;ARHGEF10;PLEKHG1;RALBP1;PLEKHG2;ARHGEF16;ARAP2;ARHGEF19;ARAP3;SCRIB;KCTD3;GMIP;ARFGAP3;ARFGAP1;VAV2;ARFGAP2;BCR;ARHGAP10;WDR81;CDC42EP5;SPATA13;CDC42EP3;ARHGEF4;ARHGEF5;VAMP3;ARHGEF6;RAB7A;IQGAP1;PIK3R1;IQGAP2;IQGAP3;FGD1;ARHGAP22;ABR;PAK1;PARD6A;RACGAP…
R-HSA-500657	Presynaptic function of Kainate receptors	11	23	0	0	0.00161166	0.699076	0.999999	2	2	0.000147308	9606	Homo sapiens	GNG3;PLCB3;GNG2;GNG5;GNG4;GNB2;GRIK3;GNG8;P3H3;PLCB2
R-HSA-9609523	Insertion of tail-anchored proteins into the endoplasmic reticulum membrane	12	25	0	0	0.0017518	0.69958	0.999999	7	7	0.000515578	9606	Homo sapiens	ARSA;CAMLG;ANXA4;SGTA;CHD5;UBE2J2;BAG6;SEC61G;GET1;SEC61B;GET3;EMD;VAMP2;GET4
R-HSA-1236973	Cross-presentation of particulate exogenous antigens (phagosomes)	6	13	0	0	0.000910938	0.704679	0.999999	3	3	0.000220962	9606	Homo sapiens	NCF1;ITGB5;NCF2;NCF4;ITGAV;CD36
R-HSA-4641263	Regulation of FZD by ubiquitination	17	22	3	13	0.00154159	0.704956	0.999999	6	6	0.000441924	9606	Homo sapiens	RNF43;USP8;FZD5;WNT3A;FZD4;FZD6;LRP5;LRP6;ZNRF3;UBB;RSPO2;RSPO3;RSPO1;IGFALS;LGR6;RPS27A;UBA52;LGR4
R-HSA-211733	Regulation of activated PAK-2p34 by proteasome mediated degradation	37	50	7	25	0.00350361	0.708553	0.999999	2	2	0.000147308	9606	Homo sapiens	PSMD10;PSMD12;PSMD14;RPN2;PSMD13;RPN1;PSMA8;PSMD8;PSMD9;PSMB7;PSMD6;PSMB4;PSMD7;PSMB5;UBB;PSMB2;PSMB3;PSMD5;PSMD2;PSMB1;PSMD3;PSMD1;PSMF1;RPS27A;PSMA5;PSMC5;PSMA3;PSMA4;PSMC6;PSMC3;PSMA1;PSMC4;PSME3;PSMC2;PSME1;PSME2;UBA52
R-HSA-2470946	Cohesin Loading onto Chromatin	5	10	5	8	0.000700722	0.709413	0.999999	2	2	0.000147308	9606	Homo sapiens	MAU2;PDS5B;PDS5A;SMC3;SMC1A
R-HSA-3785653	Myoclonic epilepsy of Lafora	5	11	0	0	0.000770794	0.709413	0.999999	2	2	0.000147308	9606	Homo sapiens	EPM2A;GYS1;UBB;RPS27A;UBA52
R-HSA-9660537	Signaling by MRAS-complex mutants	5	11	0	0	0.000770794	0.709413	0.999999	2	2	0.000147308	9606	Homo sapiens	PPP1CB;PPP1CC;ARAF;BRAF;SHOC2
R-HSA-9726842	Gain-of-function MRAS complexes activate RAF signaling	5	11	0	0	0.000770794	0.709413	0.999999	1	1	7.3654e-05	9606	Homo sapiens	PPP1CB;PPP1CC;ARAF;BRAF;SHOC2
R-HSA-1268020	Mitochondrial protein import	41	69	3	15	0.00483498	0.716536	0.999999	14	14	0.00103116	9606	Homo sapiens	FH;NDUFB8;TOMM40;TIMM9;TIMM13;PREP;HSCB;TIMM50;HSPD1;TOMM22;CHCHD2;ATP5F1B;SAMM50;PITRM1;GRPEL1;CHCHD7;INPP5E;LDHD;TIMM17A;TIMM17B;PMPCB;PMPCA;HSPA9;TIMM8B;DNAJC19;TIMM8A;CMC4;IDH3G;MTX2;CMC2;TIMM44;TIMM22;TIMM21;GFER;CS;TIMM10B;COQ2;PPT1;VDAC1;ACO1;ACO2;SLC25A5;SLC25A12;TOMM5;OTC
R-HSA-168276	NS1 Mediated Effects on Host Pathways	41	46	18	37	0.00322332	0.716536	0.999999	5	6	0.000441924	9606	Homo sapiens	POM121;NUP205;NUP107;SEH1L;NUP188;AAAS;NUP160;PABPN1;NUP42;NUP85;KPNA7;KPNA4;NUP88;NUP43;KPNA2;KPNA3;RAE1;KPNA1;NUP214;NDC1;RANBP2;CPSF4;SEC13;NUP210;NUP155;NUP133;NUP153;ISG15;MTOR;NUP93;NUP50;NUP35;NUP54;NUP98;NUP58;KPNB1;NUP37
R-HSA-193670	p75NTR negatively regulates cell cycle via SC1	4	6	2	3	0.000420433	0.71706	0.999999	3	3	0.000220962	9606	Homo sapiens	HDAC3;PRDM4;HDAC1
R-HSA-6802953	RAS signaling downstream of NF1 loss-of-function variants	4	9	0	0	0.00063065	0.71706	0.999999	1	1	7.3654e-05	9606	Homo sapiens	SPRED3;SPRED1;KRAS
R-HSA-3595174	Defective CHST14 causes EDS, musculocontractural type	4	9	0	0	0.00063065	0.71706	0.999999	1	1	7.3654e-05	9606	Homo sapiens	BCAN;CSPG4;CHST14;DCN
R-HSA-3656225	Defective CHST6 causes MCDC1	4	9	0	0	0.00063065	0.71706	0.999999	1	1	7.3654e-05	9606	Homo sapiens	CHST6;LUM;PRELP;KERA
R-HSA-9013409	RHOJ GTPase cycle	29	59	0	0	0.00413426	0.723816	0.999999	3	3	0.000220962	9606	Homo sapiens	CPNE8;DOCK8;ARHGAP1;SLC1A5;PIK3R1;ARHGAP5;FNBP1L;IQGAP3;PREX1;SYDE1;PAK1;OPHN1;ARL13B;STOM;PAK4;CAV1;WWP2;OCRL;SCRIB;CDC42BPB;NIPSNAP2;VANGL1;SLC4A7;FMNL3;ARHGAP10;DIAPH3;LAMTOR1;VAMP3;RAB7A
R-HSA-9013406	RHOQ GTPase cycle	31	63	0	0	0.00441455	0.727084	0.999999	4	5	0.00036827	9606	Homo sapiens	CPNE8;ITSN1;ARHGAP1;SLC1A5;IQGAP1;ARHGAP5;IQGAP3;PREX1;SYDE1;PAK1;OPHN1;ARL13B;STOM;SRGAP2;PAK4;CAV1;WWP2;SCRIB;CDC42BPB;VANGL1;SLC4A7;ARHGAP10;DIAPH3;GFOD1;DLC1;CDC42EP3;GOPC;LAMTOR1;CFTR;VAMP3;RAB7A
R-HSA-68962	Activation of the pre-replicative complex	32	36	26	38	0.0025226	0.72871	0.999999	9	9	0.000662886	9606	Homo sapiens	PRIM2;MCM7;MCM8;PRIM1;GMNN;MCM10;ORC5;ORC4;CDC45;ORC1;ORC3;ORC2;POLE;CDT1;RPA1;RPA2;CDC7;CDC6;POLE4;POLA1;POLA2;DBF4;RPA3;POLE2;CDK2;POLE3;MCM3;MCM4;MCM5;MCM6;MCM2
R-HSA-5632928	Defective Mismatch Repair Associated With MSH2	3	3	3	5	0.000210217	0.729815	0.999999	2	2	0.000147308	9606	Homo sapiens	MSH6;MSH2;MSH3
R-HSA-162699	Synthesis of dolichyl-phosphate mannose	3	7	0	0	0.000490505	0.729815	0.999999	1	2	0.000147308	9606	Homo sapiens	DPM1;DPM2;DPM3
R-HSA-9013423	RAC3 GTPase cycle	50	100	0	0	0.00700722	0.733114	0.999999	4	6	0.000441924	9606	Homo sapiens	CYFIP1;NCKAP1;NCF1;NCF2;NCF4;ARHGAP1;BRK1;ARHGAP39;ARHGAP5;ARHGAP6;DOCK10;PREX1;SYDE1;OPHN1;STBD1;EMD;LBR;ARAP2;ARAP3;OCRL;VRK2;LEMD3;VAV2;BCR;ARHGAP10;LRRC7;VAMP3;RAB7A;AMIGO1;PIK3R1;SLC1A5;ARHGAP15;ABR;LMAN1;PAK1;PGRMC2;RACGAP1;ABL2;NCKAP1L;SRGAP2;WASF1;WASF2;YKT6;PAK4;CAV1;ERBIN;VANGL1;DIAPH3;LAMTOR1;FERMT2;NOX1
R-HSA-167200	Formation of HIV-1 elongation complex containing HIV-1 Tat	39	49	22	33	0.00343354	0.739881	0.999999	5	5	0.00036827	9606	Homo sapiens	CTDP1;CCNT1;ELL;CCNH;TAT;SUPT4H1;POLR2A;POLR2B;POLR2C;POLR2D;POLR2F;ELOA;POLR2G;ELOB;NELFB;POLR2H;NELFA;NELFCD;POLR2I;POLR2J;POLR2K;POLR2L;NELFE;SUPT16H;NCBP1;NCBP2;GTF2H1;GTF2H2;GTF2F1;GTF2H3;SUPT5H;GTF2H4;GTF2H5;CDK9;CDK7;ERCC3;ERCC2;TCEA1;MNAT1
R-HSA-1296065	Inwardly rectifying K+ channels	18	38	0	0	0.00266274	0.745547	0.999999	7	7	0.000515578	9606	Homo sapiens	KCNJ5;GABBR2;KCNJ11;KCNJ8;ABCC8;KCNJ9;KCNJ14;KCNJ15;KCNJ16;ABCC9;P3H3;GNG3;GNG2;GNG5;GNG4;GNB2;GNG8
R-HSA-6802948	Signaling by high-kinase activity BRAF mutants	21	44	0	0	0.00308318	0.747106	0.999999	6	6	0.000441924	9606	Homo sapiens	FGB;FGA;MAP2K1;VWF;SRC;FGG;ARAF;PEBP1;BRAF;ARRB1;IQGAP1;KSR2;APBB1IP;CNKSR1;MAPK1;CSK;KRAS;TLN1;MAPK3
R-HSA-9670613	Defective Inhibition of DNA Recombination at Telomere Due to DAXX Mutations	2	2	3	4	0.000140144	0.752894	0.999999	1	1	7.3654e-05	9606	Homo sapiens	DAXX;ATRX;RAD54L;ADD1
R-HSA-5083628	Defective POMGNT1 causes MDDGA3, MDDGB3 and MDDGC3	2	3	2	3	0.000210217	0.752894	0.999999	1	1	7.3654e-05	9606	Homo sapiens	DAG1;POMGNT1
R-HSA-9674519	Defective F8 sulfation at Y1699	2	4	1	1	0.000280289	0.752894	0.999999	1	1	7.3654e-05	9606	Homo sapiens	TPST1;F8
R-HSA-5658034	HHAT G278V doesn't palmitoylate Hh-Np	2	4	0	1	0.000280289	0.752894	0.999999	1	1	7.3654e-05	9606	Homo sapiens	HHAT;DHH
R-HSA-2023837	Signaling by FGFR2 amplification mutants	2	5	0	0	0.000350361	0.752894	0.999999	4	4	0.000294616	9606	Homo sapiens	FGFR2
R-HSA-8853336	Signaling by plasma membrane FGFR1 fusions	2	5	0	0	0.000350361	0.752894	0.999999	2	2	0.000147308	9606	Homo sapiens	BAG4;ERLIN2
R-HSA-5683329	Defective ABCD4 causes MAHCJ	2	5	0	0	0.000350361	0.752894	0.999999	1	1	7.3654e-05	9606	Homo sapiens	ABCD4;LMBRD1
R-HSA-5578999	Defective GCLC causes HAGGSD	2	5	0	0	0.000350361	0.752894	0.999999	1	1	7.3654e-05	9606	Homo sapiens	GCLC;GCLM
R-HSA-8981607	Intracellular oxygen transport	2	5	0	0	0.000350361	0.752894	0.999999	4	6	0.000441924	9606	Homo sapiens	MB;NGB
R-HSA-9022538	Loss of MECP2 binding ability to 5mC-DNA	2	5	0	0	0.000350361	0.752894	0.999999	1	2	0.000147308	9606	Homo sapiens	HDAC1;BDNF
R-HSA-5685939	HDR through MMEJ (alt-NHEJ)	9	15	4	5	0.00105108	0.753023	0.999999	8	8	0.000589232	9606	Homo sapiens	RAD50;FEN1;PARP1;PARP2;RBBP8;XRCC1;LIG3;NBN;POLH
R-HSA-5656169	Termination of translesion DNA synthesis	29	35	11	28	0.00245253	0.754286	0.999999	9	9	0.000662886	9606	Homo sapiens	PCNA;UBA7;USP10;UBP1;POLD3;POLD4;UBB;POLD1;POLD2;CDC27;PCLAF;POLI;POLK;RPS27A;POLE;POLH;RFC5;RFC3;RFC4;RFC1;RFC2;RPA1;REV1;RPA2;ISG15;POLE4;RPA3;POLE2;POLE3;UBA52
R-HSA-375281	Hormone ligand-binding receptors	8	13	2	6	0.000910938	0.756543	0.999999	5	5	0.00036827	9606	Homo sapiens	LHCGR;FSHB;FSHR;GNRH2;CGA;GPHA2;TSHR;GPHB5
R-HSA-9675151	Disorders of Developmental Biology	7	16	0	0	0.00112115	0.76127	0.999999	2	5	0.00036827	9606	Homo sapiens	NCOR2;NCOR1;HDAC3;BDNF;HDAC1;GPS2;TBL1X
R-HSA-9005891	Loss of function of MECP2 in Rett syndrome	7	16	0	0	0.00112115	0.76127	0.999999	2	5	0.00036827	9606	Homo sapiens	NCOR2;NCOR1;HDAC3;BDNF;HDAC1;GPS2;TBL1X
R-HSA-9697154	Disorders of Nervous System Development	7	16	0	0	0.00112115	0.76127	0.999999	2	5	0.00036827	9606	Homo sapiens	NCOR2;NCOR1;HDAC3;BDNF;HDAC1;GPS2;TBL1X
R-HSA-9005895	Pervasive developmental disorders	7	16	0	0	0.00112115	0.76127	0.999999	2	5	0.00036827	9606	Homo sapiens	NCOR2;NCOR1;HDAC3;BDNF;HDAC1;GPS2;TBL1X
R-HSA-383280	Nuclear Receptor transcription pathway	56	86	24	34	0.00602621	0.764845	0.999999	2	2	0.000147308	9606	Homo sapiens	THRB;NR1I2;HNF4G;RORC;NR2E1;RORB;NR2C2;NR3C1;NR2C1;NR3C2;HNF4A;UBXN6;NR2C2AP;ESRRA;MED1;ESRRB;NR1H4;NR1H3;NR0B1;CNPY2;ESR1;NRBP1;NCOR2;AR;NR4A1;TEC;NR4A3;NR5A2;NCOR1;PGR;PPARG;SF1
R-HSA-428543	Inactivation of CDC42 and RAC1	5	12	0	0	0.000840866	0.776422	0.999999	4	4	0.000294616	9606	Homo sapiens	ARHGAP39;SLIT2;SRGAP3;SRGAP2;ROBO1
R-HSA-9700645	ALK mutants bind TKIs	5	12	0	0	0.000840866	0.776422	0.999999	1	1	7.3654e-05	9606	Homo sapiens	ALK;HIP1;EIF2AK3;STRN;BIRC6
R-HSA-9696273	RND1 GTPase cycle	22	43	2	5	0.0030131	0.780295	0.999999	2	2	0.000147308	9606	Homo sapiens	GRB7;DST;CAV1;TXNL1;KIF14;RRAS2;NEB;RASAL2;PIK3R1;LEMD3;PTPN13;ARHGAP5;FRS3;VANGL1;CCDC88B;TMEM59;STIP1;VANGL2;FAM135A;WDR6;PKP4;RBMX;FAM83B
R-HSA-9013424	RHOV GTPase cycle	18	39	0	0	0.00273281	0.78121	0.999999	2	2	0.000147308	9606	Homo sapiens	ZNF512B;DST;TPM3;TXNL1;IQGAP1;PIK3R1;SH3RF1;VANGL1;PAK1;PARD6B;PARD6A;PEAK1;WDR6;RHOV;CEP97;SPTAN1;PAK5;PAK4
R-HSA-9013149	RAC1 GTPase cycle	96	191	0	0	0.0133838	0.78232	0.999999	4	6	0.000441924	9606	Homo sapiens	ARHGAP9;CYFIP2;CYFIP1;NCKAP1;DOCK5;DOCK3;NCF1;FAM13B;NCF2;DOCK8;NCF4;WIPF3;FAM13A;DOCK7;ARHGAP1;BRK1;ARHGAP39;ARHGAP5;PREX2;DOCK10;SYDE2;PREX1;DOCK11;OPHN1;EMD;LBR;VAV3;PLEKHG4;ARHGEF10;PLEKHG1;RALBP1;PLEKHG2;PLEKHG6;ARAP2;ARHGEF19;ARAP3;VRK2;LEMD3;GMIP;VAV2;BCR;NISCH;ARHGAP10;PIK3CA;LRRC7;SPATA13;ARHGEF4;DOCK2;DOCK1;ARHGEF5;VAMP3;ARHGEF6;RAB7A;AMIGO1;IQGAP1;PIK3R1;SLC1A5;IQGAP2;ARHGAP15;IQGAP3;P…
R-HSA-426117	Cation-coupled Chloride cotransporters	4	10	0	0	0.000700722	0.788757	0.999999	3	3	0.000220962	9606	Homo sapiens	SLC12A2;SLC12A3;SLC12A4;SLC12A1
R-HSA-3595177	Defective CHSY1 causes TPBS	4	10	0	0	0.000700722	0.788757	0.999999	2	2	0.000147308	9606	Homo sapiens	BCAN;CHSY1;CSPG4;DCN
R-HSA-5676594	TNF receptor superfamily (TNFSF) members mediating non-canonical NF-kB pathway	11	17	10	14	0.00119123	0.792098	0.999999	12	12	0.000883848	9606	Homo sapiens	CAP1;CD40;CD40LG;TNFSF14;TRAF3;TNFSF12;TNFSF11;FASLG;TNFRSF11A;BIRC2;TNFSF13B
R-HSA-156842	Eukaryotic Translation Elongation	78	102	31	59	0.00714736	0.792561	0.999999	8	9	0.000662886	9606	Homo sapiens	RPL4;RPL30;RPL3;RPL32;RPL31;RPL34;RPLP0;RPL10A;RPL8;RPL9;RPL6;RPL7;RPS4X;RPS15;EEF1B2;ZDBF2;RPS14;RPL7A;RPS17;RPS16;RPS19;RPL18A;RPS18;RPL36;RPL35;RPLP2;RPL37;RPS11;RPS10;RPL39;RPS13;RPS12;RPS9;RPS7;RPL21;RPS5;RPL23;RPS6;RPL13A;RPS3A;RPSA;EEF1G;RPL24;RPL27;RPL26;RPL29;UBA52;RPL28;RPL10;RPL12;RPL11;RPL36A;RPS15A;UBB;RPL14;RPS3;RPL13;RPL15;RPS2;RPS27A;RPL18;RPL17;RPL19;RPL35A;RPL23A;RPS26;RPS25;RPS…
R-HSA-163210	Formation of ATP by chemiosmotic coupling	10	23	0	0	0.00161166	0.795526	0.999999	3	3	0.000220962	9606	Homo sapiens	DMAC2L;ATP5PF;ATP5F1B;ATP5PD;ATP5PB;ATP5PO;ATP5F1C;ATP5F1D;ATP5MF;ATP5F1E
R-HSA-8957275	Post-translational protein phosphorylation	53	109	0	0	0.00763787	0.80182	0.999999	1	1	7.3654e-05	9606	Homo sapiens	SPARC;PRKCSH;PCSK9;MIA3;LAMC1;PRSS23;BMP15;CDH2;EVA1A;QSOX1;CCN1;APPL2;MEN1;CHGB;FGA;APLP2;FGG;APOA2;PDIA6;CKAP4;F5;RCN1;VGF;ENAM;VWA1;SPARCL1;SCG3;FAM20A;GAS6;ITIH2;SERPINC1;SDC2;LTBP1;KNG1;HSP90B1;TGOLN2;PCNP;SPP1;APOL1;FGF23;MBTPS1;TMEM132E;SERPIND1;LAMB2;GOLM1;FUCA2;KTN1;BMP4;MGAT4A;HRC;NUCB1;P4HB;MELTF;PNPLA2;FBN1
R-HSA-1839128	FGFR4 mutant receptor activation	1	3	0	0	0.000210217	0.803118	0.999999	5	5	0.00036827	9606	Homo sapiens	FGFR4
R-HSA-9657689	Defective SERPING1 causes hereditary angioedema	1	3	0	0	0.000210217	0.803118	0.999999	3	3	0.000220962	9606	Homo sapiens	SERPING1
R-HSA-8853333	Signaling by FGFR2 fusions	1	3	0	0	0.000210217	0.803118	0.999999	2	2	0.000147308	9606	Homo sapiens	FGFR2
R-HSA-2033515	t(4;14) translocations of FGFR3	1	3	0	0	0.000210217	0.803118	0.999999	2	2	0.000147308	9606	Homo sapiens	FGFR3
R-HSA-4724325	Defective ALG8 causes CDG-1h	1	3	0	0	0.000210217	0.803118	0.999999	1	1	7.3654e-05	9606	Homo sapiens	ALG8
R-HSA-3560792	Defective SLC26A2 causes chondrodysplasias	1	3	0	0	0.000210217	0.803118	0.999999	1	1	7.3654e-05	9606	Homo sapiens	SLC26A2
R-HSA-4549349	Defective ALG2 causes CDG-1i	1	3	0	0	0.000210217	0.803118	0.999999	1	1	7.3654e-05	9606	Homo sapiens	ALG2
R-HSA-3311021	SMAD4 MH2 Domain Mutants in Cancer	1	3	0	0	0.000210217	0.803118	0.999999	1	1	7.3654e-05	9606	Homo sapiens	SMAD2
R-HSA-3282872	Severe congenital neutropenia type 4 (G6PC3)	1	3	0	0	0.000210217	0.803118	0.999999	1	1	7.3654e-05	9606	Homo sapiens	G6PC3
R-HSA-5619111	Defective SLC20A2 causes idiopathic basal ganglia calcification 1 (IBGC1)	1	3	0	0	0.000210217	0.803118	0.999999	1	1	7.3654e-05	9606	Homo sapiens	SLC20A2
R-HSA-5619076	Defective SLC17A8 causes autosomal dominant deafness 25 (DFNA25)	1	3	0	0	0.000210217	0.803118	0.999999	1	1	7.3654e-05	9606	Homo sapiens	SLC17A8
R-HSA-4549380	Defective ALG1 causes CDG-1k	1	3	0	0	0.000210217	0.803118	0.999999	1	1	7.3654e-05	9606	Homo sapiens	ALG1
R-HSA-5660724	Defective SLC6A3 causes Parkinsonism-dystonia infantile (PKDYS)	1	3	0	0	0.000210217	0.803118	0.999999	1	1	7.3654e-05	9606	Homo sapiens	SLC6A3
R-HSA-5657562	Essential fructosuria	1	3	0	0	0.000210217	0.803118	0.999999	1	1	7.3654e-05	9606	Homo sapiens	KHK
R-HSA-4755583	Defective DOLK causes DOLK-CDG (CDG-1m)	1	3	0	0	0.000210217	0.803118	0.999999	1	1	7.3654e-05	9606	Homo sapiens	DOLK
R-HSA-5619096	Defective SLC5A5 causes thyroid dyshormonogenesis 1 (TDH1)	1	3	0	0	0.000210217	0.803118	0.999999	1	1	7.3654e-05	9606	Homo sapiens	SLC5A5
R-HSA-5619087	Defective SLC12A3 causes Gitelman syndrome (GS)	1	3	0	0	0.000210217	0.803118	0.999999	1	1	7.3654e-05	9606	Homo sapiens	SLC12A3
R-HSA-5609977	Defective GALE can cause Epimerase-deficiency galactosemia (EDG)	1	3	0	0	0.000210217	0.803118	0.999999	1	1	7.3654e-05	9606	Homo sapiens	GALE
R-HSA-5609976	Defective GALK1 can cause Galactosemia II (GALCT2)	1	3	0	0	0.000210217	0.803118	0.999999	1	1	7.3654e-05	9606	Homo sapiens	GALK1
R-HSA-3359473	Defective MMADHC causes MMAHCD	1	3	0	0	0.000210217	0.803118	0.999999	1	1	7.3654e-05	9606	Homo sapiens	MMACHC
R-HSA-5658208	Defective SLC5A2 causes renal glucosuria (GLYS1)	1	3	0	0	0.000210217	0.803118	0.999999	1	1	7.3654e-05	9606	Homo sapiens	SLC5A2
R-HSA-6791055	TALDO1 deficiency: failed conversion of SH7P, GA3P to Fru(6)P, E4P	1	3	0	0	0.000210217	0.803118	0.999999	1	1	7.3654e-05	9606	Homo sapiens	TAL1;TALDO1
R-HSA-5609978	Defective GALT can cause Galactosemia	1	3	0	0	0.000210217	0.803118	0.999999	1	1	7.3654e-05	9606	Homo sapiens	GALT
R-HSA-5602680	MyD88 deficiency (TLR5)	1	3	0	0	0.000210217	0.803118	0.999999	1	1	7.3654e-05	9606	Homo sapiens	MYD88
R-HSA-4720489	Defective ALG12 causes CDG-1g	1	3	0	0	0.000210217	0.803118	0.999999	1	1	7.3654e-05	9606	Homo sapiens	ALG12
R-HSA-4549356	Defective DPAGT1 causes CDG-1j, CMSTA2	1	3	0	0	0.000210217	0.803118	0.999999	1	1	7.3654e-05	9606	Homo sapiens	DPAGT1
R-HSA-6791462	TALDO1 deficiency: failed conversion of Fru(6)P, E4P to SH7P, GA3P	1	3	0	0	0.000210217	0.803118	0.999999	1	1	7.3654e-05	9606	Homo sapiens	TAL1;TALDO1
R-HSA-4793952	Defective MGAT2 causes CDG-2a	1	3	0	0	0.000210217	0.803118	0.999999	1	1	7.3654e-05	9606	Homo sapiens	MGAT2
R-HSA-4755579	Defective SRD5A3 causes SRD5A3-CDG (CDG-1q) and KHRZ	1	3	0	0	0.000210217	0.803118	0.999999	1	1	7.3654e-05	9606	Homo sapiens	SRD5A3
R-HSA-1299316	TWIK-releated acid-sensitive K+ channel (TASK)	1	3	0	0	0.000210217	0.803118	0.999999	1	1	7.3654e-05	9606	Homo sapiens	KCNK9
R-HSA-4724289	Defective ALG6 causes CDG-1c	1	3	0	0	0.000210217	0.803118	0.999999	1	1	7.3654e-05	9606	Homo sapiens	ALG6
R-HSA-5619048	Defective SLC11A2 causes hypochromic microcytic anemia, with iron overload 1 (AHMIO1)	1	3	0	0	0.000210217	0.803118	0.999999	1	1	7.3654e-05	9606	Homo sapiens	SLC11A2
R-HSA-5619081	Defective SLC6A3 causes Parkinsonism-dystonia infantile (PKDYS)	1	3	0	0	0.000210217	0.803118	0.999999	1	1	7.3654e-05	9606	Homo sapiens	SLC6A3
R-HSA-5619073	Defective GCK causes maturity-onset diabetes of the young 2 (MODY2)	1	3	0	0	0.000210217	0.803118	0.999999	1	1	7.3654e-05	9606	Homo sapiens	GCK
R-HSA-3304347	Loss of Function of SMAD4 in Cancer	1	3	0	0	0.000210217	0.803118	0.999999	1	1	7.3654e-05	9606	Homo sapiens	SMAD2
R-HSA-4720475	Defective ALG3 causes CDG-1d	1	3	0	0	0.000210217	0.803118	0.999999	1	1	7.3654e-05	9606	Homo sapiens	ALG3
R-HSA-3359471	Defective MMAB causes MMA, cblB type	1	3	0	0	0.000210217	0.803118	0.999999	1	1	7.3654e-05	9606	Homo sapiens	MMAB
R-HSA-5609974	Defective PGM1 causes PGM1-CDG (CDG1t)	1	3	0	0	0.000210217	0.803118	0.999999	1	1	7.3654e-05	9606	Homo sapiens	PGM1
R-HSA-2206290	MPS IV - Morquio syndrome A	1	3	0	0	0.000210217	0.803118	0.999999	1	1	7.3654e-05	9606	Homo sapiens	GALNS
R-HSA-5579020	Defective SLC35D1 causes SCHBCKD	1	3	0	0	0.000210217	0.803118	0.999999	1	1	7.3654e-05	9606	Homo sapiens	SLC35D2
R-HSA-432030	Transport of glycerol from adipocytes to the liver by Aquaporins	1	3	0	0	0.000210217	0.803118	0.999999	1	2	0.000147308	9606	Homo sapiens	AQP7
R-HSA-9683439	Assembly of the SARS-CoV-1 Replication-Transcription Complex (RTC)	0	2	1	2	0.000140144	0.803118	0.999999	5	10	0.00073654	9606	Homo sapiens
R-HSA-8949275	RUNX3 Regulates Immune Response and Cell Migration	8	10	5	9	0.000700722	0.80505	0.999999	5	5	0.00036827	9606	Homo sapiens	CBFB;ITGA4;RORC;SPP1;RUNX3
R-HSA-196299	Beta-catenin phosphorylation cascade	8	19	0	0	0.00133137	0.80505	0.999999	4	4	0.000294616	9606	Homo sapiens	PPP2CB;APC;CSNK1A1;AXIN1;PPP2R5B;CTNNB1;PPP2R5A;PPP2R5D
R-HSA-8937144	Aryl hydrocarbon receptor signalling	3	8	0	0	0.000560577	0.806855	0.999999	5	5	0.00036827	9606	Homo sapiens	HSP90AB1;AIP;ARNT
R-HSA-8985586	SLIT2:ROBO1 increases RHOA activity	3	8	0	0	0.000560577	0.806855	0.999999	2	2	0.000147308	9606	Homo sapiens	MYO9B;SLIT2;ROBO1
R-HSA-73943	Reversal of alkylation damage by DNA dioxygenases	7	16	0	1	0.00112115	0.811667	0.999999	13	13	0.000957502	9606	Homo sapiens	FTO;ALKBH3;ALKBH2;ALKBH5;ASCC1;ASCC2;ASCC3
R-HSA-167246	Tat-mediated elongation of the HIV-1 transcript	39	52	22	33	0.00364375	0.811904	0.999999	8	8	0.000589232	9606	Homo sapiens	CTDP1;CCNT1;ELL;CCNH;TAT;SUPT4H1;POLR2A;POLR2B;POLR2C;POLR2D;POLR2F;ELOA;POLR2G;ELOB;NELFB;POLR2H;NELFA;NELFCD;POLR2I;POLR2J;POLR2K;POLR2L;NELFE;SUPT16H;NCBP1;NCBP2;GTF2H1;GTF2H2;GTF2F1;GTF2H3;SUPT5H;GTF2H4;GTF2H5;CDK9;CDK7;ERCC3;ERCC2;TCEA1;MNAT1
R-HSA-9013404	RAC2 GTPase cycle	47	92	2	7	0.00644664	0.816523	0.999999	10	10	0.00073654	9606	Homo sapiens	CYFIP1;NCKAP1;ANKLE2;DOCK3;NCF1;NCF2;NCF4;ARHGAP1;BRK1;ARHGAP39;IQGAP1;PIK3R1;PLD2;DOCK10;PREX1;SYDE1;ABR;LMAN1;PAK1;SAMM50;PGRMC2;RACGAP1;OPHN1;STBD1;RAC2;NCKAP1L;EMD;LBR;WASF2;PAK4;VAV3;CAV1;ERBIN;VRK2;LEMD3;VAV2;VANGL1;BCR;ARHGAP10;DIAPH3;ARMC10;PIK3CA;LRRC7;LAMTOR1;DOCK2;DOCK1;VAMP3;RAB7A
R-HSA-5218900	CASP8 activity is inhibited	6	14	3	3	0.00098101	0.820059	0.999999	3	3	0.000220962	9606	Homo sapiens	CASP8;TRADD;TNFSF10;FAS;FASLG;FADD
R-HSA-428540	Activation of RAC1	6	15	0	0	0.00105108	0.820059	0.999999	4	4	0.000294616	9606	Homo sapiens	PAK1;SLIT2;PAK5;PAK4;ROBO1
R-HSA-8876198	RAB GEFs exchange GTP for GDP on RABs	57	94	15	25	0.00658678	0.823319	0.999999	21	21	0.00154673	9606	Homo sapiens	DENND1C;DENND1B;GDI1;DENND1A;GDI2;CHM;RABGEF1;RINL;AKT2;TRAPPC12;TRAPPC11;AKT1;DENND5A;TRAPPC13;SBF1;SBF2;RAB8A;RAB8B;TRAPPC2L;DENND2B;RAB3IL1;GAPVD1;RAB31;MADD;DENND6B;RIN3;RAB7A;RAB5C;RAB21;RAB6A;TRAPPC2;TRAPPC3;RIC1;ANKRD27;DENND4B;DENND4A;TRAPPC10;TRAPPC4;HPS1;RAB3IP;TRAPPC5;DENND4C;HPS4;CCZ1;RAB27A;RAB27B;TRAPPC8;RAB10;RGP1;RAB12;RAB13;RAB9A;RAB3GAP2;MON1A;RAB9B;RAB3GAP1
R-HSA-392170	ADP signalling through P2Y purinoceptor 12	11	26	0	0	0.00182188	0.829956	0.999999	4	4	0.000294616	9606	Homo sapiens	P2RY12;GNG3;GNG2;GNG5;GNG4;GNB2;GNAI3;GNG8;P3H3;GNAI1
R-HSA-174362	Transport and synthesis of PAPS	5	13	0	0	0.000910938	0.830872	0.999999	4	4	0.000294616	9606	Homo sapiens	SLC35B3;SLC35B2;SLC26A2;SLC26A1;PAPSS1
R-HSA-2022923	Dermatan sulfate biosynthesis	5	13	0	0	0.000910938	0.830872	0.999999	4	4	0.000294616	9606	Homo sapiens	BCAN;DSE;CSPG4;CHST14;DCN
R-HSA-76046	RNA Polymerase III Transcription Initiation	27	36	17	24	0.0025226	0.833024	0.999999	12	13	0.000957502	9606	Homo sapiens	GTF3C2;GTF3C3;CRCP;GTF3C4;GTF3C5;GTF3C6;SNAPC2;SNAPC3;SNAPC4;POLR2F;ACP2;POLR2H;POLR2K;POLR2L;BRF2;TBP;POLR3A;POLR3B;POLR3C;POLR3D;POLR1C;POLR3E;POLR1D;POLR3F;POLR3G;POLR1E;POLR3H;POLR3K
R-HSA-2243919	Crosslinking of collagen fibrils	10	24	0	0	0.00168173	0.834354	0.999999	13	13	0.000957502	9606	Homo sapiens	COL1A2;COL4A2;COL4A1;PXDN;COL4A6;LOXL4;COL4A5;TLL1;LOXL1
R-HSA-5578749	Transcriptional regulation by small RNAs	47	81	9	20	0.00567585	0.835211	0.999999	5	5	0.00036827	9606	Homo sapiens	POM121;NUP205;NUP107;SEH1L;NUP188;AAAS;NUP160;IPO8;POLR2A;POLR2B;NUP42;NUP85;POLR2C;POLR2D;POLR2F;POLR2G;NUP88;NUP43;POLR2H;POLR2I;POLR2J;RAE1;POLR2K;POLR2L;NUP214;NDC1;RANBP2;SEC13;NUP210;NUP155;NUP133;NUP153;MTOR;NUP93;NUP50;AGO1;AGO2;NUP35;NUP54;NUP98;NUP58;RAN;NUP37
R-HSA-5602415	UNC93B1 deficiency - HSE	2	2	4	5	0.000140144	0.835258	0.999999	1	1	7.3654e-05	9606	Homo sapiens	UNC93B1;TLR3
R-HSA-5679096	Defective ABCG5 causes sitosterolemia	2	6	0	0	0.000420433	0.835258	0.999999	1	1	7.3654e-05	9606	Homo sapiens	ABCG8;ABCG5;ABCG1
R-HSA-5660883	Defective SLC7A9 causes cystinuria (CSNU)	2	6	0	0	0.000420433	0.835258	0.999999	1	1	7.3654e-05	9606	Homo sapiens	SLC7A9;SLC3A1
R-HSA-5679090	Defective ABCG8 causes GBD4 and sitosterolemia	2	6	0	0	0.000420433	0.835258	0.999999	1	1	7.3654e-05	9606	Homo sapiens	ABCG8;ABCG5;ABCG1
R-HSA-5619113	Defective SLC3A1 causes cystinuria (CSNU)	2	6	0	0	0.000420433	0.835258	0.999999	1	1	7.3654e-05	9606	Homo sapiens	SLC7A9;SLC3A1
R-HSA-112307	Transmission across Electrical Synapses	2	6	0	0	0.000420433	0.835258	0.999999	2	4	0.000294616	9606	Homo sapiens	GJC1;PANX2
R-HSA-112303	Electric Transmission Across Gap Junctions	2	6	0	0	0.000420433	0.835258	0.999999	2	4	0.000294616	9606	Homo sapiens	GJC1;PANX2
R-HSA-6814122	Cooperation of PDCL (PhLP1) and TRiC/CCT in G-protein beta folding	20	41	4	5	0.00287296	0.838772	0.999999	11	11	0.000810194	9606	Homo sapiens	CCT3;CCT2;P3H3;CCT6A;GNG3;GNG2;GNG5;GNG4;GNB2;CSNK2B;TCP1;PDCL;GNG8;RGS11;CCT8;CCT7;CCT5;CCT4
R-HSA-3229121	Glycogen storage diseases	9	22	0	0	0.00154159	0.839588	0.999999	8	10	0.00073654	9606	Homo sapiens	GYS2;EPM2A;GYS1;G6PC3;UBB;GAA;RPS27A;GYG2;UBA52
R-HSA-5173214	O-glycosylation of TSR domain-containing proteins	18	41	0	0	0.00287296	0.841843	0.999999	2	2	0.000147308	9606	Homo sapiens	SEMA5A;SBSPON;ADAMTS12;THSD1;ADAMTS10;ADAMTS5;POFUT2;ADAMTS3;ADAMTS13;ADAMTSL5;ADAMTSL4;ADAMTS1;ADAMTS18;ADAMTSL3;ADAMTSL2;ADAMTS9;ADAMTS6
R-HSA-444257	RSK activation	4	11	0	0	0.000770794	0.84512	0.999999	4	4	0.000294616	9606	Homo sapiens	RPS6KA1;MAPK1;MAPK3;PDK1
R-HSA-446205	Synthesis of GDP-mannose	4	11	0	0	0.000770794	0.84512	0.999999	3	3	0.000220962	9606	Homo sapiens	GMPPB;PMM2;MPI
R-HSA-73942	DNA Damage Reversal	8	19	0	1	0.00133137	0.845854	0.999999	15	16	0.00117846	9606	Homo sapiens	FTO;ALKBH3;ALKBH2;ALKBH5;ASCC1;MGMT;ASCC2;ASCC3
R-HSA-1971475	A tetrasaccharide linker sequence is required for GAG synthesis	16	31	1	6	0.00217224	0.845872	0.999999	5	5	0.00036827	9606	Homo sapiens	SDC4;B3GAT3;B3GAT2;SDC2;SDC3;XYLT2;XYLT1;B3GALT6;HSPG2;DCN;BCAN;GPC2;CSPG4;GPC4;AGRN;B4GALT7
R-HSA-174437	Removal of the Flap Intermediate from the C-strand	15	22	16	20	0.00154159	0.84833	0.999999	4	4	0.000294616	9606	Homo sapiens	FEN1;ACD;PCNA;TINF2;RPA1;RPA2;TERF1;POLD3;POLD4;RPA3;POLD1;CDC27;POLD2;POT1;TERF2IP;TPP1;DNA2
R-HSA-2408522	Selenoamino acid metabolism	95	180	8	14	0.012613	0.850599	0.999999	20	33	0.00243058	9606	Homo sapiens	RPL4;RPL30;RPL3;RPL32;RPL31;RPL34;RPLP0;RPL10A;RPL8;RPL9;RPL6;RPL7;RPS4X;RPS15;RPS14;RPL7A;RPS17;RPS16;RPS19;QARS1;RPL18A;RPS18;RPL36;RPL35;RPLP2;RPL37;RPS11;RPS10;RPL39;RPS13;RPS12;RPS9;RPS7;RPL21;SECISBP2;RPS5;RPL23;MARS1;RPS6;RPL13A;RPS3A;RPSA;MAT1A;DARS1;SARS1;RPL24;RPL27;RPL26;RPL29;EEF1E1;UBA52;RPL28;AHCY;RPL10;KARS1;RPL12;RPL11;RPL36A;PAPSS1;RPS15A;UBB;RPL14;RPS3;RPL13;RPL15;RPS2;IARS1;RPS…
R-HSA-5654699	SHC-mediated cascade:FGFR2	14	33	0	0	0.00231238	0.851143	0.999999	4	4	0.000294616	9606	Homo sapiens	FGF5;FGF16;FGF7;SHC1;KRAS;FGF23;FGF22;FGFR2;FGF3
R-HSA-927802	Nonsense-Mediated Decay (NMD)	98	124	50	92	0.00868895	0.852652	0.999999	6	6	0.000441924	9606	Homo sapiens	RPL4;RPL30;SMG1;RPL3;RPL32;RPL31;RPL34;RPLP0;EIF4A3;SMG9;CASC3;RPL10A;SMG7;RPL8;SMG8;RPL9;SMG5;RPL6;SMG6;RPL7;RPS4X;RPS15;RPS14;RPL7A;RPS17;RPS16;RPS19;RPL18A;RPS18;MAGOH;RPL36;RPL35;RPLP2;RPL37;RPS11;RPS10;RPL39;RPS13;RPS12;UPF2;UPF1;RPS9;RPS7;RPL21;NCBP1;NCBP2;RPS5;RPL23;RPS6;RPL13A;RPS3A;RPSA;RPL24;RPL27;RPL26;RPL29;UBA52;RPL28;RPL10;RBM8A;RPL12;RPL11;RPL36A;GSPT1;RPS15A;UBB;RPL14;RPS3;RPL13;R…
R-HSA-975957	Nonsense Mediated Decay (NMD) enhanced by the Exon Junction Complex (EJC)	98	124	50	92	0.00868895	0.852652	0.999999	5	5	0.00036827	9606	Homo sapiens	RPL4;RPL30;SMG1;RPL3;RPL32;RPL31;RPL34;RPLP0;EIF4A3;SMG9;CASC3;RPL10A;SMG7;RPL8;SMG8;RPL9;SMG5;RPL6;SMG6;RPL7;RPS4X;RPS15;RPS14;RPL7A;RPS17;RPS16;RPS19;RPL18A;RPS18;MAGOH;RPL36;RPL35;RPLP2;RPL37;RPS11;RPS10;RPL39;RPS13;RPS12;UPF2;UPF1;RPS9;RPS7;RPL21;NCBP1;NCBP2;RPS5;RPL23;RPS6;RPL13A;RPS3A;RPSA;RPL24;RPL27;RPL26;RPL29;UBA52;RPL28;RPL10;RBM8A;RPL12;RPL11;RPL36A;GSPT1;RPS15A;UBB;RPL14;RPS3;RPL13;R…
R-HSA-8866427	VLDLR internalisation and degradation	7	12	3	6	0.000840866	0.853414	0.999999	4	4	0.000294616	9606	Homo sapiens	AP2S1;PCSK9;NR1H3;CLTA;AP2A1;AP2B1;VLDLR
R-HSA-73772	RNA Polymerase I Promoter Escape	29	64	0	0	0.00448462	0.853918	0.999999	2	2	0.000147308	9606	Homo sapiens	RRN3;CCNH;TAF1B;TAF1C;TAF1A;UBTF;POLR2F;CHP1;POLR2H;POLR2K;POLR2L;CAST;TBP;RPA1;RPA2;GTF2H1;GTF2H2;GTF2H3;GTF2H4;GTF2H5;CDK7;ERCC3;POLR1A;POLR1B;ERCC2;POLR1C;POLR1D;POLR1E;POLR1F;POLR1G;POLR1H;MNAT1
R-HSA-2979096	NOTCH2 Activation and Transmission of Signal to the Nucleus	13	23	2	8	0.00161166	0.854365	0.999999	11	11	0.000810194	9606	Homo sapiens	NOTCH2;PSENEN;PSEN2;MIB2;ALG3;PSEN1;MIB1;DLL4;NEURL1B;NCSTN;APH1B;UBB;RPS27A;UBA52
R-HSA-1296041	Activation of G protein gated Potassium channels	13	31	0	0	0.00217224	0.854365	0.999999	3	3	0.000220962	9606	Homo sapiens	KCNJ5;GABBR2;KCNJ9;KCNJ14;KCNJ15;KCNJ16;P3H3;GNG3;GNG2;GNG5;GNG4;GNB2;GNG8
R-HSA-997272	Inhibition of voltage gated Ca2+ channels via Gbeta/gamma subunits	13	31	0	0	0.00217224	0.854365	0.999999	3	3	0.000220962	9606	Homo sapiens	KCNJ5;GABBR2;KCNJ9;KCNJ14;KCNJ15;KCNJ16;P3H3;GNG3;GNG2;GNG5;GNG4;GNB2;GNG8
R-HSA-1296059	G protein gated Potassium channels	13	31	0	0	0.00217224	0.854365	0.999999	3	3	0.000220962	9606	Homo sapiens	KCNJ5;GABBR2;KCNJ9;KCNJ14;KCNJ15;KCNJ16;P3H3;GNG3;GNG2;GNG5;GNG4;GNB2;GNG8
R-HSA-110373	Resolution of AP sites via the multiple-nucleotide patch replacement pathway	24	32	10	23	0.00224231	0.857837	0.999999	19	19	0.00139943	9606	Homo sapiens	FEN1;PCNA;POLB;POLD3;POLD4;POLD1;POLD2;CDC27;POLE;RFC5;RFC3;RFC4;PARP1;RFC1;LIG1;RFC2;PARP2;RPA1;RPA2;POLE4;APEX1;RPA3;POLE2;POLE3;ADPRS;HAP1
R-HSA-2428933	SHC-related events triggered by IGF1R	6	16	0	0	0.00112115	0.862626	0.999999	5	5	0.00036827	9606	Homo sapiens	SHC1;KRAS;IGF1
R-HSA-9013700	NOTCH4 Activation and Transmission of Signal to the Nucleus	6	12	1	4	0.000840866	0.862626	0.999999	3	5	0.00036827	9606	Homo sapiens	DLL4;PSENEN;NCSTN;APH1B;PSEN2;ALG3;PSEN1
R-HSA-9035034	RHOF GTPase cycle	20	46	0	0	0.00322332	0.863221	0.999999	3	3	0.000220962	9606	Homo sapiens	CAV1;ACTN1;ARHGAP1;ARHGAP39;MYO9B;PIK3R1;RHOF;ARHGAP5;SENP1;VANGL1;SLC4A7;SYDE1;ARHGAP10;DIAPH2;DIAPH3;CAPZB;BASP1;ACP2;SRGAP2;CAP2;VAMP3;RAB7A
R-HSA-71737	Pyrophosphate hydrolysis	3	7	0	2	0.000490505	0.864482	0.999999	3	3	0.000220962	9606	Homo sapiens	PPA2;LHPP
R-HSA-9027283	Erythropoietin activates STAT5	3	9	0	0	0.00063065	0.864482	0.999999	3	3	0.000220962	9606	Homo sapiens	LYN;STAT5A;EPOR
R-HSA-3656244	Defective B4GALT1 causes B4GALT1-CDG (CDG-2d)	3	9	0	0	0.00063065	0.864482	0.999999	3	3	0.000220962	9606	Homo sapiens	LUM;PRELP;KERA
R-HSA-9645135	STAT5 Activation	3	9	0	0	0.00063065	0.864482	0.999999	3	3	0.000220962	9606	Homo sapiens	STAT5A;FLT3;GAB2
R-HSA-427975	Proton/oligopeptide cotransporters	3	9	0	0	0.00063065	0.864482	0.999999	2	2	0.000147308	9606	Homo sapiens	SLC15A2;SLC15A4
R-HSA-3656243	Defective ST3GAL3 causes MCT12 and EIEE15	3	9	0	0	0.00063065	0.864482	0.999999	1	1	7.3654e-05	9606	Homo sapiens	LUM;PRELP;KERA
R-HSA-3595172	Defective CHST3 causes SEDCJD	3	9	0	0	0.00063065	0.864482	0.999999	1	1	7.3654e-05	9606	Homo sapiens	BCAN;CSPG4;DCN
R-HSA-5579026	Defective CYP11A1 causes AICSR	3	9	0	0	0.00063065	0.864482	0.999999	1	1	7.3654e-05	9606	Homo sapiens	FDX1;FDXR;FDX2
R-HSA-167169	HIV Transcription Elongation	39	52	26	38	0.00364375	0.868887	0.999999	15	15	0.00110481	9606	Homo sapiens	CTDP1;CCNT1;ELL;CCNH;TAT;SUPT4H1;POLR2A;POLR2B;POLR2C;POLR2D;POLR2F;ELOA;POLR2G;ELOB;NELFB;POLR2H;NELFA;NELFCD;POLR2I;POLR2J;POLR2K;POLR2L;NELFE;SUPT16H;NCBP1;NCBP2;GTF2H1;GTF2H2;GTF2F1;GTF2H3;SUPT5H;GTF2H4;GTF2H5;CDK9;CDK7;ERCC3;ERCC2;TCEA1;MNAT1
R-HSA-9013026	RHOB GTPase cycle	34	75	0	0	0.00525541	0.870399	0.999999	5	6	0.000441924	9606	Homo sapiens	ROCK1;PKN3;ARHGAP1;ARHGDIG;ARHGAP39;PIK3R1;ARHGAP5;IQGAP3;AKAP13;PREX1;STK10;ABR;PAK1;OPHN1;RACGAP1;STOM;RHPN2;ECT2;ARHGEF10;CAV1;ARHGEF17;ERBIN;MYO9B;MID1;VAV2;VANGL1;BCR;ANLN;ARHGAP10;DIAPH3;LRRC7;DLC1;ARHGEF3;ARHGEF2;ARHGEF5;VAMP3
R-HSA-69478	G2/M DNA replication checkpoint	5	7	4	9	0.000490505	0.873991	0.999999	2	2	0.000147308	9606	Homo sapiens	CCNB2;WEE1;CCNB1;CDK1;PKMYT1
R-HSA-5632681	Ligand-receptor interactions	5	8	4	8	0.000560577	0.873991	0.999999	4	4	0.000294616	9606	Homo sapiens	DHH;HHIP;PTCH1;BOC;CDON
R-HSA-164843	2-LTR circle formation	5	13	0	2	0.000910938	0.873991	0.999999	3	3	0.000220962	9606	Homo sapiens	XRCC6;XRCC4;XRCC5;LIG4;BANF1
R-HSA-9034864	Activated NTRK3 signals through RAS	5	14	0	0	0.00098101	0.873991	0.999999	4	4	0.000294616	9606	Homo sapiens	SHC1;NTF3;KRAS
R-HSA-400042	Adrenaline,noradrenaline inhibits insulin secretion	13	32	0	0	0.00224231	0.88115	0.999999	6	6	0.000441924	9606	Homo sapiens	GNG3;GNG2;GNG5;GNG4;GNB2;GNG8;P3H3;CACNA1C;ADRA2C;ADRA2A;GNAI1;ADCY5
R-HSA-76071	RNA Polymerase III Transcription Initiation From Type 3 Promoter	22	28	17	24	0.00196202	0.881261	0.999999	4	4	0.000294616	9606	Homo sapiens	BRF2;TBP;CRCP;POLR3A;POLR3B;POLR3C;SNAPC2;POLR3D;SNAPC3;POLR1C;POLR3E;SNAPC4;POLR1D;POLR3F;POLR3G;POLR1E;POLR2F;POLR3H;ACP2;POLR2H;POLR3K;POLR2K;POLR2L
R-HSA-9656223	Signaling by RAF1 mutants	21	49	0	0	0.00343354	0.882905	0.999999	6	7	0.000515578	9606	Homo sapiens	FGB;FGA;MAP2K1;VWF;SRC;CAMK2A;FGG;ARAF;BRAF;ARRB1;IQGAP1;KSR2;APBB1IP;CNKSR1;MAPK1;CSK;KRAS;TLN1;MAPK3
R-HSA-194441	Metabolism of non-coding RNA	54	66	36	65	0.00462476	0.883052	0.999999	6	6	0.000441924	9606	Homo sapiens	SMG1;NUP107;NUP188;GEMIN2;PHAX;SNRPD2;SNRPD1;NUP214;NDC1;PRMT5;SEC13;NUP210;NUP133;NCBP1;NCBP2;WDR77;NUP93;NUP50;CLNS1A;GEMIN4;SNRPG;GEMIN5;GEMIN6;NUP54;SNRPE;GEMIN7;SNRPF;NUP98;GEMIN8;NUP58;SNRPB;NUP205;POM121;SEH1L;DDX20;AAAS;NUP160;NUP42;NUP85;TGS1;NUP88;NUP43;SMN1;RAE1;RANBP2;NUP155;NUP153;MTOR;SNUPN;NUP35;NUP37
R-HSA-191859	snRNP Assembly	54	66	36	65	0.00462476	0.883052	0.999999	6	6	0.000441924	9606	Homo sapiens	SMG1;NUP107;NUP188;GEMIN2;PHAX;SNRPD2;SNRPD1;NUP214;NDC1;PRMT5;SEC13;NUP210;NUP133;NCBP1;NCBP2;WDR77;NUP93;NUP50;CLNS1A;GEMIN4;SNRPG;GEMIN5;GEMIN6;NUP54;SNRPE;GEMIN7;SNRPF;NUP98;GEMIN8;NUP58;SNRPB;NUP205;POM121;SEH1L;DDX20;AAAS;NUP160;NUP42;NUP85;TGS1;NUP88;NUP43;SMN1;RAE1;RANBP2;NUP155;NUP153;MTOR;SNUPN;NUP35;NUP37
R-HSA-349425	Autodegradation of the E3 ubiquitin ligase COP1	39	54	19	33	0.0037839	0.884671	0.999999	5	5	0.00036827	9606	Homo sapiens	PSMD10;PSMD12;SMG1;PSMD14;RPN2;PSMD13;RPN1;PSMA8;PSMD8;PSMD9;PSMB7;PSMD6;PSMB4;PSMD7;PSMB5;UBB;PSMB2;PSMB3;PSMD5;PSMD2;PSMB1;PSMD3;PSMD1;PSMF1;RPS27A;PSMA5;PSMC5;PSMA3;PSMA4;PSMC6;PSMC3;PSMA1;PSMC4;PSME3;PSMC2;PSME1;PSME2;ATM;UBA52;TP53
R-HSA-169911	Regulation of Apoptosis	39	54	11	33	0.0037839	0.884671	0.999999	5	5	0.00036827	9606	Homo sapiens	PSMD10;PSMD12;PSMD14;RPN2;PSMD13;RPN1;PSMA8;PSMD8;PSMD9;PSMB7;PSMD6;PSMB4;PSMD7;PSMB5;UBB;PSMB2;OPA1;PSMB3;PSMD5;PSMD2;PSMB1;PSMD3;PSMD1;PSMF1;RPS27A;PSMA5;ARHGAP10;PSMC5;PSMA3;PSMA4;PSMC6;PSMC3;PSMA1;PSMC4;PSME3;PSMC2;PSME1;PSME2;UBA52
R-HSA-5619109	Defective SLC6A2 causes orthostatic intolerance (OI)	1	3	1	1	0.000210217	0.88547	0.999999	1	1	7.3654e-05	9606	Homo sapiens	SLC6A5;SLC6A2
R-HSA-5619035	Defective SLC17A5 causes Salla disease (SD) and ISSD	1	3	0	1	0.000210217	0.88547	0.999999	1	1	7.3654e-05	9606	Homo sapiens	SLC17A5
R-HSA-2206292	MPS VII - Sly syndrome	1	4	0	0	0.000280289	0.88547	0.999999	3	3	0.000220962	9606	Homo sapiens	GUSB
R-HSA-3656248	Defective HEXB causes GM2G2	1	4	0	0	0.000280289	0.88547	0.999999	3	3	0.000220962	9606	Homo sapiens	HEXB
R-HSA-2206291	MPS IIIC - Sanfilippo syndrome C	1	4	0	0	0.000280289	0.88547	0.999999	2	2	0.000147308	9606	Homo sapiens	HGSNAT
R-HSA-2206282	MPS IIIB - Sanfilippo syndrome B	1	4	0	0	0.000280289	0.88547	0.999999	2	2	0.000147308	9606	Homo sapiens	NAGLU
R-HSA-2206307	MPS IIIA - Sanfilippo syndrome A	1	4	0	0	0.000280289	0.88547	0.999999	2	2	0.000147308	9606	Homo sapiens	SGSH
R-HSA-2206308	MPS IV - Morquio syndrome B	1	4	0	0	0.000280289	0.88547	0.999999	2	2	0.000147308	9606	Homo sapiens	GAL;GLB1L;GLB1
R-HSA-9649913	RAS GTPase cycle mutants	1	4	0	0	0.000280289	0.88547	0.999999	2	2	0.000147308	9606	Homo sapiens	KRAS
R-HSA-4720454	Defective ALG9 causes CDG-1l	1	4	0	0	0.000280289	0.88547	0.999999	2	2	0.000147308	9606	Homo sapiens	ALG9
R-HSA-5619098	Defective SLC2A2 causes Fanconi-Bickel syndrome (FBS)	1	4	0	0	0.000280289	0.88547	0.999999	1	1	7.3654e-05	9606	Homo sapiens	SLC2A2
R-HSA-5357609	Glycogen storage disease type II (GAA)	1	4	0	0	0.000280289	0.88547	0.999999	1	1	7.3654e-05	9606	Homo sapiens	GAA
R-HSA-3656535	TGFBR1 LBD Mutants in Cancer	1	4	0	0	0.000280289	0.88547	0.999999	1	1	7.3654e-05	9606	Homo sapiens	FKBP1B;FPR1
R-HSA-1296067	Potassium transport channels	1	4	0	0	0.000280289	0.88547	0.999999	1	1	7.3654e-05	9606	Homo sapiens	KCNJ16
R-HSA-5619089	Defective SLC6A5 causes hyperekplexia 3 (HKPX3)	1	4	0	0	0.000280289	0.88547	0.999999	1	1	7.3654e-05	9606	Homo sapiens	SLC6A5
R-HSA-5578998	Defective OPLAH causes OPLAHD	1	4	0	0	0.000280289	0.88547	0.999999	1	1	7.3654e-05	9606	Homo sapiens	OPLAH
R-HSA-5678771	Defective ABCB4 causes PFIC3, ICP3 and GBD1	1	4	0	0	0.000280289	0.88547	0.999999	1	1	7.3654e-05	9606	Homo sapiens	ABCB4
R-HSA-3828062	Glycogen storage disease type 0 (muscle GYS1)	1	4	0	0	0.000280289	0.88547	0.999999	1	1	7.3654e-05	9606	Homo sapiens	GYS1
R-HSA-3814836	Glycogen storage disease type XV (GYG1)	1	4	0	0	0.000280289	0.88547	0.999999	1	1	7.3654e-05	9606	Homo sapiens	GYS1
R-HSA-5684045	Defective ABCD1 causes ALD	1	4	0	0	0.000280289	0.88547	0.999999	1	1	7.3654e-05	9606	Homo sapiens	ABCD1
R-HSA-5682294	Defective ABCA12 causes ARCI4B	1	4	0	0	0.000280289	0.88547	0.999999	1	1	7.3654e-05	9606	Homo sapiens	ABCA12
R-HSA-5619049	Defective SLC40A1 causes hemochromatosis 4 (HFE4) (macrophages)	1	4	0	0	0.000280289	0.88547	0.999999	1	1	7.3654e-05	9606	Homo sapiens	SLC40A1
R-HSA-5619072	Defective SLC35A2 causes congenital disorder of glycosylation 2M (CDG2M)	1	4	0	0	0.000280289	0.88547	0.999999	1	1	7.3654e-05	9606	Homo sapiens	SLC35A2
R-HSA-5619104	Defective SLC12A1 causes Bartter syndrome 1 (BS1)	1	4	0	0	0.000280289	0.88547	0.999999	1	1	7.3654e-05	9606	Homo sapiens	SLC12A1
R-HSA-5655799	Defective SLC40A1 causes hemochromatosis 4 (HFE4) (duodenum)	1	4	0	0	0.000280289	0.88547	0.999999	1	1	7.3654e-05	9606	Homo sapiens	SLC40A1
R-HSA-1299308	Tandem of pore domain in a weak inwardly rectifying K+ channels (TWIK)	1	4	0	0	0.000280289	0.88547	0.999999	1	1	7.3654e-05	9606	Homo sapiens	KCNK6
R-HSA-975574	Reactions specific to the hybrid N-glycan synthesis pathway	0	3	1	1	0.000210217	0.88547	0.999999	1	1	7.3654e-05	9606	Homo sapiens
R-HSA-5619052	Defective SLC9A9 causes autism 16 (AUTS16)	0	3	1	1	0.000210217	0.88547	0.999999	1	1	7.3654e-05	9606	Homo sapiens
R-HSA-170670	Adenylate cyclase inhibitory pathway	7	19	0	0	0.00133137	0.887322	0.999999	5	5	0.00036827	9606	Homo sapiens	ADCY9;GNAL;GNAI3;ADCY8;ADCY7;GNAI1;ADCY5
R-HSA-425986	Sodium/Proton exchangers	4	11	1	1	0.000770794	0.888227	0.999999	4	4	0.000294616	9606	Homo sapiens	SLC9A2;SLC9A5;SLC9A7;SLC9A8
R-HSA-112126	ALKBH3 mediated reversal of alkylation damage	4	11	0	1	0.000770794	0.888227	0.999999	6	6	0.000441924	9606	Homo sapiens	ALKBH3;ASCC1;ASCC2;ASCC3
R-HSA-204626	Hypusine synthesis from eIF5A-lysine	4	12	0	0	0.000840866	0.888227	0.999999	3	3	0.000220962	9606	Homo sapiens	EIF5A;DHPS;DOHH
R-HSA-433692	Proton-coupled monocarboxylate transport	4	12	0	0	0.000840866	0.888227	0.999999	2	2	0.000147308	9606	Homo sapiens	SLN;BSG;SLC16A7;EMB
R-HSA-8853383	Lysosomal oligosaccharide catabolism	4	12	0	0	0.000840866	0.888227	0.999999	4	5	0.00036827	9606	Homo sapiens	MANBA;MAN2B2;MAN2B1;MAN2C1
R-HSA-8964041	LDL remodeling	4	10	0	2	0.000700722	0.888227	0.999999	2	3	0.000220962	9606	Homo sapiens	CETP;MTTP;APOF;P4HB
R-HSA-1433617	Regulation of signaling by NODAL	4	12	0	0	0.000840866	0.888227	0.999999	2	3	0.000220962	9606	Homo sapiens	ACVR1C;SP1;TDGF1;DAND5
R-HSA-3656534	Loss of Function of TGFBR1 in Cancer	2	7	0	0	0.000490505	0.891956	0.999999	2	2	0.000147308	9606	Homo sapiens	SMAD2;FKBP1B;FPR1
R-HSA-5083635	Defective B3GALTL causes PpS	16	39	0	0	0.00273281	0.894005	0.999999	1	1	7.3654e-05	9606	Homo sapiens	SEMA5A;SBSPON;ADAMTS12;THSD1;ADAMTS10;ADAMTS5;ADAMTS3;ADAMTS13;ADAMTSL5;ADAMTSL4;ADAMTS1;ADAMTS18;ADAMTSL3;ADAMTSL2;ADAMTS9;ADAMTS6
R-HSA-202040	G-protein activation	10	26	0	0	0.00182188	0.894643	0.999999	5	6	0.000441924	9606	Homo sapiens	GNG3;GNG2;GNG5;GNG4;GNB2;GNG8;OPRM1;P3H3;PDYN
R-HSA-1482925	Acyl chain remodelling of PG	10	26	0	0	0.00182188	0.894643	0.999999	8	10	0.00073654	9606	Homo sapiens	PLA2G12A;LPGAT1;PLA2G1B;LPCAT4;PLA2G10;PLA2G3;PROCA1;PLA2R1;JMJD7;CRLS1
R-HSA-190377	FGFR2b ligand binding and activation	6	14	1	3	0.00098101	0.896491	0.999999	3	3	0.000220962	9606	Homo sapiens	FGF7;FGFBP3;FGF22;FGFR2;FGF3
R-HSA-196780	Biotin transport and metabolism	9	19	3	6	0.00133137	0.900383	0.999999	12	13	0.000957502	9606	Homo sapiens	MCCC2;BTD;PCCA;HLCS;PDZD11;PCCB;MCCC1;ACACB;ACACA
R-HSA-901042	Calnexin/calreticulin cycle	21	41	6	10	0.00287296	0.901514	0.999999	11	13	0.000957502	9606	Homo sapiens	EDEM3;PDIA3;PRKCSH;EDEM1;EDEM2;SEL1L;SYVN1;DERL2;RNF5;RNF103;RNF139;UBB;OS9;CANX;TRIM13;CALR;RPS27A;UGGT2;UBA52;RNF185;UGGT1
R-HSA-69190	DNA strand elongation	32	38	25	42	0.00266274	0.90339	0.999999	15	15	0.00110481	9606	Homo sapiens	PRIM2;FEN1;PCNA;MCM7;MCM8;PRIM1;POLD3;POLD4;CDC45;POLD1;POLD2;CDC27;GINS1;RFC5;GINS2;RFC3;RFC4;RFC1;LIG1;RFC2;GINS3;GINS4;RPA1;RPA2;POLA1;POLA2;RPA3;MCM3;MCM4;MCM5;MCM6;DNA2;MCM2
R-HSA-190374	FGFR1c and Klotho ligand binding and activation	3	7	1	3	0.000490505	0.906393	0.999999	2	2	0.000147308	9606	Homo sapiens	KL;FGF23
R-HSA-2395516	Electron transport from NADPH to Ferredoxin	3	10	0	0	0.000700722	0.906393	0.999999	2	2	0.000147308	9606	Homo sapiens	FDX1;FDXR;FDX2
R-HSA-1369007	Mitochondrial ABC transporters	3	10	0	0	0.000700722	0.906393	0.999999	1	2	0.000147308	9606	Homo sapiens	ABCB10;ABCB7;ABCB8
R-HSA-430039	mRNA decay by 5' to 3' exoribonuclease	8	21	2	2	0.00147152	0.906917	0.999999	3	3	0.000220962	9606	Homo sapiens	EDC4;DDX6;XRN1;DCP1A;DCP2;PATL1;DCP1B;EDC3
R-HSA-2022857	Keratan sulfate degradation	8	22	0	0	0.00154159	0.906917	0.999999	6	7	0.000515578	9606	Homo sapiens	GALNS;GAL;GLB1L;LUM;GLB1;HEXB;HEXA;PRELP;KERA
R-HSA-8980692	RHOA GTPase cycle	72	154	0	0	0.0107911	0.907258	0.999999	4	6	0.000441924	9606	Homo sapiens	ARHGAP9;ARHGAP11A;FAF2;FAM13A;ARHGAP1;ARHGAP39;ARHGAP5;ARHGAP6;PREX2;AKAP13;PREX1;STK10;OPHN1;C1QBP;STBD1;ARHGEF40;LBR;VAV3;PLEKHG4;ARHGEF10;CCDC115;ARHGEF17;PLEKHG6;ARAP2;ARHGEF19;ARAP3;GMIP;MID1;VAV2;BCR;ARHGAP10;LRRC7;ARHGEF3;ARHGEF4;ARHGEF2;DOCK2;ARHGEF5;VAMP3;TMEM87B;ROCK1;PKN3;ARHGAP19;ARHGAP18;IQGAP1;PIK3R1;AAAS;IQGAP3;ARHGAP22;ABR;LMAN1;SCFD1;PAK1;PGRMC2;RACGAP1;DDRGK1;EMC3;RHPN1;STOM;RHP…
R-HSA-209822	Glycoprotein hormones	5	10	5	8	0.000700722	0.907391	0.999999	4	4	0.000294616	9606	Homo sapiens	FSHB;INHBB;CGA;INHA
R-HSA-2465910	MASTL Facilitates Mitotic Progression	5	12	1	3	0.000840866	0.907391	0.999999	4	4	0.000294616	9606	Homo sapiens	PPP2CB;CCNB1;PPP2R2D;CDK1;MASTL
R-HSA-9026519	Activated NTRK2 signals through RAS	5	15	0	0	0.00105108	0.907391	0.999999	4	4	0.000294616	9606	Homo sapiens	SHC1;BDNF;KRAS
R-HSA-1169091	Activation of NF-kappaB in B cells	48	72	26	41	0.0050452	0.908261	0.999999	10	10	0.00073654	9606	Homo sapiens	PSMD10;PSMD12;RPN2;PSMD14;PSMD13;RPN1;BCL10;MALT1;RELA;PSMA8;IKBKB;PSMD8;PSMD9;PSMB7;PSMD6;PSMB4;PSMD7;PSMB5;UBB;PSMB2;PSMD5;PSMB3;PSMD2;PSMD3;PSMB1;PSMD1;IKBKG;PSMF1;RPS27A;MAP3K7;SKP1;NFKB1;PSMA5;PSMC5;PSMA3;PSMC6;PSMA4;PSMC3;PSMA1;PSMC4;PSME3;PSMC2;REL;PSME1;PSME2;NFKBIE;UBA52;CARD11
R-HSA-5368286	Mitochondrial translation initiation	83	96	34	80	0.00672693	0.908874	0.999999	3	4	0.000294616	9606	Homo sapiens	MRPS17;MRPS15;MRPS16;MRPS14;MRPS11;MRPS12;MRPS10;MRPL39;MRPL36;MRPL37;MRPL34;MRPL35;MRPL32;MRPL33;MRPL41;MRPL4;MRPL42;MRPL3;MRPL2;MRPL40;MRPL1;MRPL9;CHCHD1;MRPS28;MRPS26;MRPS27;MRPS24;MRPS25;MRPS22;MRPS23;MRPL49;AIP;MRPS18B;MRPS21;MRPS18A;MRPS2;MRPL47;MRPL48;MRPL45;MRPS7;MRPL46;MRPS6;MRPL43;MRPL44;MRPS18C;MRPL52;OXA1L;MRPL53;MRPS9;MRPL51;AURKAIP1;DAP3;MRPS35;MRPS36;MRPL18;MRPS33;MRPS34;MRPL19;MRP…
R-HSA-190241	FGFR2 ligand binding and activation	11	26	1	3	0.00182188	0.91226	0.999999	5	5	0.00036827	9606	Homo sapiens	FGF5;FGF16;FGF7;FGFBP3;FGF23;FGF22;FGFR2;FGF3
R-HSA-3560782	Diseases associated with glycosaminoglycan metabolism	23	55	1	1	0.00385397	0.914128	0.999999	27	29	0.00213597	9606	Homo sapiens	CHST6;SLC26A2;SDC4;B3GAT3;LUM;SDC2;HEXB;SDC3;HEXA;PRELP;B3GALT6;KERA;HSPG2;DCN;EXT2;BCAN;CHSY1;GPC2;CSPG4;GPC4;CHST14;AGRN;B4GALT7
R-HSA-419812	Calcitonin-like ligand receptors	7	11	10	11	0.000770794	0.914382	0.999999	4	4	0.000294616	9606	Homo sapiens	RAMP2;CALCA;CALCR;IAPP;RAMP1;VPS25
R-HSA-8941332	RUNX2 regulates genes involved in cell migration	7	14	2	6	0.00098101	0.914382	0.999999	7	7	0.000515578	9606	Homo sapiens	CBFB;AKT2;AKT1;ITGBL1;ITGA5
R-HSA-8873719	RAB geranylgeranylation	34	68	7	15	0.00476491	0.915136	0.999999	5	5	0.00036827	9606	Homo sapiens	RAB3C;RAB5C;RASEF;CHM;RAB22A;RAB21;RAB41;RAB20;RBMX2;RAB23;RAB24;RAB6A;RAB8A;RAB8B;RAB2A;RAB4A;RAB4B;RAB27A;RAB27B;RABGGTB;RABGGTA;RAB11A;RAB33A;RAB10;RAB30;RAB31;RAB15;RAB12;RAB13;RAB9A;RAB9B;RAB7A
R-HSA-8949215	Mitochondrial calcium ion transport	15	27	8	15	0.00189195	0.916029	0.999999	10	10	0.00073654	9606	Homo sapiens	STOML2;SPG7;MAIP1;SLC8B1;PARL;SLC8A3;LETM1;AFG3L2;INPP5E;VDAC3;PMPCB;PMPCA;VDAC1;MICU2;MICU1;MCU
R-HSA-167044	Signalling to RAS	10	26	0	2	0.00182188	0.917192	0.999999	10	10	0.00073654	9606	Homo sapiens	NTRK1;MAPK11;SHC2;SHC3;MAPKAPK3;SHC1;SRC;KRAS;MAPK13
R-HSA-4608870	Asymmetric localization of PCP proteins	48	66	19	41	0.00462476	0.919167	0.999999	7	7	0.000515578	9606	Homo sapiens	PSMD10;PSMD12;RPN2;PSMD14;PSMD13;RPN1;PSMA8;PSMD8;PSMD9;PSMB7;PSMD6;PSMB4;PARD6A;PSMD7;PSMB5;UBB;PSMB2;PSMD5;PSMB3;PSMD2;PSMD3;PSMB1;DVL2;PSMD1;PSMF1;RPS27A;RILP;FZD2;FZD5;SMURF2;FZD4;SMURF1;WNT5A;SCRIB;PSMA5;PSMC5;PSMA3;VANGL2;PSMC6;PSMA4;PSMC3;PSMA1;PSMC4;PSME3;PSMC2;PSME1;PSME2;UBA52
R-HSA-5358606	Mismatch repair (MMR) directed by MSH2:MSH3 (MutSbeta)	14	22	13	18	0.00154159	0.919266	0.999999	9	9	0.000662886	9606	Homo sapiens	PCNA;LIG1;RPA1;RPA2;MLH1;POLD3;POLD4;MSH2;EXO1;MSH3;RPA3;POLD1;CDC27;POLD2;PMS2;PMS1
R-HSA-9020958	Interleukin-21 signaling	4	12	1	1	0.000840866	0.920451	0.999999	5	5	0.00036827	9606	Homo sapiens	STAT5A;STAT3;JAK3;JAK1
R-HSA-1296346	Tandem pore domain potassium channels	4	13	0	0	0.000910938	0.920451	0.999999	4	6	0.000441924	9606	Homo sapiens	KCNK6;KCNK9;TDP1;KCNK18
R-HSA-2468052	Establishment of Sister Chromatid Cohesion	6	13	6	9	0.000910938	0.922939	0.999999	4	4	0.000294616	9606	Homo sapiens	CDCA5;ESCO2;PDS5B;PDS5A;SMC3;SMC1A
R-HSA-9013106	RHOC GTPase cycle	37	79	2	7	0.0055357	0.924629	0.999999	5	6	0.000441924	9606	Homo sapiens	CCDC187;ROCK1;PKN3;ARHGAP1;ARHGAP18;ARHGAP39;IQGAP1;PIK3R1;ARHGAP5;IQGAP3;AKAP13;PREX1;STK10;ABR;LMAN1;PAK1;OPHN1;RACGAP1;C1QBP;STOM;ARHGEF40;LBR;ARHGEF10;CAV1;ARHGEF17;ERBIN;MYO9B;MID1;VAV2;VANGL1;BCR;FMNL3;ANLN;ARHGAP10;DIAPH3;LRRC7;DLC1;ARHGEF5;VAMP3
R-HSA-68867	Assembly of the pre-replicative complex	58	102	28	37	0.00714736	0.926268	0.999999	18	18	0.00132577	9606	Homo sapiens	MCM7;MCM8;GMNN;PSMD8;PSMD9;PSMD6;PSMD7;PSMD5;PSMD2;PSMD3;KPNA6;PSMD1;KPNA1;PSMA5;PSMA3;PSMA4;PSMA1;PSME3;MCM3;PSME1;MCM4;PSME2;MCM5;MCM6;UBA52;KPNB1;MCM2;PSMD10;PSMD12;RPN2;PSMD14;PSMD13;RPN1;PSMA8;ORC5;ORC4;PSMB7;PSMB4;PSMB5;ORC1;UBB;PSMB2;PSMB3;ORC3;ORC2;PSMB1;E2F1;E2F2;E2F3;PSMF1;RPS27A;CDT1;CDC6;PSMC5;PSMC6;PSMC3;PSMC4;PSMC2
R-HSA-912526	Interleukin receptor SHC signaling	12	29	1	3	0.00203209	0.926662	0.999999	6	6	0.000441924	9606	Homo sapiens	PIK3CA;SHC1;INPP5D;IL2RB;PIK3CD;CSF2RB;PTPN6;PIK3CB;PIK3R1;GAB2;JAK3;JAK1
R-HSA-187706	Signalling to p38 via RIT and RIN	2	8	0	0	0.000560577	0.930047	0.999999	3	3	0.000220962	9606	Homo sapiens	NTRK1;BRAF
R-HSA-4341670	Defective NEU1 causes sialidosis	2	8	0	0	0.000560577	0.930047	0.999999	1	1	7.3654e-05	9606	Homo sapiens	CTSA;GAL;GLB1L;GLB1
R-HSA-9636249	Inhibition of nitric oxide production	2	5	1	3	0.000350361	0.930047	0.999999	4	5	0.00036827	9606	Homo sapiens	KPNB1;KPNA1
R-HSA-167826	The fatty acid cycling model	2	8	0	0	0.000560577	0.930047	0.999999	3	6	0.000441924	9606	Homo sapiens	UCP1;SLC25A14
R-HSA-392851	Prostacyclin signalling through prostacyclin receptor	11	24	4	6	0.00168173	0.930884	0.999999	4	4	0.000294616	9606	Homo sapiens	GNG3;PTGIR;GNG2;GNG5;GNG4;GNB2;GNAS;GNG8;P3H3
R-HSA-174048	APC/C:Cdc20 mediated degradation of Cyclin B	21	24	20	29	0.00168173	0.931566	0.999999	3	3	0.000220962	9606	Homo sapiens	APC2;ANAPC15;ANAPC7;ANAPC16;UBE2C;UBE2E1;ANAPC10;ANAPC11;CDC20;CCNB1;CDC23;UBB;UBE2S;CDC27;CDC16;CDK1;ANAPC4;ANAPC5;RPS27A;UBA52;ANAPC1;ANAPC2
R-HSA-2022854	Keratan sulfate biosynthesis	15	37	2	2	0.00259267	0.932068	0.999999	9	9	0.000662886	9606	Homo sapiens	B4GALT2;B4GALT3;CHST6;LUM;SLC35D2;PRELP;KERA;B3GNT7;B4GAT1;ST3GAL4;CHST1;ST3GAL2;B4GALT4;B4GALT5
R-HSA-390666	Serotonin receptors	5	13	1	4	0.000910938	0.932772	0.999999	4	4	0.000294616	9606	Homo sapiens	HTR6;HTR1D;HTR2B;HTR1B;HTR4
R-HSA-5619088	Defective SLC39A4 causes acrodermatitis enteropathica, zinc-deficiency type (AEZ)	1	2	0	3	0.000140144	0.933377	0.999999	1	1	7.3654e-05	9606	Homo sapiens	SLC39A4
R-HSA-5579031	Defective ACTH causes obesity and POMCD	1	2	0	3	0.000140144	0.933377	0.999999	1	1	7.3654e-05	9606	Homo sapiens	MC2R
R-HSA-1483196	PI and PC transport between ER and Golgi membranes	1	3	2	2	0.000210217	0.933377	0.999999	4	4	0.000294616	9606	Homo sapiens	PITPNB
R-HSA-3656234	Defective HEXA causes GM2G1	1	4	1	1	0.000280289	0.933377	0.999999	3	3	0.000220962	9606	Homo sapiens	HEXA
R-HSA-5578997	Defective AHCY causes HMAHCHD	1	4	0	1	0.000280289	0.933377	0.999999	1	1	7.3654e-05	9606	Homo sapiens	AHCY
R-HSA-2206302	MPS I - Hurler syndrome	1	5	0	0	0.000350361	0.933377	0.999999	3	3	0.000220962	9606	Homo sapiens	IDUA
R-HSA-4085011	Defective GNE causes sialuria, Nonaka myopathy and inclusion body myopathy 2	1	5	0	0	0.000350361	0.933377	0.999999	2	2	0.000147308	9606	Homo sapiens	GNE
R-HSA-3359474	Defective MMACHC causes MAHCC	1	5	0	0	0.000350361	0.933377	0.999999	2	2	0.000147308	9606	Homo sapiens	MMACHC
R-HSA-451307	Activation of Na-permeable kainate receptors	1	5	0	0	0.000350361	0.933377	0.999999	2	2	0.000147308	9606	Homo sapiens	GRIK2
R-HSA-9673766	Signaling by cytosolic PDGFRA and PDGFRB fusion proteins	1	5	0	0	0.000350361	0.933377	0.999999	2	2	0.000147308	9606	Homo sapiens	STRN
R-HSA-9673163	Oleoyl-phe metabolism	1	5	0	0	0.000350361	0.933377	0.999999	2	2	0.000147308	9606	Homo sapiens	CPS1
R-HSA-2206296	MPS II - Hunter syndrome	1	5	0	0	0.000350361	0.933377	0.999999	2	2	0.000147308	9606	Homo sapiens	IDS
R-HSA-8941237	Invadopodia formation	1	5	0	0	0.000350361	0.933377	0.999999	1	1	7.3654e-05	9606	Homo sapiens	ADAM15
R-HSA-1296053	Classical Kir channels	1	5	0	0	0.000350361	0.933377	0.999999	1	1	7.3654e-05	9606	Homo sapiens	KCNJ14
R-HSA-5619095	Defective SLCO2A1 causes primary, autosomal recessive hypertrophic osteoarthropathy 2 (PHOAR2)	1	5	0	0	0.000350361	0.933377	0.999999	1	1	7.3654e-05	9606	Homo sapiens	SLCO2A1
R-HSA-5579006	Defective GSS causes GSS deficiency	1	5	0	0	0.000350361	0.933377	0.999999	1	1	7.3654e-05	9606	Homo sapiens	GSS
R-HSA-5679001	Defective ABCC2 causes DJS	1	5	0	0	0.000350361	0.933377	0.999999	1	1	7.3654e-05	9606	Homo sapiens	ABCC12
R-HSA-5660862	Defective SLC7A7 causes lysinuric protein intolerance (LPI)	1	5	0	0	0.000350361	0.933377	0.999999	1	1	7.3654e-05	9606	Homo sapiens	SLC7A7
R-HSA-2160456	Phenylketonuria	1	5	0	0	0.000350361	0.933377	0.999999	1	1	7.3654e-05	9606	Homo sapiens	PAH
R-HSA-5579007	Defective ACY1 causes encephalopathy	1	5	0	0	0.000350361	0.933377	0.999999	1	1	7.3654e-05	9606	Homo sapiens	ACY1
R-HSA-9036092	Defective AVP does not bind AVPR2 and causes neurohypophyseal diabetes insipidus (NDI)	0	2	1	3	0.000140144	0.933377	0.999999	1	1	7.3654e-05	9606	Homo sapiens
R-HSA-417973	Adenosine P1 receptors	1	5	0	0	0.000350361	0.933377	0.999999	1	2	0.000147308	9606	Homo sapiens	ADORA2B
R-HSA-390650	Histamine receptors	1	5	0	0	0.000350361	0.933377	0.999999	1	4	0.000294616	9606	Homo sapiens	HRH1
R-HSA-977444	GABA B receptor activation	20	50	0	0	0.00350361	0.933514	0.999999	9	9	0.000662886	9606	Homo sapiens	KCNJ5;GABBR2;KCNJ9;KCNJ14;GNAI3;KCNJ15;KCNJ16;P3H3;ADCY8;ADCY7;GNAI1;ADCY5;GNG3;ADCY9;GNAL;GNG2;GNG5;GNG4;GNB2;GNG8
R-HSA-991365	Activation of GABAB receptors	20	50	0	0	0.00350361	0.933514	0.999999	8	8	0.000589232	9606	Homo sapiens	KCNJ5;GABBR2;KCNJ9;KCNJ14;GNAI3;KCNJ15;KCNJ16;P3H3;ADCY8;ADCY7;GNAI1;ADCY5;GNG3;ADCY9;GNAL;GNG2;GNG5;GNG4;GNB2;GNG8
R-HSA-1566948	Elastic fibre formation	26	46	8	22	0.00322332	0.935567	0.999999	17	17	0.00125212	9606	Homo sapiens	BMP10;ITGB5;TGFB3;LOXL4;FBLN1;LTBP3;LTBP1;GDF5;FBLN2;FBLN5;LOXL1;BMP4;MFAP5;EFEMP1;MFAP1;MFAP2;EMILIN3;ITGA8;ITGB8;ITGAV;ITGA5;ITGB6;MFAP3L;FBN1
R-HSA-5624138	Trafficking of myristoylated proteins to the cilium	3	7	1	5	0.000490505	0.936198	0.999999	8	8	0.000589232	9606	Homo sapiens	UNC119B;RP2;NPHP3
R-HSA-1169092	Activation of RAS in B cells	3	11	0	0	0.000770794	0.936198	0.999999	2	2	0.000147308	9606	Homo sapiens	KRAS;RASGRP3
R-HSA-419771	Opsins	3	10	0	1	0.000700722	0.936198	0.999999	1	2	0.000147308	9606	Homo sapiens	RHO;IFT122;RRH;OPN5
R-HSA-2033519	Activated point mutants of FGFR2	9	23	1	3	0.00161166	0.940553	0.999999	10	10	0.00073654	9606	Homo sapiens	FGF5;FGF16;FGF7;FGF23;FGF22;FGFR2;FGF3
R-HSA-5654704	SHC-mediated cascade:FGFR3	9	26	0	0	0.00182188	0.940553	0.999999	4	4	0.000294616	9606	Homo sapiens	FGF5;FGF16;SHC1;KRAS;FGF23;FGFR3
R-HSA-8875656	MET receptor recycling	6	11	4	9	0.000770794	0.943259	0.999999	2	2	0.000147308	9606	Homo sapiens	RAB4A;RAB4B;GM2A;GAB1;MET;CRK;CRKL
R-HSA-196819	Vitamin B1 (thiamin) metabolism	4	14	0	0	0.00098101	0.944077	0.999999	4	5	0.00036827	9606	Homo sapiens	THTPA;TPK1;SLC25A19;SLC19A2
R-HSA-9033241	Peroxisomal protein import	46	67	14	41	0.00469484	0.946689	0.999999	26	26	0.001915	9606	Homo sapiens	PECR;UBE2D2;ECI2;HSD17B4;CROT;IDE;DDO;PEX26;HMGCL;UBB;NUDT19;LONP2;HAO1;HACL1;MLYCD;MPV17;DECR2;ACAA1;RPS27A;HAO2;GSTK1;ACOT8;PHYH;EPHX2;ECH1;PIPOX;TYSND1;PEX10;PEX2;PEX1;PEX12;PEX13;PEX14;DHRS4;PEX7;GNPAT;NUDT7;AMACR;ACOX1;PEX6;EHHADH;PEX5;CAT;AGPS;PAF1;POT1;UBA52
R-HSA-8951664	Neddylation	156	241	60	107	0.0168874	0.947333	0.999999	31	31	0.00228327	9606	Homo sapiens	LRR1;UBE2D2;CCNF;DCAF8;FBXO21;DCAF5;FBXO22;DCAF7;DCAF6;PSMD8;PSMD9;NUB1;PSMD6;PSMD7;PSMD5;PSMD2;PSMD3;FBXO4;PSMD1;SKP2;FBXO7;SKP1;FBXO9;FBXW4;WSB1;FBXW5;WSB2;CISH;FBXW8;FBXW7;FBXO2;FBXW9;FBXO15;FBXO10;FBXW2;RBX1;KCTD7;KLHL42;KEL;PSME3;PSME1;PLAA;PSME2;UBA52;CUL9;PSMD10;PSMD12;RPN2;PSMD14;PSMD13;DCUN1D3;UBA5;DCUN1D4;CUL2;RPN1;KLHL11;COPS7A;KLHL13;FBXO41;SOCS2;COMMD8;COMMD9;UBB;PSMF1;NAE1;SOCS6;SOC…
R-HSA-6782315	tRNA modification in the nucleus and cytosol	41	70	13	27	0.00490505	0.949429	0.999999	37	37	0.0027252	9606	Homo sapiens	TP53RK;URM1;WDR4;THADA;LAGE3;OSGEP;ALKBH8;THG1L;TRMT112;TYW1;TRDMT1;PUS3;TRMT10A;TYW5;METTL1;TYW3;PUS1;NSUN2;TPRKB;ADAT1;TRMT1;NSUN6;CDKAL1;PUS7;FTSJ1;TRIT1;ADAT3;ADAT2;DUS2;TRMT9B;QTRT1;QTRT2;CTU2;CTU1;EPRS1;TRMT5;TRMT6;TRMT12;TRMT13;TRMT11;TRMT61A
R-HSA-2024101	CS/DS degradation	10	29	0	0	0.00203209	0.950193	0.999999	10	10	0.00073654	9606	Homo sapiens	BCAN;IDUA;HYAL1;HEXB;HEXA;HYAL3;IDS;CSPG4;DCN;ARSB
R-HSA-69613	p53-Independent G1/S DNA damage checkpoint	39	54	18	40	0.0037839	0.950717	0.999999	4	4	0.000294616	9606	Homo sapiens	PSMD10;CDS1;PSMD12;PSMD14;RPN2;GRP;PSMD13;RPN1;PSMA8;PSMD8;PSMD9;PSMB7;PSMD6;PSMB4;PSMD7;PSMB5;UBB;PSMB2;PSMB3;PSMD5;PSMD2;CHEK2;PSMB1;PSMD3;CHEK1;PSMD1;PSMF1;RPS27A;PSMA5;PSMC5;PSMA3;PSMA4;PSMC6;PSMC3;PSMA1;PSMC4;PSME3;PSMC2;PSME1;PSME2;UBA52
R-HSA-69610	p53-Independent DNA Damage Response	39	54	18	40	0.0037839	0.950717	0.999999	4	4	0.000294616	9606	Homo sapiens	PSMD10;CDS1;PSMD12;PSMD14;RPN2;GRP;PSMD13;RPN1;PSMA8;PSMD8;PSMD9;PSMB7;PSMD6;PSMB4;PSMD7;PSMB5;UBB;PSMB2;PSMB3;PSMD5;PSMD2;CHEK2;PSMB1;PSMD3;CHEK1;PSMD1;PSMF1;RPS27A;PSMA5;PSMC5;PSMA3;PSMA4;PSMC6;PSMC3;PSMA1;PSMC4;PSME3;PSMC2;PSME1;PSME2;UBA52
R-HSA-69601	Ubiquitin Mediated Degradation of Phosphorylated Cdc25A	39	54	18	40	0.0037839	0.950717	0.999999	4	4	0.000294616	9606	Homo sapiens	PSMD10;CDS1;PSMD12;PSMD14;RPN2;GRP;PSMD13;RPN1;PSMA8;PSMD8;PSMD9;PSMB7;PSMD6;PSMB4;PSMD7;PSMB5;UBB;PSMB2;PSMB3;PSMD5;PSMD2;CHEK2;PSMB1;PSMD3;CHEK1;PSMD1;PSMF1;RPS27A;PSMA5;PSMC5;PSMA3;PSMA4;PSMC6;PSMC3;PSMA1;PSMC4;PSME3;PSMC2;PSME1;PSME2;UBA52
R-HSA-532668	N-glycan trimming in the ER and Calnexin/Calreticulin cycle	29	57	9	15	0.00399411	0.951377	0.999999	16	18	0.00132577	9606	Homo sapiens	VCP;UBXN1;PRKCSH;SEL1L;NGLY1;DERL1;DERL2;RNF5;UBB;OS9;RNF139;MLEC;RPS27A;UGGT2;UGGT1;EDEM3;PDIA3;EDEM1;EDEM2;SYVN1;MOGS;RAD23B;RNF103;CANX;TRIM13;CALR;UBA52;RNF185;ENGASE
R-HSA-174414	Processive synthesis on the C-strand of the telomere	17	33	16	20	0.00231238	0.951619	0.999999	7	7	0.000515578	9606	Homo sapiens	BLM;FEN1;ACD;PCNA;LIG1;TINF2;RPA1;RPA2;TERF1;POLD3;POLD4;RPA3;POLD1;CDC27;POLD2;POT1;TERF2IP;TPP1;DNA2
R-HSA-2024096	HS-GAG degradation	17	44	1	1	0.00308318	0.951619	0.999999	14	14	0.00103116	9606	Homo sapiens	HGSNAT;HPSE2;SDC4;IDUA;SDC2;SDC3;HSPG2;SGSH;GAL;NAGLU;GLB1L;GLB1;IDS;GPC2;HPSE;GPC4;AGRN;GUSB
R-HSA-8875555	MET activates RAP1 and RAC1	5	13	4	6	0.000910938	0.951739	0.999999	5	5	0.00036827	9606	Homo sapiens	GM2A;DOCK7;GAB1;MET;CRK;CRKL
R-HSA-5658623	FGFRL1 modulation of FGFR1 signaling	5	14	1	3	0.00098101	0.951739	0.999999	2	2	0.000147308	9606	Homo sapiens	FGF5;SPRED1;FGF23;FGF22;FGF3
R-HSA-1475029	Reversible hydration of carbon dioxide	5	17	0	0	0.00119123	0.951739	0.999999	8	8	0.000589232	9606	Homo sapiens	CA12;CA5A;CA7;CA6;CA14
R-HSA-140342	Apoptosis induced DNA fragmentation	5	13	3	6	0.000910938	0.951739	0.999999	11	12	0.000883848	9606	Homo sapiens	DFFB;DFFA;CAD;TFAM;KPNB1;KPNA1
R-HSA-6802957	Oncogenic MAPK signaling	48	93	7	18	0.00651671	0.95282	0.999999	45	46	0.00338808	9606	Homo sapiens	FAM114A2;SRC;CAMK2A;ARAF;PEBP1;ARRB1;IQGAP1;TENT4A;DUSP16;PAPSS1;SPRED3;FXR1;PPP1CB;PPP1CC;SPRED1;DUSP10;MPRIP;LMNA;TRIM24;MAPK1;CSK;SHOC2;ATG7;MAPK3;BRAP;FGB;FGA;MAP2K1;VWF;AGK;FGG;AGTRAP;BRAF;KSR2;DUSP6;SND1;DUSP7;APBB1IP;CLCN6;CNKSR1;ESRP1;AKAP9;AGGF1;KRAS;TLN1
R-HSA-2564830	Cytosolic iron-sulfur cluster assembly	12	23	2	11	0.00161166	0.954666	0.999999	3	3	0.000220962	9606	Homo sapiens	BRIP1;RTEL1;NDOR1;ABCB7;POLD1;ERCC2;MMS19;CIAPIN1;CIAO2B;NUBP1;CIAO1;NUBP2
R-HSA-1482801	Acyl chain remodelling of PS	12	31	0	3	0.00217224	0.954666	0.999999	6	8	0.000589232	9606	Homo sapiens	OSBPL8;PLA2G12A;OSBPL5;PLA2G1B;LPCAT4;LPCAT3;PLA2G10;MBOAT1;PLA2R1;JMJD7;NES;PLA1A
R-HSA-3772470	Negative regulation of TCF-dependent signaling by WNT ligand antagonists	9	15	8	14	0.00105108	0.954695	0.999999	5	5	0.00036827	9606	Homo sapiens	SFRP2;WNT3A;WNT5A;KREMEN1;LRP5;SOST;WNT9A;LRP6;WNT4
R-HSA-2022870	Chondroitin sulfate biosynthesis	9	25	1	2	0.0017518	0.954695	0.999999	9	9	0.000662886	9606	Homo sapiens	BCAN;CHST7;CHSY1;CHST11;CHPF2;CSGALNACT2;CHST15;CSPG4;DCN
R-HSA-975110	TRAF6 mediated IRF7 activation in TLR7/8 or 9 signaling	9	17	8	11	0.00119123	0.954695	0.999999	4	5	0.00036827	9606	Homo sapiens	UBB;IRAK1;TRAF6;TLR9;TLR7;IRAK4;RPS27A;UBA52;MYD88
R-HSA-5339717	Signaling by LRP5 mutants	2	6	2	3	0.000420433	0.955178	0.999999	1	1	7.3654e-05	9606	Homo sapiens	KREMEN1;LRP5
R-HSA-1307965	betaKlotho-mediated ligand binding	2	6	1	3	0.000420433	0.955178	0.999999	2	2	0.000147308	9606	Homo sapiens	KLB;FGFR4
R-HSA-163767	PP2A-mediated dephosphorylation of key metabolic factors	2	9	0	0	0.00063065	0.955178	0.999999	4	4	0.000294616	9606	Homo sapiens	PPP2CB;PPP2R5D
R-HSA-5576890	Phase 3 - rapid repolarisation	2	9	0	0	0.00063065	0.955178	0.999999	2	2	0.000147308	9606	Homo sapiens	KCNE4;AKAP9
R-HSA-3359469	Defective MTR causes HMAG	2	9	0	0	0.00063065	0.955178	0.999999	2	2	0.000147308	9606	Homo sapiens	MTRR;MTR
R-HSA-350864	Regulation of thyroid hormone activity	2	9	0	0	0.00063065	0.955178	0.999999	1	2	0.000147308	9606	Homo sapiens	DIO1;DIO2
R-HSA-2022928	HS-GAG biosynthesis	15	40	0	1	0.00280289	0.956454	0.999999	14	14	0.00103116	9606	Homo sapiens	SDC4;SDC2;SLC35D2;SDC3;HS3ST4;HSPG2;HS6ST2;HS3ST1;HS3ST2;EXT2;NDST3;GPC2;GPC4;AGRN
R-HSA-8939247	RUNX1 regulates transcription of genes involved in interleukin signaling	3	7	3	5	0.000490505	0.957008	0.999999	5	5	0.00036827	9606	Homo sapiens	ELF1;CBFB;RUNX1
R-HSA-170984	ARMS-mediated activation	3	12	0	0	0.000840866	0.957008	0.999999	6	6	0.000441924	9606	Homo sapiens	NTRK1;BRAF;CRK
R-HSA-5625970	RHO GTPases activate KTN1	3	12	0	0	0.000840866	0.957008	0.999999	2	2	0.000147308	9606	Homo sapiens	KLC3;KLC2;KTN1
R-HSA-389397	Orexin and neuropeptides FF and QRFP bind to their respective receptors	3	8	2	4	0.000560577	0.957008	0.999999	3	4	0.000294616	9606	Homo sapiens	PPOX;HCRT;QRFP;HCRTR2
R-HSA-69002	DNA Replication Pre-Initiation	75	120	41	62	0.00840866	0.957274	0.999999	27	27	0.00198866	9606	Homo sapiens	MCM7;MCM8;GMNN;MCM10;PSMD8;PSMD9;PSMD6;PSMD7;PSMD5;PSMD2;PSMD3;KPNA6;PSMD1;POLE;KPNA1;PSMA5;PSMA3;PSMA4;DBF4;PSMA1;PSME3;MCM3;PSME1;MCM4;PSME2;MCM5;MCM6;UBA52;KPNB1;MCM2;PSMD10;PRIM2;PSMD12;RPN2;PSMD14;PSMD13;PRIM1;RPN1;PSMA8;ORC5;ORC4;PSMB7;PSMB4;PSMB5;CDC45;ORC1;UBB;PSMB2;PSMB3;ORC3;ORC2;PSMB1;E2F1;E2F2;E2F3;PSMF1;RPS27A;CDT1;RPA1;RPA2;CDC7;CDC6;POLE4;POLA1;PSMC5;POLA2;PSMC6;PSMC3;PSMC4;RPA3;PO…
R-HSA-1839130	Signaling by activated point mutants of FGFR3	6	17	1	3	0.00119123	0.958642	0.999999	6	6	0.000441924	9606	Homo sapiens	FGF5;FGF16;FGF23;FGFR3
R-HSA-171007	p38MAPK events	6	19	0	2	0.00133137	0.958642	0.999999	5	5	0.00036827	9606	Homo sapiens	MAPK11;MAPKAPK3;SRC;KRAS;MAPK13
R-HSA-5576886	Phase 4 - resting membrane potential	6	20	0	0	0.00140144	0.958642	0.999999	2	2	0.000147308	9606	Homo sapiens	KCNK6;KCNK9;TDP1;KCNJ14;KCNK15;KCNK18
R-HSA-9683673	Maturation of protein 3a	6	15	2	5	0.00105108	0.958642	0.999999	5	7	0.000515578	9606	Homo sapiens	ST6GAL1;GALNT1;ST3GAL4;ST6GALNAC3;ST6GALNAC4;ST3GAL2
R-HSA-917729	Endosomal Sorting Complex Required For Transport (ESCRT)	23	35	10	28	0.00245253	0.958978	0.999999	4	4	0.000294616	9606	Homo sapiens	VPS4B;VTA1;VPS4A;VPS37C;VPS37D;VPS37A;STAM;SNF8;UBB;HGS;MVB12A;CHMP2A;CHMP4C;CHMP3;UBAP1;RPS27A;UBA52;STAM2;CHMP7;VPS36;VPS25;VPS28
R-HSA-388844	Receptor-type tyrosine-protein phosphatases	8	20	2	5	0.00140144	0.959523	0.999999	5	6	0.000441924	9606	Homo sapiens	SLITRK2;SLITRK1;SLITRK4;SLITRK6;PPFIA1;PPFIA4;PPFIA3;PPFIA2
R-HSA-380972	Energy dependent regulation of mTOR by LKB1-AMPK	22	36	16	25	0.0025226	0.960461	0.999999	7	7	0.000515578	9606	Homo sapiens	PRKAA1;PRKAB2;PRKAA2;CAB39;CAB39L;STRADA;STRADB;PRKAG1;TSC2;MTOR;RPTOR;RRAGA;STK11;MLST8;SLC38A9;LAMTOR2;LAMTOR1;LAMTOR4;RHEBL1;LAMTOR3;LAMTOR5
R-HSA-139915	Activation of PUMA and translocation to mitochondria	4	10	1	5	0.000700722	0.961114	0.999999	5	5	0.00036827	9606	Homo sapiens	E2F1;TP53;TP63;TP73
R-HSA-8963678	Intestinal lipid absorption	1	3	1	3	0.000210217	0.961246	0.999999	3	3	0.000220962	9606	Homo sapiens	NPC1L1
R-HSA-5662853	Essential pentosuria	1	4	3	3	0.000280289	0.961246	0.999999	1	1	7.3654e-05	9606	Homo sapiens	DCXR
R-HSA-9034013	NTF3 activates NTRK3 signaling	1	4	1	2	0.000280289	0.961246	0.999999	2	2	0.000147308	9606	Homo sapiens	NTF3
R-HSA-9024909	BDNF activates NTRK2 (TRKB) signaling	1	4	1	3	0.000280289	0.961246	0.999999	3	3	0.000220962	9606	Homo sapiens	BDNF
R-HSA-9025046	NTF3 activates NTRK2 (TRKB) signaling	1	4	1	3	0.000280289	0.961246	0.999999	3	3	0.000220962	9606	Homo sapiens	NTF3
R-HSA-1483076	Synthesis of CL	1	5	1	1	0.000350361	0.961246	0.999999	1	1	7.3654e-05	9606	Homo sapiens	CRLS1
R-HSA-9673240	Defective gamma-carboxylation of F9	1	5	0	1	0.000350361	0.961246	0.999999	1	1	7.3654e-05	9606	Homo sapiens	GGCX
R-HSA-2206285	MPS VI - Maroteaux-Lamy syndrome	1	6	0	0	0.000420433	0.961246	0.999999	2	2	0.000147308	9606	Homo sapiens	ARSB
R-HSA-3656532	TGFBR1 KD Mutants in Cancer	1	6	0	0	0.000420433	0.961246	0.999999	1	1	7.3654e-05	9606	Homo sapiens	SMAD2
R-HSA-5579024	Defective MAT1A causes MATD	1	6	0	0	0.000420433	0.961246	0.999999	1	1	7.3654e-05	9606	Homo sapiens	MAT1A
R-HSA-5619060	Defective CP causes aceruloplasminemia (ACERULOP)	1	6	0	0	0.000420433	0.961246	0.999999	1	1	7.3654e-05	9606	Homo sapiens	SLC40A1
R-HSA-5579013	Defective CYP7B1 causes SPG5A and CBAS3	0	5	1	1	0.000350361	0.961246	0.999999	1	1	7.3654e-05	9606	Homo sapiens
R-HSA-166020	Transfer of LPS from LBP carrier to CD14	0	3	2	3	0.000210217	0.961246	0.999999	2	2	0.000147308	9606	Homo sapiens
R-HSA-9026357	NTF4 activates NTRK2 (TRKB) signaling	0	4	1	3	0.000280289	0.961246	0.999999	2	3	0.000220962	9606	Homo sapiens
R-HSA-888568	GABA synthesis	1	6	0	0	0.000420433	0.961246	0.999999	1	2	0.000147308	9606	Homo sapiens	GAD2
R-HSA-5654688	SHC-mediated cascade:FGFR1	10	30	0	0	0.00210217	0.96185	0.999999	4	4	0.000294616	9606	Homo sapiens	FGF5;KL;SHC1;KRAS;FGF23;FGF22;FGF3
R-HSA-389960	Formation of tubulin folding intermediates by CCT/TriC	10	30	0	0	0.00210217	0.96185	0.999999	2	2	0.000147308	9606	Homo sapiens	CCT6A;CCT3;CCT2;TUBB6;TCP1;CCT8;CCT7;CCT5;CCT4
R-HSA-73779	RNA Polymerase II Transcription Pre-Initiation And Promoter Opening	41	47	21	53	0.00329339	0.962727	0.999999	5	5	0.00036827	9606	Homo sapiens	GTF2A1;GTF2A2;CCNH;GTF2B;TAF9;GTF2E1;GTF2E2;POLR2A;POLR2B;POLR2C;POLR2D;POLR2F;POLR2G;POLR2H;POLR2I;POLR2J;POLR2K;POLR2L;TAF15;TBP;TAF12;TAF13;TAF11;GTF2H1;GTF2H2;GTF2F1;GTF2H3;GTF2H4;GTF2H5;CDK7;ERCC3;ERCC2;TAF7;TAF6;TAF5;MNAT1;UBA52;TAF3;TAF2;TAF1
R-HSA-5609975	Diseases associated with glycosylation precursor biosynthesis	16	44	0	0	0.00308318	0.963242	0.999999	15	16	0.00117846	9606	Homo sapiens	CTSA;NUS1;GALT;PMM2;SRD5A3;MPI;DOLK;DHDDS;DPM1;DPM2;GALE;DPM3;GAL;GLB1L;GLB1;PGM1;GALK1;GNE
R-HSA-5635851	GLI proteins bind promoters of Hh responsive genes to promote transcription	7	8	10	15	0.000560577	0.964676	0.999999	4	4	0.000294616	9606	Homo sapiens	HHIP;PTCH1;PTCH2;BOC;GLI1;GLI3
R-HSA-428930	Thromboxane signalling through TP receptor	12	30	3	5	0.00210217	0.964755	0.999999	8	8	0.000589232	9606	Homo sapiens	GNG3;GNG2;GNG5;TBXA2R;GNG4;GNB2;GNG8;P3H3;AAMP
R-HSA-162710	Synthesis of glycosylphosphatidylinositol (GPI)	15	36	4	6	0.0025226	0.965479	0.999999	9	11	0.000810194	9606	Homo sapiens	PIGO;PIGN;PIGQ;PIGP;PIGW;PIGV;PIGX;PIGB;DPM2;PIGA;PIGM;PIGL;PIGG;PIGF;PIGH
R-HSA-1482883	Acyl chain remodeling of DAG and TAG	5	18	0	0	0.0012613	0.965705	0.999999	7	8	0.000589232	9606	Homo sapiens	DGAT2;PNPLA3;MGLL;PNPLA2
R-HSA-6781827	Transcription-Coupled Nucleotide Excision Repair (TC-NER)	72	85	49	85	0.00595613	0.966918	0.999999	17	17	0.00125212	9606	Homo sapiens	ISY1;ELL;CCNH;PRPF19;CDC27;POLK;POLE;RFC5;AQR;RFC3;USP7;RFC4;RFC1;LIG1;RFC2;LIG3;RBX1;DDB1;PPIE;UBA52;PCNA;GPS1;XPA;COPS7A;POLD3;POLD4;UBB;POLR2A;POLR2B;POLR2C;POLD1;POLR2D;POLD2;EMC3;POLR2F;POLR2G;POLR2H;RPS27A;POLR2I;POLR2J;POLR2K;POLR2L;RPA1;XRCC1;RPA2;GTF2H1;GTF2H2;GTF2H3;GTF2H4;GTF2H5;POLE4;COPS4;CUL4A;XAB2;CDK7;COPS6;COPS5;ERCC3;ERCC4;ERCC1;RPA3;POLE2;COPS2;UVSSA;ERCC2;POLE3;ERCC8;TCEA1;ERC…
R-HSA-168274	Export of Viral Ribonucleoproteins from Nucleus	34	54	22	36	0.0037839	0.967472	0.999999	5	5	0.00036827	9606	Homo sapiens	POM121;NUP205;NUP107;SEH1L;NUP188;AAAS;NUP160;NUP42;NUP85;NUP88;NUP43;EMB;RAE1;NUP214;NDC1;RANBP2;SEC13;NUP210;NUP155;NUP133;NUP153;MTOR;NUP93;NUP50;NUP35;NUP54;NUP98;NUP58;RAN;NUP37
R-HSA-72649	Translation initiation complex formation	40	62	16	39	0.00434447	0.968745	0.999999	2	2	0.000147308	9606	Homo sapiens	EIF4A2;RPS4X;RPS15;RPS14;RPS17;RPS16;RPS15A;RPS19;UBB;RPS18;RPS3;EIF4H;RPS2;RPS11;RPS27A;RPS10;RPS13;RPS12;RPS9;RPS7;RPS5;RPS6;RPS3A;RPSA;EIF2S2;RPS26;RPS25;RPS28;EIF3M;EIF2S3;EIF3K;EIF3I;EIF3G;RPS20;EIF3F;EIF3C;RPS21;RPS24;RPS23
R-HSA-9706019	RHOBTB3 ATPase cycle	8	14	4	12	0.00098101	0.969876	0.999999	3	3	0.000220962	9606	Homo sapiens	CLN3;CCNE1;HGS;RHOBTB3;RAB9A;PLIN3;VHL;LRRC41;RAB9B
R-HSA-2033514	FGFR3 mutant receptor activation	6	18	1	3	0.0012613	0.970136	0.999999	9	9	0.000662886	9606	Homo sapiens	FGF5;FGF16;FGF23;FGFR3
R-HSA-1638074	Keratan sulfate/keratin metabolism	20	52	2	2	0.00364375	0.970583	0.999999	15	16	0.00117846	9606	Homo sapiens	B4GALT2;B4GALT3;CHST6;LUM;HEXB;SLC35D2;HEXA;PRELP;KERA;GALNS;GAL;B3GNT7;GLB1L;B4GAT1;GLB1;ST3GAL4;CHST1;ST3GAL2;B4GALT4;B4GALT5
R-HSA-964827	Progressive trimming of alpha-1,2-linked mannose residues from Man9/8/7GlcNAc2 to produce Man5GlcNAc2	2	10	0	0	0.000700722	0.971525	0.999999	3	3	0.000220962	9606	Homo sapiens	MAN1A2;MAN1A1
R-HSA-380095	Tachykinin receptors bind tachykinins	2	5	1	5	0.000350361	0.971525	0.999999	2	3	0.000220962	9606	Homo sapiens	TACR2;TAC1
R-HSA-112412	SOS-mediated signalling	2	10	0	0	0.000700722	0.971525	0.999999	1	2	0.000147308	9606	Homo sapiens	KRAS
R-HSA-5368287	Mitochondrial translation	89	102	41	97	0.00714736	0.971959	0.999999	16	17	0.00125212	9606	Homo sapiens	MRPS17;MRPS15;GFM1;MRPS16;MRPS14;GFM2;MRPS11;MRPS12;MRPS10;MRPL39;MRPL36;MRPL37;MRPL34;MRPL35;MRPL32;MRPL33;MRPL41;MRPL4;MRPL42;MRPL3;MRPL2;MRPL40;MRPL1;MRPL9;CHCHD1;MRPS28;TSFM;MRPS26;MRPS27;MRPS24;MRPS25;MRPS22;MRPS23;MRPL49;AIP;MRPS18B;MRPS21;MRPS18A;MRPS2;MRPL47;MRPL48;MRPL45;MRPS7;MRPL46;MRPS6;MRPL43;MRPL44;TUFM;MRPS18C;MRPL52;OXA1L;MRPL53;MRPS9;MRPL51;AURKAIP1;MTRF1L;MRRF;DAP3;MRPS35;MRPS36…
R-HSA-5603041	IRAK4 deficiency (TLR2/4)	12	27	5	11	0.00189195	0.97279	0.999999	2	2	0.000147308	9606	Homo sapiens	FGB;TLR1;FGA;S100Z;S100A1;FGG;BTK;IRAK4;CD36;TIRAP;MYD88
R-HSA-75944	Transcription from mitochondrial promoters	4	4	8	12	0.000280289	0.973224	0.999999	3	3	0.000220962	9606	Homo sapiens	TFAM;MTERF1;TFB2M;POLRMT
R-HSA-391908	Prostanoid ligand receptors	4	14	1	2	0.00098101	0.973224	0.999999	4	8	0.000589232	9606	Homo sapiens	PTGFR;PTGIR;TBXA2R;PTGER3
R-HSA-622323	Presynaptic nicotinic acetylcholine receptors	7	15	4	9	0.00105108	0.974177	0.999999	4	4	0.000294616	9606	Homo sapiens	CHRNA1;CHRNB2;CHRND;CHRNB4;CHRNA3;CHRNA5;CHRNE
R-HSA-196783	Coenzyme A biosynthesis	7	21	0	3	0.00147152	0.974177	0.999999	7	7	0.000515578	9606	Homo sapiens	PANK4;SLC25A16;FBL;PANK2;GDA;PPCS;COASY;PPCDC
R-HSA-68877	Mitotic Prometaphase	130	211	60	82	0.0147852	0.975807	0.999999	19	20	0.00147308	9606	Homo sapiens	ERCC6L;NUP107;ZWILCH;SMC3;SMC4;SMC2;CDC20;PPP1CC;TUBB6;KNTC1;NEK2;CDK5RAP2;CEP135;CEP131;KNL1;CSNK1E;SGO1;DYNC1LI1;DYNC1LI2;ZW10;AKAP9;CSNK2B;NUP98;MAD1L1;SEH1L;TUBGCP2;CDCA5;NCAPG;CDCA8;PDS5B;PDS5A;NCAPH;NUP160;SKA1;SKA2;CCNB2;CCNB1;NUP85;CEP192;CEP76;CEP78;NEK8;PLK4;NEK9;RCC2;PLK1;NDC80;KIF18A;TUBGCP5;CDK1;TUBGCP6;TUBGCP3;TUBGCP4;AHCTF1;NUMA1;CETN2;PCM1;DBT;NUF2;EMB;SPDL1;NINL;CEP290;OFD1;SEC13…
R-HSA-165054	Rev-mediated nuclear export of HIV RNA	36	45	32	49	0.00315325	0.975813	0.999999	9	10	0.00073654	9606	Homo sapiens	POM121;NUP205;NUP107;SEH1L;NUP188;AAAS;NUP160;NUP42;NUP85;PIM1;RCC1;NUP88;NUP43;EMB;RAE1;NUP214;NDC1;RANBP2;RANBP1;SEC13;NUP210;NUP155;NUP133;NUP153;MTOR;NUP93;NUP50;NUP35;NUP54;NUP98;NUP58;RAN;NUP37
R-HSA-182218	Nef Mediated CD8 Down-regulation	5	8	6	11	0.000560577	0.975854	0.999999	3	3	0.000220962	9606	Homo sapiens	CD8B;AP2S1;ATP6V1H;AP2A1;AP2B1
R-HSA-8948700	Competing endogenous RNAs (ceRNAs) regulate PTEN translation	5	19	0	0	0.00133137	0.975854	0.999999	11	11	0.000810194	9606	Homo sapiens	CNOT6L;AGO4;AGO1;AGO2
R-HSA-8955332	Carboxyterminal post-translational modifications of tubulin	20	55	0	0	0.00385397	0.976331	0.999999	6	6	0.000441924	9606	Homo sapiens	AGTPBP1;NICN1;VASH2;VASH1;TPGS1;TTL;TPGS2;AGBL5;TTLL7;TTLL6;AGBL4;TTLL5;TUBB6;TTLL4;SVBP;TTLL1;AGBL2;TTLL11;TTLL12;TTLL9
R-HSA-3295583	TRP channels	13	30	4	9	0.00210217	0.976965	0.999999	4	4	0.000294616	9606	Homo sapiens	TRPM2;TRPV6;RIPK3;TRPV4;TRPC1;TRPM7;TRPV1;TRPM5;MCOLN2;TRPM6;TRPM3
R-HSA-176407	Conversion from APC/C:Cdc20 to APC/C:Cdh1 in late anaphase	16	22	25	31	0.00154159	0.976983	0.999999	3	3	0.000220962	9606	Homo sapiens	APC2;ANAPC15;ANAPC7;ANAPC16;UBE2C;UBE2E1;ANAPC10;ANAPC11;CDC20;CDC23;UBE2S;CDC27;CDC16;ANAPC4;ANAPC5;ANAPC1;ANAPC2
R-HSA-913709	O-linked glycosylation of mucins	28	73	0	0	0.00511527	0.97737	0.999999	10	17	0.00125212	9606	Homo sapiens	GALNT12;GALNT11;GALNT14;GALNT13;GALNT16;GALNT17;B3GNTL1;C1GALT1C1;PDLIM2;ST3GAL4;GCNT3;GCNT7;GALNT9;ST3GAL2;GALNT7;GALNT6;GALNT5;ST6GAL1;GALNT3;GALNT2;GALNT1;B3GNT9;B3GNT7;ST6GALNAC3;ST6GALNAC4;B4GALT5
R-HSA-8942233	Intestinal infectious diseases	1	3	1	4	0.000210217	0.977458	0.999999	1	1	7.3654e-05	9606	Homo sapiens	STAR
R-HSA-2206280	MPS IX - Natowicz syndrome	1	7	0	0	0.000490505	0.977458	0.999999	2	2	0.000147308	9606	Homo sapiens	HYAL1
R-HSA-5619070	Defective SLC16A1 causes symptomatic deficiency in lactate transport (SDLT)	1	7	0	0	0.000490505	0.977458	0.999999	1	1	7.3654e-05	9606	Homo sapiens	BSG
R-HSA-3304356	SMAD2/3 Phosphorylation Motif Mutants in Cancer	1	7	0	0	0.000490505	0.977458	0.999999	1	1	7.3654e-05	9606	Homo sapiens	SMAD2
R-HSA-5619067	Defective SLC1A1 is implicated in schizophrenia 18 (SCZD18) and dicarboxylic aminoaciduria (DCBXA)	1	7	0	0	0.000490505	0.977458	0.999999	1	1	7.3654e-05	9606	Homo sapiens	SLC1A1
R-HSA-5579022	Defective GGT1 causes GLUTH	0	3	1	4	0.000210217	0.977458	0.999999	1	1	7.3654e-05	9606	Homo sapiens
R-HSA-5578995	Defective TPMT causes TPMT deficiency	0	3	1	4	0.000210217	0.977458	0.999999	1	1	7.3654e-05	9606	Homo sapiens
R-HSA-844455	The NLRP1 inflammasome	1	5	1	4	0.000350361	0.977458	0.999999	2	4	0.000294616	9606	Homo sapiens	BCL2L1
R-HSA-8964540	Alanine metabolism	1	6	0	1	0.000420433	0.977458	0.999999	2	4	0.000294616	9606	Homo sapiens	GPT
R-HSA-3296482	Defects in vitamin and cofactor metabolism	19	42	5	12	0.00294303	0.977682	0.999999	21	21	0.00154673	9606	Homo sapiens	MCCC2;ABCD4;CUBN;AMN;MTRR;MMAA;MMAB;MCCC1;LDLRAD3;MTR;ACACA;LMBRD1;BTD;TCN2;PCCA;HLCS;PCCB;MMUT;MMACHC
R-HSA-77111	Synthesis of Ketone Bodies	8	25	1	2	0.0017518	0.977761	0.999999	8	8	0.000589232	9606	Homo sapiens	HMGCL;ACSS3;BDH2;BDH1;HMGCS1;HMGCLL1;AACS;ACAT1
R-HSA-5654719	SHC-mediated cascade:FGFR4	8	27	0	0	0.00189195	0.977761	0.999999	4	4	0.000294616	9606	Homo sapiens	KLB;FGF16;SHC1;KRAS;FGFR4;FGF23
R-HSA-174490	Membrane binding and targetting of GAG proteins	10	17	7	15	0.00119123	0.978123	0.999999	4	4	0.000294616	9606	Homo sapiens	UBB;VPS37C;MVB12A;UBAP1;VPS37D;NMT2;VPS37A;RPS27A;UBA52;VPS28
R-HSA-419408	Lysosphingolipid and LPA receptors	6	19	0	3	0.00133137	0.978622	0.999999	5	5	0.00036827	9606	Homo sapiens	PLPPR1;S1PR1;LPAR1;LPAR3;S1PR2;S1PR4
R-HSA-70171	Glycolysis	51	110	3	17	0.00770794	0.979764	0.999999	18	24	0.0017677	9606	Homo sapiens	POM121;NUP205;NUP107;SEH1L;PFKFB3;NUP188;ADPGK;AAAS;ENO2;HK2;NUP160;PPP2CB;NUP42;NUP85;NUP88;NUP43;RAE1;NUP214;NDC1;RANBP2;GCKR;SEC13;NUP210;NUP155;NUP133;PKLR;PGAM2;NUP153;PPP2R5D;BPGM;PGM2L1;MTOR;GCK;NUP93;GNPDA1;NUP50;PGP;GAPDHS;NUP35;NUP54;NUP98;ALDOB;GAPDH;NUP58;NUP37
R-HSA-163282	Mitochondrial transcription initiation	3	3	7	11	0.000210217	0.98103	0.999999	2	2	0.000147308	9606	Homo sapiens	TFAM;TFB2M;POLRMT
R-HSA-426048	Arachidonate production from DAG	3	13	0	1	0.000910938	0.98103	0.999999	2	3	0.000220962	9606	Homo sapiens	DAGLA;DAGLB;MGLL
R-HSA-8941856	RUNX3 regulates NOTCH signaling	7	16	6	11	0.00112115	0.981274	0.999999	7	7	0.000515578	9606	Homo sapiens	KAT2B;KAT2A;SNW1;PHF5A;MAML1;MAML3;RUNX3
R-HSA-1234176	Oxygen-dependent proline hydroxylation of Hypoxia-inducible Factor Alpha	46	72	31	50	0.0050452	0.981576	0.999999	12	12	0.000883848	9606	Homo sapiens	PSMD10;PSMD12;PSMD14;RPN2;PSMD13;UBE2D2;CUL2;RPN1;PSMA8;PSMD8;PSMD9;PSMB7;PSMD6;PSMB4;PSMD7;PSMB5;UBB;PSMB2;PSMB3;PSMD5;PSMD2;PSMB1;PSMD3;PSMD1;ELOB;VHL;PSMF1;RPS27A;EGLN3;EGLN2;WTIP;RBX1;PSMA5;PSMC5;PSMA3;PSMA4;PSMC6;PSMC3;PSMA1;PSMC4;PSME3;PSMC2;PSME1;PSME2;UBA52;AJUBA
R-HSA-110381	Resolution of AP sites via the single-nucleotide replacement pathway	4	7	5	11	0.000490505	0.981724	0.999999	6	6	0.000441924	9606	Homo sapiens	POLB;APEX1;XRCC1;LIG3;HAP1
R-HSA-1912399	Pre-NOTCH Processing in the Endoplasmic Reticulum	4	10	4	7	0.000700722	0.981724	0.999999	2	2	0.000147308	9606	Homo sapiens	NOTCH2;NOTCH3;POGLUT1;POFUT1
R-HSA-111448	Activation of NOXA and translocation to mitochondria	2	6	1	5	0.000420433	0.98204	0.999999	5	5	0.00036827	9606	Homo sapiens	E2F1;TP53
R-HSA-8852405	Signaling by MST1	2	8	2	4	0.000560577	0.98204	0.999999	4	4	0.000294616	9606	Homo sapiens	MST1;HPN
R-HSA-167827	The proton buffering model	2	11	0	0	0.000770794	0.98204	0.999999	1	1	7.3654e-05	9606	Homo sapiens	UCP1;SLC25A14
R-HSA-447038	NrCAM interactions	2	7	1	4	0.000490505	0.98204	0.999999	3	4	0.000294616	9606	Homo sapiens	DLG3;CNTN2
R-HSA-72737	Cap-dependent Translation Initiation	93	130	43	95	0.00910938	0.982265	0.999999	18	18	0.00132577	9606	Homo sapiens	EIF4A2;RPL4;RPL30;RPL3;RPL32;RPL31;RPL34;RPLP0;RPL10A;RPL8;RPL9;RPL6;RPL7;RPS4X;RPS15;RPS14;RPL7A;RPS17;RPS16;RPS19;RPL18A;RPS18;RPL36;RPL35;RPLP2;RPL37;EIF2B1;RPS11;RPS10;RPL39;RPS13;RPS12;EIF5B;RPS9;RPS7;RPL21;RPS5;RPL23;RPS6;RPL13A;RPS3A;RPSA;RPL24;RPL27;RPL26;RPL29;UBA52;RPL28;RPL10;RPL12;RPL11;RPL36A;RPS15A;UBB;RPL14;RPS3;EIF4H;RPL13;RPL15;RPS2;RPS27A;RPL18;RPL17;RPL19;EIF2B5;EIF2B4;EIF2B3;E…
R-HSA-1793185	Chondroitin sulfate/dermatan sulfate metabolism	31	73	2	8	0.00511527	0.982773	0.999999	28	28	0.00206231	9606	Homo sapiens	SDC4;IDUA;SDC2;HEXB;SDC3;HEXA;XYLT2;XYLT1;CHSY1;CHST11;HYAL1;DSE;HYAL3;CHST15;IDS;GPC2;GPC4;CHST14;ARSB;CHST7;B3GAT3;CHPF2;B3GAT2;CSGALNACT2;B3GALT6;HSPG2;DCN;BCAN;CSPG4;AGRN;B4GALT7
R-HSA-629597	Highly calcium permeable nicotinic acetylcholine receptors	5	11	4	9	0.000770794	0.983143	0.999999	2	2	0.000147308	9606	Homo sapiens	CHRNA1;CHRNB2;CHRNB4;CHRNA3;CHRNA5
R-HSA-71032	Propionyl-CoA catabolism	5	14	3	6	0.00098101	0.983143	0.999999	3	3	0.000220962	9606	Homo sapiens	MCEE;MMAA;PCCA;PCCB;MMUT
R-HSA-190375	FGFR2c ligand binding and activation	5	17	1	3	0.00119123	0.983143	0.999999	2	2	0.000147308	9606	Homo sapiens	FGF5;FGF16;FGF23;FGFR2
R-HSA-77350	Beta oxidation of hexanoyl-CoA to butanoyl-CoA	5	18	1	2	0.0012613	0.983143	0.999999	4	4	0.000294616	9606	Homo sapiens	HADHB;ECHS1;HADH;ACADS
R-HSA-77310	Beta oxidation of lauroyl-CoA to decanoyl-CoA-CoA	5	18	1	2	0.0012613	0.983143	0.999999	4	4	0.000294616	9606	Homo sapiens	HADHB;ECHS1;ACADL;HADH
R-HSA-77348	Beta oxidation of octanoyl-CoA to hexanoyl-CoA	5	18	1	2	0.0012613	0.983143	0.999999	4	4	0.000294616	9606	Homo sapiens	HADHB;ECHS1;ACADM;HADH
R-HSA-74158	RNA Polymerase III Transcription	30	46	22	34	0.00322332	0.983427	0.999999	24	25	0.00184135	9606	Homo sapiens	GTF3C2;GTF3C3;CRCP;GTF3C4;GTF3C5;GTF3C6;SNAPC2;SNAPC3;SNAPC4;POLR2F;ACP2;POLR2H;POLR2K;POLR2L;BRF2;TBP;SSB;POLR3A;NFIA;POLR3B;POLR3C;NFIC;POLR3D;POLR1C;POLR3E;POLR1D;POLR3F;POLR3G;POLR1E;POLR3H;POLR3K
R-HSA-174495	Synthesis And Processing Of GAG, GAGPOL Polyproteins	10	18	7	15	0.0012613	0.983609	0.999999	5	5	0.00036827	9606	Homo sapiens	UBB;VPS37C;MVB12A;UBAP1;VPS37D;NMT2;VPS37A;RPS27A;UBA52;VPS28
R-HSA-3322077	Glycogen synthesis	10	26	7	11	0.00182188	0.983609	0.999999	23	24	0.0017677	9606	Homo sapiens	GYS2;EPM2A;GYS1;UBB;PGM2;RPS27A;GYG2;UBA52;PGM2L1;PGM1
R-HSA-167162	RNA Polymerase II HIV Promoter Escape	41	52	21	53	0.00364375	0.983614	0.999999	9	9	0.000662886	9606	Homo sapiens	GTF2A1;GTF2A2;CCNH;GTF2B;TAF9;GTF2E1;GTF2E2;POLR2A;POLR2B;POLR2C;POLR2D;POLR2F;POLR2G;POLR2H;POLR2I;POLR2J;POLR2K;POLR2L;TAF15;TBP;TAF12;TAF13;TAF11;GTF2H1;GTF2H2;GTF2F1;GTF2H3;GTF2H4;GTF2H5;CDK7;ERCC3;ERCC2;TAF7;TAF6;TAF5;MNAT1;UBA52;TAF3;TAF2;TAF1
R-HSA-167161	HIV Transcription Initiation	41	52	21	53	0.00364375	0.983614	0.999999	4	4	0.000294616	9606	Homo sapiens	GTF2A1;GTF2A2;CCNH;GTF2B;TAF9;GTF2E1;GTF2E2;POLR2A;POLR2B;POLR2C;POLR2D;POLR2F;POLR2G;POLR2H;POLR2I;POLR2J;POLR2K;POLR2L;TAF15;TBP;TAF12;TAF13;TAF11;GTF2H1;GTF2H2;GTF2F1;GTF2H3;GTF2H4;GTF2H5;CDK7;ERCC3;ERCC2;TAF7;TAF6;TAF5;MNAT1;UBA52;TAF3;TAF2;TAF1
R-HSA-977443	GABA receptor activation	25	68	0	0	0.00476491	0.983783	0.999999	11	12	0.000883848	9606	Homo sapiens	GABRB1;GNAI3;ADCY8;ADCY7;GNAI1;ADCY5;GNG3;GNG2;GNG5;GNG4;GNG8;GABRA1;KCNJ5;GABBR2;KCNJ9;GABRA4;GABRA3;KCNJ14;KCNJ15;KCNJ16;P3H3;GABRG2;ADCY9;GNAL;GNB2
R-HSA-933542	TRAF6 mediated NF-kB activation	12	30	2	9	0.00210217	0.984103	0.999999	4	4	0.000294616	9606	Homo sapiens	S100B;NFKB1;RELA;NFKB2;IFIH1;IKBKB;MAVS;BCAM;S100Z;TRAF6;NKIRAS2;REL;IKBKG
R-HSA-69306	DNA Replication	114	174	66	111	0.0121926	0.984639	0.999999	53	53	0.00390366	9606	Homo sapiens	GMNN;PSMD8;PSMD9;PSMD6;PSMD7;CDC23;PSMD5;PSMD2;PSMD3;CDC27;KPNA6;PSMD1;CCN1;SKP2;KPNA1;SKP1;LIG1;ANAPC7;UBE2E1;RBX1;CCNE2;CCNE1;PSME3;PSME1;PSME2;ANAPC4;ANAPC5;DNA2;UBA52;ANAPC1;KPNB1;ANAPC2;PSMD10;PSMD12;ANAPC15;ANAPC16;RPN2;PSMD14;PSMD13;RPN1;ANAPC10;ANAPC11;ORC5;ORC4;UBB;ORC1;ORC3;ORC2;PSMF1;CDT1;UBE2C;CDC7;CDC6;POLA1;POLA2;UBE2S;CDC16;CDK2;CDK1;FEN1;MCM7;MCM8;MCM10;POLE;APC2;RFC5;RFC3;RFC4;RF…
R-HSA-418597	G alpha (z) signalling events	28	63	1	13	0.00441455	0.984773	0.999999	13	13	0.000957502	9606	Homo sapiens	GNAZ;RGS17;RGS19;RGS16;GNAI3;ADCY8;ADCY7;GNAI1;ADCY5;RGS4;GNG3;GNG2;GNG5;GNG4;RGS20;GNG8;PCK2;PRKCG;P3H3;ADRA2C;ADRA2B;ADRA2A;ADCY9;GNB2;GNAS;PRKCQ
R-HSA-163765	ChREBP activates metabolic gene expression	6	9	8	14	0.00063065	0.984819	0.999999	6	6	0.000441924	9606	Homo sapiens	PKLR;FASN;MLX;FAS;ACACB;AGPAT2;ACACA
R-HSA-77346	Beta oxidation of decanoyl-CoA to octanoyl-CoA-CoA	6	21	1	2	0.00147152	0.984819	0.999999	5	5	0.00036827	9606	Homo sapiens	HADHB;MECR;ECHS1;ACADM;HADH
R-HSA-451326	Activation of kainate receptors upon glutamate binding	14	34	4	9	0.00238245	0.984925	0.999999	6	6	0.000441924	9606	Homo sapiens	GRIK5;GRIK3;GRIK2;P3H3;PLCB3;GNG3;GNG2;DLG3;GNG5;GNG4;GNB2;GNG8;PLCB2
R-HSA-72306	tRNA processing	105	182	26	58	0.0127531	0.985175	0.999999	54	54	0.00397731	9606	Homo sapiens	POP5;POP7;NUP107;TP53RK;NUP188;POP1;POP4;RPP30;PRORP;RTCB;TSEN2;TSEN54;ALKBH8;THG1L;RPP38;PUS3;NUP214;TYW5;NUP210;METTL1;TYW3;PUS1;CDKAL1;TRNT1;PUS7;FTSJ1;GTPBP3;NUP93;RPP21;NUP98;NUP205;POM121;SEH1L;DDX1;CSTF2;THADA;AAAS;NUP160;OSGEP;NUP85;NUP88;CPSF4;NUP155;CPSF1;RPP40;NUP153;TRMT9B;EPRS1;TRMT12;TRMT13;TRMT11;TRMU;TSEN15;WDR4;ZBTB8OS;MTO1;TRMT112;NDC1;SEC13;NUP133;ELAC2;NSUN2;NSUN6;DUS2;QTRT1;Q…
R-HSA-73776	RNA Polymerase II Promoter Escape	41	53	21	53	0.00371383	0.986233	0.999999	7	7	0.000515578	9606	Homo sapiens	GTF2A1;GTF2A2;CCNH;GTF2B;TAF9;GTF2E1;GTF2E2;POLR2A;POLR2B;POLR2C;POLR2D;POLR2F;POLR2G;POLR2H;POLR2I;POLR2J;POLR2K;POLR2L;TAF15;TBP;TAF12;TAF13;TAF11;GTF2H1;GTF2H2;GTF2F1;GTF2H3;GTF2H4;GTF2H5;CDK7;ERCC3;ERCC2;TAF7;TAF6;TAF5;MNAT1;UBA52;TAF3;TAF2;TAF1
R-HSA-5620912	Anchoring of the basal body to the plasma membrane	64	99	35	70	0.00693715	0.986415	0.999999	9	9	0.000662886	9606	Homo sapiens	C2CD3;CETN2;PCM1;TCTN2;DBT;TCTN1;NEK2;CEP97;NINL;CEP290;CC2D2A;RAB8A;CDK5RAP2;OFD1;IQCB1;CEP135;CEP131;HAUS4;HAUS3;HAUS6;CSNK1E;RPGRIP1L;HAUS5;TUBG1;DYNLL1;CKAP5;HAUS1;TMEM216;AKAP9;CEP63;SFI1;SDCCAG8;DCTN2;SSNA1;HAUS8;HAUS7;TMEM67;NPHP1;NPHP4;CEP192;PCNT;CEP76;CEP78;PLK4;DYNC1H1;NDE1;CEP152;PLK1;RAB3IP;SCLT1;RAB11A;CROCC2;NEDD1;AHI1;DLC1;CENPJ;ALMS1;MKS1;CDK1;CEP162;CEP83;B9D1;B9D2;CEP41;CEP43;C…
R-HSA-181431	Acetylcholine binding and downstream events	7	17	4	9	0.00119123	0.986523	0.999999	6	6	0.000441924	9606	Homo sapiens	CHRNA1;CHRNB2;CHRND;CHRNB4;CHRNA3;CHRNA5;CHRNE
R-HSA-622327	Postsynaptic nicotinic acetylcholine receptors	7	17	4	9	0.00119123	0.986523	0.999999	4	4	0.000294616	9606	Homo sapiens	CHRNA1;CHRNB2;CHRND;CHRNB4;CHRNA3;CHRNA5;CHRNE
R-HSA-203754	NOSIP mediated eNOS trafficking	1	7	1	1	0.000490505	0.986888	0.999999	2	2	0.000147308	9606	Homo sapiens	NOSIP
R-HSA-5576894	Phase 1 - inactivation of fast Na+ channels	1	8	0	0	0.000560577	0.986888	0.999999	1	1	7.3654e-05	9606	Homo sapiens	KCND1
R-HSA-5619063	Defective SLC29A3 causes histiocytosis-lymphadenopathy plus syndrome (HLAS)	1	8	0	0	0.000560577	0.986888	0.999999	1	1	7.3654e-05	9606	Homo sapiens	SLC29A3
R-HSA-5682113	Defective ABCA1 causes TGD	0	5	1	3	0.000350361	0.986888	0.999999	1	1	7.3654e-05	9606	Homo sapiens
R-HSA-428559	Proton-coupled neutral amino acid transporters	1	6	0	2	0.000420433	0.986888	0.999999	1	2	0.000147308	9606	Homo sapiens	SLC36A1
R-HSA-9730628	Sensory perception of salty taste	1	8	0	0	0.000560577	0.986888	0.999999	1	2	0.000147308	9606	Homo sapiens	CALHM3
R-HSA-5659898	Intestinal saccharidase deficiencies	1	8	0	0	0.000560577	0.986888	0.999999	1	5	0.00036827	9606	Homo sapiens	LCT
R-HSA-9684325	Maturation of replicase proteins	0	7	1	3	0.000490505	0.986888	0.999999	2	14	0.00103116	9606	Homo sapiens
R-HSA-71403	Citric acid cycle (TCA cycle)	18	50	1	3	0.00350361	0.986972	0.999999	16	17	0.00125212	9606	Homo sapiens	FH;FAHD1;IDH3G;MDH2;IDH2;DLST;SDHC;SDHA;SDHB;CS;SUCLA2;IDH3B;SUCLG2;ME3;ACO1;SUCLG1;ME2;ACO2;IDH3A
R-HSA-416550	Sema4D mediated inhibition of cell attachment and migration	3	15	0	0	0.00105108	0.987549	0.999999	6	6	0.000441924	9606	Homo sapiens	RRAS;SEMA4D;MET
R-HSA-425381	Bicarbonate transporters	3	14	0	1	0.00098101	0.987549	0.999999	3	4	0.000294616	9606	Homo sapiens	SLC4A7;SLC4A8;SLC4A3
R-HSA-196025	Formation of annular gap junctions	4	11	3	7	0.000770794	0.987625	0.999999	2	2	0.000147308	9606	Homo sapiens	DAB2;CLTCL1;CLTB;CLTA
R-HSA-9013419	RHOT2 GTPase cycle	4	11	2	7	0.000770794	0.987625	0.999999	3	3	0.000220962	9606	Homo sapiens	RHOT2;RAP1GDS1;MFN2;TRAK2
R-HSA-72613	Eukaryotic Translation Initiation	93	130	44	98	0.00910938	0.987777	0.999999	21	21	0.00154673	9606	Homo sapiens	EIF4A2;RPL4;RPL30;RPL3;RPL32;RPL31;RPL34;RPLP0;RPL10A;RPL8;RPL9;RPL6;RPL7;RPS4X;RPS15;RPS14;RPL7A;RPS17;RPS16;RPS19;RPL18A;RPS18;RPL36;RPL35;RPLP2;RPL37;EIF2B1;RPS11;RPS10;RPL39;RPS13;RPS12;EIF5B;RPS9;RPS7;RPL21;RPS5;RPL23;RPS6;RPL13A;RPS3A;RPSA;RPL24;RPL27;RPL26;RPL29;UBA52;RPL28;RPL10;RPL12;RPL11;RPL36A;RPS15A;UBB;RPL14;RPS3;EIF4H;RPL13;RPL15;RPS2;RPS27A;RPL18;RPL17;RPL19;EIF2B5;EIF2B4;EIF2B3;E…
R-HSA-5578768	Physiological factors	5	13	3	8	0.000910938	0.988323	0.999999	4	4	0.000294616	9606	Homo sapiens	NPPC;KAT2B;GATA4;CORIN;HIPK2
R-HSA-1963640	GRB2 events in ERBB2 signaling	5	21	0	0	0.00147152	0.988323	0.999999	4	4	0.000294616	9606	Homo sapiens	BTC;EGF;ERBB2;KRAS
R-HSA-1296072	Voltage gated Potassium channels	14	44	0	0	0.00308318	0.98843	0.999999	1	1	7.3654e-05	9606	Homo sapiens	KCNG1;KCNH3;KCNG2;KCNG3;KCND1;KCNB1;KCNC2;KCNH7;KCNH8;KCNC4;KCNA4;KCNV1;KCNQ3
R-HSA-77042	Formation of editosomes by ADAR proteins	2	2	3	10	0.000140144	0.988741	0.999999	4	4	0.000294616	9606	Homo sapiens	ADAR
R-HSA-9032759	NTRK2 activates RAC1	2	7	4	5	0.000490505	0.988741	0.999999	2	2	0.000147308	9606	Homo sapiens	DOCK3;BDNF
R-HSA-190370	FGFR1b ligand binding and activation	2	9	1	3	0.00063065	0.988741	0.999999	2	2	0.000147308	9606	Homo sapiens	FGF22;FGF3
R-HSA-8964046	VLDL clearance	2	10	2	2	0.000700722	0.988741	0.999999	2	3	0.000220962	9606	Homo sapiens	LSR;VLDLR
R-HSA-190239	FGFR3 ligand binding and activation	6	19	2	5	0.00133137	0.989299	0.999999	6	6	0.000441924	9606	Homo sapiens	FGF5;FGF16;GALNT3;FGF23;FGFR3
R-HSA-6811438	Intra-Golgi traffic	29	49	11	33	0.00343354	0.989391	0.999999	10	10	0.00073654	9606	Homo sapiens	ARF1;STX16;GOSR2;GOSR1;CYTH2;RAB41;GOLGA5;MAN2A2;MAN2A1;MAN1A2;VTI1A;STX6;MAN1A1;YKT6;SNAP29;COG8;COG7;RIC1;COG6;COG5;COG4;COG3;COG2;COG1;BET1L;RGP1;RAB30;TRIP11;VPS45
R-HSA-774815	Nucleosome assembly	18	54	0	0	0.0037839	0.9898	0.999999	4	4	0.000294616	9606	Homo sapiens	CENPT;CENPU;CENPW;SMARCA5;KNL1;MIS18A;RBBP4;CENPH;MIS18BP1;CENPI;CENPK;RUVBL1;CENPL;OIP5;CENPN;CENPO;CENPP;CENPS
R-HSA-606279	Deposition of new CENPA-containing nucleosomes at the centromere	18	54	0	0	0.0037839	0.9898	0.999999	4	4	0.000294616	9606	Homo sapiens	CENPT;CENPU;CENPW;SMARCA5;KNL1;MIS18A;RBBP4;CENPH;MIS18BP1;CENPI;CENPK;RUVBL1;CENPL;OIP5;CENPN;CENPO;CENPP;CENPS
R-HSA-1168372	Downstream signaling events of B Cell Receptor (BCR)	54	91	28	50	0.00637657	0.990285	0.999999	15	15	0.00110481	9606	Homo sapiens	IKBKB;PSMD8;PSMD9;PPP3CA;PSMD6;PSMD7;PSMD5;PSMD2;PSMD3;PSMD1;IKBKG;MAP3K7;SKP1;PSMA5;PSMA3;PSMA4;PSMA1;PSME3;PSME1;PSME2;UBA52;CARD11;PSMD10;PSMD12;RPN2;PSMD14;PSMD13;RPN1;FPR1;BCL10;MALT1;RELA;RASGRP3;PSMA8;PSMB7;PSMB4;PSMB5;UBB;PSMB2;PSMB3;PSMB1;PSMF1;RPS27A;NFATC1;NFKB1;PSMC5;PSMC6;PSMC3;PSMC4;FKBP1B;PSMC2;REL;KRAS;NFKBIE
R-HSA-5358493	Synthesis of diphthamide-EEF2	7	15	5	12	0.00105108	0.990369	0.999999	4	4	0.000294616	9606	Homo sapiens	DPH1;DPH2;DPH3;DPH5;DPH6;DNAJC24;DPH7
R-HSA-76042	RNA Polymerase II Transcription Initiation And Promoter Clearance	41	55	21	53	0.00385397	0.990373	0.999999	11	11	0.000810194	9606	Homo sapiens	GTF2A1;GTF2A2;CCNH;GTF2B;TAF9;GTF2E1;GTF2E2;POLR2A;POLR2B;POLR2C;POLR2D;POLR2F;POLR2G;POLR2H;POLR2I;POLR2J;POLR2K;POLR2L;TAF15;TBP;TAF12;TAF13;TAF11;GTF2H1;GTF2H2;GTF2F1;GTF2H3;GTF2H4;GTF2H5;CDK7;ERCC3;ERCC2;TAF7;TAF6;TAF5;MNAT1;UBA52;TAF3;TAF2;TAF1
R-HSA-168927	TICAM1, RIP1-mediated IKK complex recruitment	12	19	12	26	0.00133137	0.99094	0.999999	3	3	0.000220962	9606	Homo sapiens	IKBKB;UBB;RIPK3;TRAF6;UBE2D2;IKBKG;RPS27A;TICAM1;UBA52;TLR3;BIRC2
R-HSA-3906995	Diseases associated with O-glycosylation of proteins	29	78	2	3	0.00546563	0.991385	0.999999	9	9	0.000662886	9606	Homo sapiens	GALNT12;NOTCH2;POMT2;SEMA5A;NOTCH3;POMT1;ADAMTS12;THSD1;ADAMTS10;LFNG;ADAMTS5;C1GALT1C1;PDLIM2;ADAMTS3;ADAMTS13;ADAMTSL5;ADAMTSL4;ADAMTS1;ADAMTS18;ADAMTSL3;ADAMTSL2;DAG1;LARGE1;ADAMTS9;ADAMTS6;SBSPON;GALNT3;POMGNT1;B4GAT1
R-HSA-1663150	The activation of arylsulfatases	8	17	6	15	0.00119123	0.991433	0.999999	2	2	0.000147308	9606	Homo sapiens	ARSA;ARSJ;ARSK;ARSH;ARSG;SUMF2;ARSB;SUMF1
R-HSA-9715370	Miro GTPase Cycle	4	12	2	7	0.000840866	0.991681	0.999999	5	6	0.000441924	9606	Homo sapiens	RHOT2;RAP1GDS1;MFN2;TRAK2
R-HSA-5660489	MTF1 activates gene expression	3	6	3	10	0.000420433	0.991884	0.999999	4	4	0.000294616	9606	Homo sapiens	MTF1;SNCB
R-HSA-9673221	Defective F9 activation	3	7	4	9	0.000490505	0.991884	0.999999	1	1	7.3654e-05	9606	Homo sapiens	GP9;GP1BB;TSKU
R-HSA-1483226	Synthesis of PI	3	14	2	2	0.00098101	0.991884	0.999999	3	3	0.000220962	9606	Homo sapiens	CDS1;PITPNM3;CDIPT
R-HSA-3000497	Scavenging by Class H Receptors	3	15	0	1	0.00105108	0.991884	0.999999	4	4	0.000294616	9606	Homo sapiens	SPARC;STAB1;STAB2
R-HSA-629594	Highly calcium permeable postsynaptic nicotinic acetylcholine receptors	5	13	4	9	0.000910938	0.991969	0.999999	2	2	0.000147308	9606	Homo sapiens	CHRNA1;CHRNB2;CHRNB4;CHRNA3;CHRNA5
R-HSA-168273	Influenza Viral RNA Transcription and Replication	122	176	67	111	0.0123327	0.992059	0.999999	11	14	0.00103116	9606	Homo sapiens	RPL4;RPL30;RPL3;NUP107;RPL32;NUP188;RPL31;RPL34;RPL8;RPL10A;RPL9;RPL6;RPL7;RPS15;RPS14;RPS17;RPS16;RPS19;RPL18A;RPS18;RPL36;RPL35;RPL37;RPS11;RPS10;RPL39;RPS13;RPS12;NUP214;RPS9;RPS7;RPL21;NUP210;RPS5;RPL23;RPS6;RPSA;GTF2F1;NUP93;RPL24;RPL27;RPL26;NUP98;RPL29;RPL28;UBA52;NUP205;POM121;SEH1L;AAAS;NUP160;UBB;NUP85;NUP88;NUP155;NUP153;RPS26;RPS25;RPS28;RPL27A;RPS20;GRSF1;RPS21;RPS24;RPS23;RPLP0;RPS4…
R-HSA-9674415	Drug resistance of PDGFR mutants	1	1	4	8	7.00722e-05	0.992374	0.999999	4	4	0.000294616	9606	Homo sapiens	PDGFRA
R-HSA-9674401	Sunitinib-resistant PDGFR mutants	1	1	4	8	7.00722e-05	0.992374	0.999999	1	1	7.3654e-05	9606	Homo sapiens	PDGFRA
R-HSA-9674403	Regorafenib-resistant PDGFR mutants	1	1	4	8	7.00722e-05	0.992374	0.999999	1	1	7.3654e-05	9606	Homo sapiens	PDGFRA
R-HSA-9636467	Blockage of phagosome acidification	1	2	3	7	0.000140144	0.992374	0.999999	1	1	7.3654e-05	9606	Homo sapiens	ATP6V1H
R-HSA-1483101	Synthesis of PS	1	8	1	1	0.000560577	0.992374	0.999999	2	2	0.000147308	9606	Homo sapiens	PTDSS2
R-HSA-112122	ALKBH2 mediated reversal of alkylation damage	1	8	0	1	0.000560577	0.992374	0.999999	6	6	0.000441924	9606	Homo sapiens	ALKBH2
R-HSA-140180	COX reactions	1	9	0	0	0.00063065	0.992374	0.999999	2	2	0.000147308	9606	Homo sapiens	PTGS1
R-HSA-3359457	Defective CBLIF causes IFD	0	2	3	7	0.000140144	0.992374	0.999999	1	1	7.3654e-05	9606	Homo sapiens
R-HSA-9683612	Maturation of protein M	0	2	1	7	0.000140144	0.992374	0.999999	3	3	0.000220962	9606	Homo sapiens
R-HSA-9025106	Biosynthesis of DPAn-6 SPMs	1	8	1	1	0.000560577	0.992374	0.999999	2	3	0.000220962	9606	Homo sapiens	ALOX12
R-HSA-2142696	Synthesis of Hepoxilins (HX) and Trioxilins (TrX)	1	9	0	0	0.00063065	0.992374	0.999999	1	2	0.000147308	9606	Homo sapiens	ALOX12
R-HSA-427589	Type II Na+/Pi cotransporters	0	5	3	4	0.000350361	0.992374	0.999999	1	2	0.000147308	9606	Homo sapiens
R-HSA-2466712	Biosynthesis of A2E, implicated in retinal degradation	1	8	2	2	0.000560577	0.992374	0.999999	1	5	0.00036827	9606	Homo sapiens	NAPEPLD
R-HSA-416572	Sema4D induced cell migration and growth-cone collapse	6	25	0	0	0.0017518	0.99251	0.999999	7	7	0.000515578	9606	Homo sapiens	MYL6;SEMA4D;ROCK1;LIMK2;ERBB2;MYH14;MLC1
R-HSA-174411	Polymerase switching on the C-strand of the telomere	23	31	26	41	0.00217224	0.992603	0.999999	6	6	0.000441924	9606	Homo sapiens	PRIM2;PCNA;PRIM1;DSCC1;CHTF18;POLD3;POLD4;CHTF8;POLD1;POLD2;CDC27;RFC5;ACD;RFC3;RFC4;RFC1;RFC2;TINF2;TERF1;POLA1;POLA2;TEN1;POT1;TERF2IP;TPP1
R-HSA-110320	Translesion Synthesis by POLH	17	24	12	31	0.00168173	0.992791	0.999999	8	8	0.000589232	9606	Homo sapiens	RFC5;VCP;RFC3;PCNA;RFC4;RFC1;RFC2;RPA1;RPA2;RCHY1;NPLOC4;UBB;RPA3;SPRTN;RPS27A;UBA52;POLH
R-HSA-3359467	Defective MTRR causes HMAE	2	9	1	4	0.00063065	0.992978	0.999999	1	1	7.3654e-05	9606	Homo sapiens	MTRR;MTR
R-HSA-916853	Degradation of GABA	2	12	0	1	0.000840866	0.992978	0.999999	2	3	0.000220962	9606	Homo sapiens	ALDH5A1;ABAT
R-HSA-173599	Formation of the active cofactor, UDP-glucuronate	2	13	0	0	0.000910938	0.992978	0.999999	2	3	0.000220962	9606	Homo sapiens	UGDH;SLC35D2
R-HSA-391906	Leukotriene receptors	2	9	1	6	0.00063065	0.992978	0.999999	3	5	0.00036827	9606	Homo sapiens	GPR17;LTB4R
R-HSA-975576	N-glycan antennae elongation in the medial/trans-Golgi	19	46	4	12	0.00322332	0.993216	0.999999	13	14	0.00103116	9606	Homo sapiens	CHST8;B4GALT2;B4GALT3;ST6GAL1;ST8SIA2;ST8SIA3;MGAT4C;MAN2A2;MAN2A1;MGAT5;MGAT4A;CHST10;MGAT4B;ST3GAL4;ST8SIA6;MGAT2;CGA;B4GALT4;B4GALT5
R-HSA-2206281	Mucopolysaccharidoses	10	36	0	0	0.0025226	0.993368	0.999999	21	22	0.00162039	9606	Homo sapiens	GALNS;HGSNAT;GAL;NAGLU;GLB1L;HYAL1;GLB1;IDUA;IDS;GUSB;ARSB;SGSH
R-HSA-9708530	Regulation of BACH1 activity	8	18	8	15	0.0012613	0.993848	0.999999	7	7	0.000515578	9606	Homo sapiens	UBB;FBXL17;MAFK;RPS27A;SKP2;UBA52;SKP1;RBX1
R-HSA-400685	Sema4D in semaphorin signaling	8	31	0	0	0.00217224	0.993848	0.999999	13	13	0.000957502	9606	Homo sapiens	MYL6;RRAS;SEMA4D;ROCK1;LIMK2;ERBB2;MYH14;MLC1;MET
R-HSA-74182	Ketone body metabolism	8	29	1	2	0.00203209	0.993848	0.999999	10	11	0.000810194	9606	Homo sapiens	HMGCL;ACSS3;BDH2;BDH1;HMGCS1;HMGCLL1;AACS;ACAT1
R-HSA-174403	Glutathione synthesis and recycling	8	27	1	4	0.00189195	0.993848	0.999999	7	9	0.000662886	9606	Homo sapiens	GCLC;GGT7;GSS;CHAC2;CHAC1;OPLAH;GCLM;CNDP2
R-HSA-69473	G2/M DNA damage checkpoint	43	81	22	42	0.00567585	0.994057	0.999999	12	12	0.000883848	9606	Homo sapiens	CDS1;BLM;SMG1;GRP;ABRAXAS1;RNF8;BRCC3;BABAM1;BABAM2;BRIP1;CCNB1;HERC2;SUMO1;EXO1;CHEK2;CHEK1;UIMC1;NSD2;RBBP8;NBN;TOPBP1;TP53BP1;BARD1;RFC5;RFC3;RMI2;RFC4;RMI1;RFC2;TOP3A;RPA1;RPA2;RAD50;WEE1;RPA3;UBE2V2;CDK1;RAD17;RAD1;ATM;DNA2;RAD9B;TP53;RHNO1;ATR;RAD9A
R-HSA-379716	Cytosolic tRNA aminoacylation	20	50	3	12	0.00350361	0.994206	0.999999	20	21	0.00154673	9606	Homo sapiens	AARS1;KARS1;MARS1;YARS1;DARS1;WARS1;AIMP2;GARS1;SARS1;EPRS1;NARS1;QARS1;PPA2;IARS1;FARSA;VARS2;CARS1;EEF1E1;TARS1;VARS1;FARSB
R-HSA-390522	Striated Muscle Contraction	15	40	4	9	0.00280289	0.994237	0.999999	4	4	0.000294616	9606	Homo sapiens	TMOD1;MYBPC3;MYBPC1;TPM3;TMOD4;TPM2;TPM1;TMOD2;MLC1;NEB;MYL1;TNNT1;TCAP;VIM
R-HSA-190322	FGFR4 ligand binding and activation	4	17	1	3	0.00119123	0.994444	0.999999	4	4	0.000294616	9606	Homo sapiens	KLB;FGF16;FGFR4;FGF23
R-HSA-427601	Multifunctional anion exchangers	4	19	0	1	0.00133137	0.994444	0.999999	3	6	0.000441924	9606	Homo sapiens	SLC26A2;SLC26A1;SLC26A11;SLC26A6
R-HSA-2892245	POU5F1 (OCT4), SOX2, NANOG repress genes related to differentiation	5	10	9	15	0.000700722	0.994513	0.999999	7	7	0.000515578	9606	Homo sapiens	SOX2;HHEX;GSC;GATA6;NANOG
R-HSA-2151209	Activation of PPARGC1A (PGC-1alpha) by phosphorylation	5	13	6	10	0.000910938	0.994513	0.999999	2	2	0.000147308	9606	Homo sapiens	MAPK11;PRKAB2;PRKAA2;PRKAG1;PPARGC1A
R-HSA-190372	FGFR3c ligand binding and activation	5	18	2	5	0.0012613	0.994513	0.999999	4	4	0.000294616	9606	Homo sapiens	FGF5;FGF16;GALNT3;FGF23;FGFR3
R-HSA-9668250	Defective factor IX causes hemophilia B	5	13	4	10	0.000910938	0.994513	0.999999	3	4	0.000294616	9606	Homo sapiens	GP9;F8;GGCX;GP1BB;TSKU
R-HSA-1483213	Synthesis of PE	9	33	1	1	0.00231238	0.99452	0.999999	6	9	0.000662886	9606	Homo sapiens	PCYT2;CHKB;CHKA;ETNK2;ETNK1;LPIN2;SELENOI;PISD;ETNPPL
R-HSA-3214815	HDACs deacetylate histones	25	63	4	10	0.00441455	0.994611	0.999999	5	5	0.00036827	9606	Homo sapiens	HDAC3;HDAC10;KDM1A;HDAC1;ARID4A;GPS2;ARID4B;CHD3;HDAC8;GATAD2B;NCOR2;REST;MTA1;BRMS1;NCOR1;RBBP4;SAP30L;SAP18;HMG20B;TBL1X;SUDS3;MTA2;MTA3;FBXL6
R-HSA-3296469	Defects in cobalamin (B12) metabolism	12	31	5	12	0.00217224	0.994952	0.999999	15	15	0.00110481	9606	Homo sapiens	ABCD4;CUBN;AMN;LMBRD1;MTRR;MMAA;TCN2;MMAB;LDLRAD3;MTR;MMUT;MMACHC
R-HSA-204174	Regulation of pyruvate dehydrogenase (PDH) complex	10	30	3	8	0.00210217	0.995153	0.999999	4	4	0.000294616	9606	Homo sapiens	PDP1;GSTZ1;PDHX;PDP2;PDPR;PDK4;PDX1;PKP1;PDHB;DLAT;PDK1
R-HSA-8875513	MET interacts with TNS proteins	1	5	2	5	0.000350361	0.995564	0.999999	2	2	0.000147308	9606	Homo sapiens	MET
R-HSA-177539	Autointegration results in viral DNA circles	1	9	0	2	0.00063065	0.995564	0.999999	2	2	0.000147308	9606	Homo sapiens	BANF1
R-HSA-5619108	Defective SLC27A4 causes ichthyosis prematurity syndrome (IPS)	1	10	0	0	0.000700722	0.995564	0.999999	1	1	7.3654e-05	9606	Homo sapiens	SLC27A4
R-HSA-351143	Agmatine biosynthesis	1	8	0	2	0.000560577	0.995564	0.999999	1	2	0.000147308	9606	Homo sapiens	AGMAT
R-HSA-2161517	Abacavir transmembrane transport	1	9	1	1	0.00063065	0.995564	0.999999	1	3	0.000220962	9606	Homo sapiens	ABCB4
R-HSA-175567	Integration of viral DNA into host genomic DNA	1	9	0	2	0.00063065	0.995564	0.999999	1	3	0.000220962	9606	Homo sapiens	BANF1
R-HSA-163754	Insulin effects increased synthesis of Xylulose-5-Phosphate	1	10	0	0	0.000700722	0.995564	0.999999	1	3	0.000220962	9606	Homo sapiens	TAL1;TALDO1
R-HSA-9026762	Biosynthesis of maresin conjugates in tissue regeneration (MCTR)	1	10	0	0	0.000700722	0.995564	0.999999	1	4	0.000294616	9606	Homo sapiens	LTC4S
R-HSA-4419969	Depolymerisation of the Nuclear Lamina	8	23	4	9	0.00161166	0.995609	0.999999	6	6	0.000441924	9606	Homo sapiens	CCNB1;CNEP1R1;LMNA;CDK1;LEMD3;LPIN2;EMD
R-HSA-73930	Abasic sugar-phosphate removal via the single-nucleotide replacement pathway	2	3	5	11	0.000210217	0.995641	0.999999	2	2	0.000147308	9606	Homo sapiens	POLB;APEX1;HAP1
R-HSA-75064	mRNA Editing: A to I Conversion	2	4	3	10	0.000280289	0.995641	0.999999	6	6	0.000441924	9606	Homo sapiens	ADAR
R-HSA-187042	TRKA activation by NGF	2	5	5	11	0.000350361	0.995641	0.999999	4	4	0.000294616	9606	Homo sapiens	NTRK1
R-HSA-2534343	Interaction With Cumulus Cells And The Zona Pellucida	2	12	0	2	0.000840866	0.995641	0.999999	2	2	0.000147308	9606	Homo sapiens	HYAL3;ADAM9;SPAM1
R-HSA-5682910	LGI-ADAM interactions	2	14	0	0	0.00098101	0.995641	0.999999	4	5	0.00036827	9606	Homo sapiens	LGI3;ADAM22
R-HSA-77108	Utilization of Ketone Bodies	2	14	0	0	0.00098101	0.995641	0.999999	2	3	0.000220962	9606	Homo sapiens	BDH1;ACAT1
R-HSA-9664535	LTC4-CYSLTR mediated IL4 production	2	14	0	0	0.00098101	0.995641	0.999999	1	3	0.000220962	9606	Homo sapiens	DPEP2;DPEP1
R-HSA-2142845	Hyaluronan metabolism	11	23	5	17	0.00161166	0.995735	0.999999	9	13	0.000957502	9606	Homo sapiens	HYAL1;HEXB;HAS1;HEXA;HYAL3;STAB2;HAS3;HAS2;CHP1;HMMR;GUSB
R-HSA-141444	Amplification of signal from unattached kinetochores via a MAD2 inhibitory signal	67	94	44	79	0.00658678	0.995806	0.999999	4	4	0.000294616	9606	Homo sapiens	AHCTF1;ERCC6L;NUP107;ZWILCH;CDC20;PPP1CC;NUF2;KNTC1;EMB;SPDL1;SEC13;NUDC;NUP133;PPP2R5B;PPP2R5A;PPP2R5D;KNL1;DYNLL1;CKAP5;SGO1;DYNC1LI1;DYNC1LI2;INCENP;ZW10;KIF2C;NUP98;MAD1L1;SEH1L;MIS12;CDCA8;NSL1;SKA1;NUP160;AURKB;SKA2;AURKA;PPP2CB;NUP85;NUP43;BUB3;RPS27A;BUB1;CLASP2;RANBP2;CENPT;DYNC1H1;CENPU;RCC2;NDE1;PLK1;NDC80;CENPE;KIF18A;CENPF;CENPH;CENPI;DLC1;CENPK;CENPL;CENPN;B9D2;CENPO;CENPP;SPC24;SPC…
R-HSA-141424	Amplification of signal from the kinetochores	67	94	44	79	0.00658678	0.995806	0.999999	4	4	0.000294616	9606	Homo sapiens	AHCTF1;ERCC6L;NUP107;ZWILCH;CDC20;PPP1CC;NUF2;KNTC1;EMB;SPDL1;SEC13;NUDC;NUP133;PPP2R5B;PPP2R5A;PPP2R5D;KNL1;DYNLL1;CKAP5;SGO1;DYNC1LI1;DYNC1LI2;INCENP;ZW10;KIF2C;NUP98;MAD1L1;SEH1L;MIS12;CDCA8;NSL1;SKA1;NUP160;AURKB;SKA2;AURKA;PPP2CB;NUP85;NUP43;BUB3;RPS27A;BUB1;CLASP2;RANBP2;CENPT;DYNC1H1;CENPU;RCC2;NDE1;PLK1;NDC80;CENPE;KIF18A;CENPF;CENPH;CENPI;DLC1;CENPK;CENPL;CENPN;B9D2;CENPO;CENPP;SPC24;SPC…
R-HSA-168271	Transport of Ribonucleoproteins into the Host Nucleus	34	48	28	51	0.00336346	0.996047	0.999999	4	4	0.000294616	9606	Homo sapiens	POM121;NUP205;NUP107;SEH1L;NUP188;AAAS;NUP160;NUP42;NUP85;NUP88;NUP43;RAE1;KPNA1;NUP214;NDC1;RANBP2;SEC13;NUP210;NUP155;NUP133;NUP153;MTOR;NUP93;NUP50;NUP35;NUP54;NUP98;NUP58;KPNB1;NUP37
R-HSA-6802949	Signaling by RAS mutants	24	54	7	18	0.0037839	0.996056	0.999999	9	9	0.000662886	9606	Homo sapiens	BRAP;FGB;FGA;MAP2K1;VWF;SRC;CAMK2A;FGG;ARAF;PEBP1;BRAF;ARRB1;IQGAP1;KSR2;APBB1IP;CNKSR1;MAPK1;CSK;KRAS;TLN1;MAPK3
R-HSA-6802955	Paradoxical activation of RAF signaling by kinase inactive BRAF	24	54	7	18	0.0037839	0.996056	0.999999	7	7	0.000515578	9606	Homo sapiens	BRAP;FGB;FGA;MAP2K1;VWF;SRC;CAMK2A;FGG;ARAF;PEBP1;BRAF;ARRB1;IQGAP1;KSR2;APBB1IP;CNKSR1;MAPK1;CSK;KRAS;TLN1;MAPK3
R-HSA-9649948	Signaling downstream of RAS mutants	24	54	7	18	0.0037839	0.996056	0.999999	7	7	0.000515578	9606	Homo sapiens	BRAP;FGB;FGA;MAP2K1;VWF;SRC;CAMK2A;FGG;ARAF;PEBP1;BRAF;ARRB1;IQGAP1;KSR2;APBB1IP;CNKSR1;MAPK1;CSK;KRAS;TLN1;MAPK3
R-HSA-6802946	Signaling by moderate kinase activity BRAF mutants	24	54	7	18	0.0037839	0.996056	0.999999	7	7	0.000515578	9606	Homo sapiens	BRAP;FGB;FGA;MAP2K1;VWF;SRC;CAMK2A;FGG;ARAF;PEBP1;BRAF;ARRB1;IQGAP1;KSR2;APBB1IP;CNKSR1;MAPK1;CSK;KRAS;TLN1;MAPK3
R-HSA-9609507	Protein localization	109	170	41	101	0.0119123	0.996149	0.999999	53	53	0.00390366	9606	Homo sapiens	PECR;UBE2D2;ECI2;PREP;TOMM22;PEX26;CHCHD2;CHCHD7;NUDT19;LONP2;PMPCB;PMPCA;MLYCD;MPV17;ACAA1;ARSA;GSTK1;ACOT8;PHYH;CMC4;CMC2;ECH1;PIPOX;GNPAT;VDAC1;UBA52;PEX11B;UBE2J2;TIMM50;BAG6;UBB;GRPEL1;PITRM1;INPP5E;LDHD;HACL1;HAO1;DECR2;HAO2;DNAJC19;HSPA9;FIS1;ST13;EPHX2;TYSND1;TIMM44;TIMM10B;CS;COQ2;AMACR;PXMP2;PPT1;PXMP4;PAF1;ACO1;ACO2;CHD5;IDE;CROT;HSCB;SEC61G;TIMM17A;TIMM17B;GET1;SEC61B;GET3;EMD;ABCD1;G…
R-HSA-70370	Galactose catabolism	5	15	5	9	0.00105108	0.996274	0.999999	4	4	0.000294616	9606	Homo sapiens	GALE;GALT;PGM2;PGM2L1;GALK1
R-HSA-418457	cGMP effects	4	18	0	3	0.0012613	0.996312	0.999999	4	4	0.000294616	9606	Homo sapiens	PDE11A;PDE10A;PDE2A;PRKG2
R-HSA-164940	Nef mediated downregulation of MHC class I complex cell surface expression	6	11	6	16	0.000770794	0.996399	0.999999	4	4	0.000294616	9606	Homo sapiens	AP1G1;AP1B1;AP1S1;AP1M2;AP1M1
R-HSA-77288	mitochondrial fatty acid beta-oxidation of unsaturated fatty acids	6	21	4	6	0.00147152	0.996399	0.999999	6	6	0.000441924	9606	Homo sapiens	HADHB;ACADL;ECI1;ACADM;HADH;DECR1
R-HSA-442982	Ras activation upon Ca2+ influx through NMDA receptor	6	27	0	0	0.00189195	0.996399	0.999999	2	2	0.000147308	9606	Homo sapiens	DLG3;LRRC7;CAMK2A;RASGRF1;ERBIN;KRAS
R-HSA-196843	Vitamin B2 (riboflavin) metabolism	6	17	6	11	0.00119123	0.996399	0.999999	4	5	0.00036827	9606	Homo sapiens	FLAD1;RFK;SLC52A2;SLC52A3;RFT1;ENPP1;FMN1
R-HSA-8875360	InlB-mediated entry of Listeria monocytogenes into host cell	10	19	8	22	0.00133137	0.996477	0.999999	8	8	0.000589232	9606	Homo sapiens	UBB;HGS;SH3KBP1;STAM;CBL;RPS27A;UBA52;STAM2;MET;EPS15
R-HSA-174178	APC/C:Cdh1 mediated degradation of Cdc20 and other APC/C:Cdh1 targeted proteins in late mitosis/early G1	59	74	41	79	0.00518534	0.996579	0.999999	6	6	0.000441924	9606	Homo sapiens	RB1;PSMD8;CDC20;PSMD9;PSMD6;PSMD7;CDC23;PTTG1;PSMD5;PSMD2;PSMD3;CDC27;PSMD1;SKP2;APC2;ANAPC7;UBE2E1;PSMA5;PSMA3;PSMA4;PSMA1;PSME3;PSME1;ANAPC4;PSME2;ANAPC5;UBA52;ANAPC1;ANAPC2;PSMD10;PSMD12;ANAPC15;RPN2;PSMD14;ANAPC16;PSMD13;RPN1;AURKB;ANAPC10;AURKA;ANAPC11;PSMA8;PSMB7;PSMB4;PSMB5;UBB;PSMB2;PSMB3;PSMB1;PSMF1;RPS27A;UBE2C;PLK1;PSMC5;PSMC6;PSMC3;UBE2S;PSMC4;PSMC2;CDC16
R-HSA-5362798	Release of Hh-Np from the secreting cell	3	8	1	10	0.000560577	0.996612	0.999999	5	5	0.00036827	9606	Homo sapiens	SCUBE2;DISP2;DHH
R-HSA-9662001	Defective factor VIII causes hemophilia A	3	9	5	10	0.00063065	0.996612	0.999999	8	8	0.000589232	9606	Homo sapiens	TPST1;F8;VWF
R-HSA-75896	Plasmalogen biosynthesis	3	15	2	3	0.00105108	0.996612	0.999999	3	4	0.000294616	9606	Homo sapiens	GNPAT;DHRS7B;AGPS
R-HSA-166187	Mitochondrial Uncoupling	3	18	0	0	0.0012613	0.996612	0.999999	6	9	0.000662886	9606	Homo sapiens	CPS1;UCP1;SLC25A14
R-HSA-9634600	Regulation of glycolysis by fructose 2,6-bisphosphate metabolism	3	18	0	0	0.0012613	0.996612	0.999999	2	4	0.000294616	9606	Homo sapiens	PPP2CB;PFKFB3;PPP2R5D
R-HSA-5660668	CLEC7A/inflammasome pathway	7	8	13	25	0.000560577	0.996618	0.999999	4	4	0.000294616	9606	Homo sapiens	CASP8;IL1B;MALT1;NFKB1;RELA
R-HSA-416700	Other semaphorin interactions	13	19	16	33	0.00133137	0.996735	0.999999	9	9	0.000662886	9606	Homo sapiens	SEMA5A;SEMA7A;SEMA6A;PLXND1;SEMA4D;ITGA1;SEMA3E;TYROBP;PTPRC;PLXNA2;PLXNB3;PLXNC1;PELO;PLXNA4
R-HSA-1638091	Heparan sulfate/heparin (HS-GAG) metabolism	34	88	2	8	0.00616635	0.996802	0.999999	33	33	0.00243058	9606	Homo sapiens	HPSE2;SDC4;IDUA;SDC2;SLC35D2;SDC3;XYLT2;XYLT1;HS6ST2;SGSH;NAGLU;NDST3;IDS;GPC2;GPC4;GUSB;HGSNAT;B3GAT3;B3GAT2;B3GALT6;HS3ST4;HSPG2;DCN;HS3ST1;HS3ST2;EXT2;BCAN;GAL;GLB1L;GLB1;CSPG4;HPSE;AGRN;B4GALT7
R-HSA-162588	Budding and maturation of HIV virion	19	37	9	28	0.00259267	0.996859	0.999999	3	4	0.000294616	9606	Homo sapiens	PDCD6IP;VPS4B;VTA1;VPS4A;VPS37C;VPS37D;NEDD4L;VPS37A;UBB;MVB12A;CHMP2A;CHMP4C;CHMP3;UBAP1;RPS27A;UBA52;CHMP7;VPS28
R-HSA-110330	Recognition and association of DNA glycosylase with site containing an affected purine	11	39	1	2	0.00273281	0.996877	0.999999	10	10	0.00073654	9606	Homo sapiens	NEIL3;ACD;MPG;OGG1;TINF2;TERF2IP;POT1;TPP1;TERF1;MID1;MUTYH
R-HSA-879415	Advanced glycosylation endproduct receptor signaling	8	16	8	19	0.00112115	0.996884	0.999999	4	4	0.000294616	9606	Homo sapiens	CAP1;BCAM;WBP1;S100Z;PRKCSH;MAPK1;S100B;ACP1;DDOST;MAPK3
R-HSA-70635	Urea cycle	8	32	0	1	0.00224231	0.996884	0.999999	8	8	0.000589232	9606	Homo sapiens	ARG2;CPS1;ORC1;ARG1;ASL;NAGS;ASS1;OTC
R-HSA-3371571	HSF1-dependent transactivation	18	59	0	0	0.00413426	0.997203	0.999999	8	8	0.000589232	9606	Homo sapiens	HSPA8;HSP90AB1;HSPB8;MRPL18;CAMK2A;CRYBA4;MTOR;RPTOR;PHF5A;UBB;HSF1;AKT1S1;MLST8;COL4A6;RLN1;FKBP4;TNFRSF21
R-HSA-176974	Unwinding of DNA	12	12	21	37	0.000840866	0.997246	0.999999	4	4	0.000294616	9606	Homo sapiens	GINS1;GINS2;CDC45;MCM7;MCM8;GINS3;GINS4;MCM3;MCM4;MCM5;MCM6;MCM2
R-HSA-211000	Gene Silencing by RNA	69	120	26	62	0.00840866	0.997299	0.999999	40	40	0.00294616	9606	Homo sapiens	TDRKH;PIWIL2;PIWIL1;NUP107;NUP188;IPO8;HENMT1;XPO5;MYBL1;NUP214;NDC1;SEC13;NUP210;NUP133;ELAC2;DICER1;TSN;NUP93;NUP50;NUP54;NUP98;NUP58;FKBP6;NUP205;POM121;SEH1L;DDX4;PLD6;AAAS;NUP160;POLR2A;NUP42;NUP85;POLR2B;POLR2C;ASZ1;POLR2D;DROSHA;POLR2F;NUP88;NUP43;POLR2G;POLR2H;POLR2I;POLR2J;RAE1;POLR2K;POLR2L;RANBP2;TSNAX;NUP155;TDRD9;NUP153;MTOR;TARBP2;TDRD1;AGO4;PRKRA;AGO1;AGO2;TDRD12;NUP35;RAN;NUP37
R-HSA-168315	Inhibition of Host mRNA Processing and RNA Silencing	2	3	6	12	0.000210217	0.997305	0.999999	2	2	0.000147308	9606	Homo sapiens	CPSF4;PABPN1
R-HSA-5603037	IRAK4 deficiency (TLR5)	2	5	5	11	0.000350361	0.997305	0.999999	2	2	0.000147308	9606	Homo sapiens	IRAK4;MYD88
R-HSA-165181	Inhibition of TSC complex formation by PKB	2	6	2	10	0.000420433	0.997305	0.999999	2	2	0.000147308	9606	Homo sapiens	AKT2;TSC2
R-HSA-9032845	Activated NTRK2 signals through CDK5	2	10	0	5	0.000700722	0.997305	0.999999	6	6	0.000441924	9606	Homo sapiens	CDK5;BDNF
R-HSA-1483166	Synthesis of PA	25	65	5	11	0.00455469	0.997346	0.999999	15	17	0.00125212	9606	Homo sapiens	AGPAT5;PLA2G12A;MIGA2;MIGA1;PLA2G1B;DDHD2;PLD6;JMJD7;AGPAT2;LCLAT1;AGPAT3;AGPAT4;PLD2;GNPAT;GPAM;LPCAT4;GPAT4;ACP6;GPD2;PLA2G10;GPAT3;GPAT2;PLA2R1;MCPH1
R-HSA-5173105	O-linked glycosylation	56	133	6	14	0.0093196	0.997385	0.999999	21	28	0.00206231	9606	Homo sapiens	GALNT12;POMT2;SEMA5A;GALNT11;GALNT14;GALNT13;GALNT16;GALNT17;POMT1;B3GNTL1;ADAMTS5;C1GALT1C1;POFUT2;ADAMTS3;ADAMTSL5;ADAMTSL4;ADAMTS1;ADAMTSL3;ADAMTSL2;DAG1;LARGE1;LARGE2;ADAMTS9;GALNT9;ADAMTS6;SBSPON;ST6GAL1;POMGNT2;POMGNT1;B3GNT9;B3GNT7;ST6GALNAC3;ST6GALNAC4;B4GALT5;ADAMTS12;THSD1;ADAMTS10;ADAMTS13;PDLIM2;ADAMTS18;ST3GAL4;GCNT3;GCNT7;ST3GAL2;GALNT7;B3GALNT2;GALNT6;GALNT5;GALNT3;GALNT2;GALNT1;B4…
R-HSA-9031528	NR1H2 & NR1H3 regulate gene expression linked to triglyceride lipolysis in adipose	1	10	1	1	0.000700722	0.99742	0.999999	2	2	0.000147308	9606	Homo sapiens	NR1H3
R-HSA-390651	Dopamine receptors	1	6	4	6	0.000420433	0.99742	0.999999	2	3	0.000220962	9606	Homo sapiens	DRD3
R-HSA-427652	Sodium-coupled phosphate cotransporters	1	7	3	4	0.000490505	0.99742	0.999999	2	3	0.000220962	9606	Homo sapiens	SLC20A2
R-HSA-388479	Vasopressin-like receptors	0	6	2	5	0.000420433	0.99742	0.999999	2	3	0.000220962	9606	Homo sapiens
R-HSA-1614603	Cysteine formation from homocysteine	1	11	0	0	0.000770794	0.99742	0.999999	1	2	0.000147308	9606	Homo sapiens	CTH
R-HSA-167060	NGF processing	0	5	2	6	0.000350361	0.99742	0.999999	2	5	0.00036827	9606	Homo sapiens
R-HSA-9036866	Expression and Processing of Neurotrophins	0	5	2	6	0.000350361	0.99742	0.999999	2	5	0.00036827	9606	Homo sapiens
R-HSA-448706	Interleukin-1 processing	5	12	4	15	0.000840866	0.997484	0.999999	4	5	0.00036827	9606	Homo sapiens	IL1B;REL;NFKB1;RELA;NFKB2
R-HSA-5676590	NIK-->noncanonical NF-kB signaling	41	61	43	57	0.0042744	0.997495	0.999999	9	9	0.000662886	9606	Homo sapiens	PSMD10;PSMD12;PSMD14;RPN2;PSMD13;RPN1;RELA;RELB;PSMA8;PSMD8;PSMD9;PSMB7;PSMD6;PSMB4;PSMD7;PSMB5;UBB;PSMB2;PSMB3;PSMD5;PSMD2;PSMB1;PSMD3;PSMD1;PSMF1;RPS27A;SKP1;NFKB2;PSMA5;PSMC5;PSMA3;PSMA4;PSMC6;PSMC3;PSMA1;PSMC4;PSME3;PSMC2;REL;UBA3;PSME1;PSME2;UBA52
R-HSA-190242	FGFR1 ligand binding and activation	6	21	1	7	0.00147152	0.997525	0.999999	7	7	0.000515578	9606	Homo sapiens	FGF5;KL;FGF23;FGF22;FGF3
R-HSA-977347	Serine biosynthesis	6	25	0	3	0.0017518	0.997525	0.999999	4	7	0.000515578	9606	Homo sapiens	PSAT1;SERINC1;PHGDH;PSPH;SERINC5;SERINC4
R-HSA-190873	Gap junction degradation	4	12	7	12	0.000840866	0.997565	0.999999	4	4	0.000294616	9606	Homo sapiens	DAB2;CLTCL1;CLTB;CLTA
R-HSA-451308	Activation of Ca-permeable Kainate Receptor	4	13	4	9	0.000910938	0.997565	0.999999	2	2	0.000147308	9606	Homo sapiens	DLG3;GRIK5;GRIK3;GRIK2
R-HSA-446210	Synthesis of UDP-N-acetyl-glucosamine	7	29	0	2	0.00203209	0.997641	0.999999	7	7	0.000515578	9606	Homo sapiens	PCM1;NAGK;GFPT2;AMDHD2;PGM3;GNPNAT1;UAP1;RENBP
R-HSA-77387	Insulin receptor recycling	7	28	2	3	0.00196202	0.997641	0.999999	2	6	0.000441924	9606	Homo sapiens	ATP6V0B;ATP6V1G1;ATP6V1H;ATP6V0D1;ATP6V1D;ATP6V1F
R-HSA-1810476	RIP-mediated NFkB activation via ZBP1	11	19	12	26	0.00133137	0.997725	0.999999	4	4	0.000294616	9606	Homo sapiens	IKBKB;RIPK3;DHX9;NKIRAS2;REL;IKBKG;TICAM1;TLR3;MYD88;NFKB1;RELA;NFKB2
R-HSA-2022090	Assembly of collagen fibrils and other multimeric structures	26	67	5	14	0.00469484	0.997727	0.999999	24	26	0.001915	9606	Homo sapiens	CD151;LAMC3;ITGB4;LAMA3;LOXL4;LAMC2;LOXL1;COL24A1;DST;MMP9;COL1A2;COL5A1;COL4A2;COL4A1;COL7A1;COL6A2;COL6A1;PXDN;COL8A2;COL4A6;COL4A5;COL6A3;COL9A3;TLL1;COL9A2
R-HSA-380270	Recruitment of mitotic centrosome proteins and complexes	52	81	44	59	0.00567585	0.997734	0.999999	3	3	0.000220962	9606	Homo sapiens	CETN2;PCM1;DBT;NEK2;NINL;CEP290;CDK5RAP2;OFD1;CEP135;CEP131;HAUS4;HAUS3;HAUS6;CSNK1E;HAUS5;TUBG1;DYNLL1;CKAP5;HAUS1;MZT2B;NME7;AKAP9;CEP63;SFI1;SDCCAG8;DCTN2;TUBGCP2;SSNA1;HAUS8;HAUS7;CEP192;PCNT;CEP76;CEP78;PLK4;DYNC1H1;NDE1;CEP152;PLK1;CDK11B;MZT1;CROCC2;NEDD1;DLC1;CENPJ;ALMS1;CDK1;TUBGCP5;TUBGCP6;TUBGCP3;CEP41;TUBGCP4;CEP43
R-HSA-69618	Mitotic Spindle Checkpoint	82	111	67	112	0.00777801	0.997757	0.999999	7	7	0.000515578	9606	Homo sapiens	AHCTF1;ERCC6L;NUP107;ZWILCH;CDC20;PPP1CC;CDC23;CDC27;NUF2;KNTC1;EMB;SPDL1;APC2;SEC13;NUDC;ANAPC7;NUP133;UBE2E1;PPP2R5B;PPP2R5A;PPP2R5D;KNL1;DYNLL1;CKAP5;SGO1;DYNC1LI1;DYNC1LI2;INCENP;ZW10;ANAPC4;ANAPC5;KIF2C;NUP98;MAD1L1;ANAPC1;ANAPC2;SEH1L;ANAPC15;ANAPC16;MIS12;CDCA8;NSL1;SKA1;NUP160;AURKB;ANAPC10;SKA2;AURKA;ANAPC11;PPP2CB;NUP85;NUP43;BUB3;RPS27A;BUB1;CLASP2;RANBP2;CENPT;DYNC1H1;CENPU;UBE2C;RCC2…
R-HSA-9651496	Defects of contact activation system (CAS) and kallikrein/kinin system (KKS)	8	21	5	14	0.00147152	0.9978	0.999999	15	18	0.00132577	9606	Homo sapiens	GP9;TPST1;F8;GGCX;VWF;GP1BB;SERPING1;TSKU
R-HSA-9671793	Diseases of hemostasis	8	21	5	14	0.00147152	0.9978	0.999999	15	18	0.00132577	9606	Homo sapiens	GP9;TPST1;F8;GGCX;VWF;GP1BB;SERPING1;TSKU
R-HSA-964739	N-glycan trimming and elongation in the cis-Golgi	3	18	1	1	0.0012613	0.997828	0.999999	5	5	0.00036827	9606	Homo sapiens	MAN1A2;MAN1A1;MANEA
R-HSA-1296052	Ca2+ activated K+ channels	3	10	3	9	0.000700722	0.997828	0.999999	2	3	0.000220962	9606	Homo sapiens	KCNN2;KCNN3;KCNN4
R-HSA-6798695	Neutrophil degranulation	216	480	0	0	0.0336346	0.997916	0.999999	10	10	0.00073654	9606	Homo sapiens	CYFIP1;GMFB;FRMPD3;MLC1;PSMD6;PSMD7;PSMD2;PSMD3;TBC1D10C;PSMD1;GOLGA7;ARSA;MIF;SCAMP1;UNC13D;DYNC1LI1;CRISPLD2;CSNK2B;CFD;TMEM63A;RPN2;RPN1;FPR1;IQGAP1;IQGAP2;TRPM2;NCSTN;PRDX4;COMMD9;MLEC;NCKAP1L;LTA4H;ATG7;ARSB;S100A11;VAT1;CTSA;XRCC6;PTPRN2;STAC;STK11IP;XRCC5;FUCA2;SURF4;RAB27A;NBEAL2;LYZ;PRDX6;DERA;CDK12;CDK13;ARHGAP9;GDI1;HEXB;CTSZ;GDI2;FAF2;PYGL;ACTR1B;STBD1;CTSH;QSOX1;CD36;SPTAN1;CTSC;CAP1…
R-HSA-937041	IKK complex recruitment mediated by RIP1	12	24	12	26	0.00168173	0.997981	0.999999	3	3	0.000220962	9606	Homo sapiens	IKBKB;UBB;RIPK3;TRAF6;UBE2D2;SARM1;IKBKG;RPS27A;TICAM1;UBA52;BIRC2
R-HSA-2500257	Resolution of Sister Chromatid Cohesion	77	134	49	67	0.00938967	0.998289	0.999999	8	8	0.000589232	9606	Homo sapiens	AHCTF1;ERCC6L;NUP107;ZWILCH;SMC3;CDC20;PPP1CC;TUBB6;NUF2;KNTC1;EMB;SPDL1;SEC13;NUDC;NUP133;PPP2R5B;PPP2R5A;PPP2R5D;KNL1;DYNLL1;SMC1A;CKAP5;SGO1;DYNC1LI1;DYNC1LI2;INCENP;ZW10;KIF2C;NUP98;MAD1L1;SEH1L;CDCA5;MIS12;CDCA8;PDS5B;HDAC8;PDS5A;NSL1;SKA1;NUP160;AURKB;SKA2;AURKA;CCNB2;PPP2CB;CCNB1;NUP85;NUP43;BUB3;RPS27A;BUB1;CLASP2;RANBP2;CENPT;DYNC1H1;CENPU;RCC2;NDE1;PLK1;NDC80;CENPE;KIF18A;CENPF;CENPH;CE…
R-HSA-5632968	Defective Mismatch Repair Associated With MSH6	2	2	10	16	0.000140144	0.99834	0.999999	1	1	7.3654e-05	9606	Homo sapiens	MSH6;MSH2
R-HSA-211163	AKT-mediated inactivation of FOXO1A	2	6	7	11	0.000420433	0.99834	0.999999	2	2	0.000147308	9606	Homo sapiens	AKT2;AKT1
R-HSA-9013425	RHOT1 GTPase cycle	2	9	2	7	0.00063065	0.99834	0.999999	2	3	0.000220962	9606	Homo sapiens	RAP1GDS1;TRAK2
R-HSA-2173791	TGF-beta receptor signaling in EMT (epithelial to mesenchymal transition)	7	19	5	14	0.00133137	0.998363	0.999999	6	6	0.000441924	9606	Homo sapiens	PARD6A;UBB;SMURF1;FKBP1B;FPR1;RPS27A;UBA52;PRKCZ
R-HSA-399955	SEMA3A-Plexin repulsion signaling by inhibiting Integrin adhesion	7	20	4	12	0.00140144	0.998363	0.999999	8	8	0.000589232	9606	Homo sapiens	FARP2;RRAS;FES;PLXNA2;TLN1;PLXNA4;PLXNA3
R-HSA-210746	Regulation of gene expression in endocrine-committed (NEUROG3+) progenitor cells	4	9	9	14	0.00063065	0.998401	0.999999	4	4	0.000294616	9606	Homo sapiens	NEUROD1;PAX4
R-HSA-451306	Ionotropic activity of kainate receptors	4	14	4	9	0.00098101	0.998401	0.999999	4	4	0.000294616	9606	Homo sapiens	DLG3;GRIK5;GRIK3;GRIK2
R-HSA-2160916	Hyaluronan uptake and degradation	8	18	5	17	0.0012613	0.998455	0.999999	8	10	0.00073654	9606	Homo sapiens	HYAL1;HEXB;HEXA;HYAL3;STAB2;CHP1;HMMR;GUSB
R-HSA-70221	Glycogen breakdown (glycogenolysis)	8	26	4	9	0.00182188	0.998455	0.999999	9	15	0.00110481	9606	Homo sapiens	GAA;PHKG2;PGM2;PHKB;PYGL;GYG2;PHKA2;PGM2L1
R-HSA-4570571	Defective RFT1 causes CDG-1n	1	2	5	10	0.000140144	0.998499	0.999999	1	1	7.3654e-05	9606	Homo sapiens	RFT1
R-HSA-211957	Aromatic amines can be N-hydroxylated or N-dealkylated by CYP1A2	0	11	1	1	0.000770794	0.998499	0.999999	2	2	0.000147308	9606	Homo sapiens
R-HSA-2408552	Methylation of MeSeH for excretion	0	6	2	6	0.000420433	0.998499	0.999999	2	2	0.000147308	9606	Homo sapiens
R-HSA-9729555	Sensory perception of sour taste	1	6	4	7	0.000420433	0.998499	0.999999	2	3	0.000220962	9606	Homo sapiens	OTOP1
R-HSA-190827	Transport of connexins along the secretory pathway	0	3	4	9	0.000210217	0.998499	0.999999	1	2	0.000147308	9606	Homo sapiens
R-HSA-9679509	Virion Assembly and Release	0	7	2	9	0.000490505	0.998499	0.999999	2	8	0.000589232	9606	Homo sapiens
R-HSA-5607761	Dectin-1 mediated noncanonical NF-kB signaling	42	66	43	57	0.00462476	0.998573	0.999999	9	9	0.000662886	9606	Homo sapiens	PSMD10;PSMD12;PSMD14;RPN2;PSMD13;RPN1;RELA;RELB;PSMA8;PSMD8;PSMD9;PSMB7;PSMD6;PSMB4;PSMD7;PSMB5;UBB;PSMB2;PSMB3;PSMD5;PSMD2;PSMB1;PSMD3;PSMD1;PSMF1;RPS27A;SKP1;NFKB2;PSMA5;PSMC5;PSMA3;PSMA4;PSMC6;PSMC3;PSMA1;PSMC4;PSME3;PSMC2;REL;UBA3;PSME1;PSME2;UBA52
R-HSA-8849175	Threonine catabolism	3	19	1	1	0.00133137	0.998614	0.999999	4	4	0.000294616	9606	Homo sapiens	RIDA;SDSL;GCAT
R-HSA-3781860	Diseases associated with N-glycosylation of proteins	13	39	5	10	0.00273281	0.998691	0.999999	13	23	0.00169404	9606	Homo sapiens	DPAGT1;ALG8;ALG9;ALG6;ALG2;ALG14;ALG3;ALG13;MOGS;ALG12;ALG1;RFT1;MGAT2
R-HSA-373080	Class B/2 (Secretin family receptors)	47	99	17	42	0.00693715	0.998765	0.999999	16	20	0.00147308	9606	Homo sapiens	RAMP2;CALCA;VIPR2;DHH;WNT8B;PTH1R;PTH2;FZD10;CRHBP;GNG3;WNT11;CALCR;GNG2;GNG5;GNG4;GNG8;SVEP1;WNT1;WNT2;WNT3;WNT4;WNT10B;WNT10A;FZD2;FZD5;WNT3A;FZD4;PTCH1;PTCH2;WNT5A;FZD6;WNT9B;WNT9A;P3H3;WNT16;SMO;GHRH;GNB2;GNAS;IAPP;VIP;RAMP1;VPS25
R-HSA-422085	Synthesis, secretion, and deacylation of Ghrelin	11	26	9	19	0.00182188	0.99881	0.999999	6	8	0.000589232	9606	Homo sapiens	ACHE;SPCS3;PCSK1;GH1;SPCS2;ACE;SPCS1;IGF1;KLF4;SEC11A;PLA2G7;SPC25
R-HSA-1482922	Acyl chain remodelling of PI	6	25	5	5	0.0017518	0.998849	0.999999	6	6	0.000441924	9606	Homo sapiens	PLA2G12A;PLA2G1B;MBOAT7;PLA2G10;PLA2R1
R-HSA-8964208	Phenylalanine metabolism	5	27	0	0	0.00189195	0.998871	0.999999	5	6	0.000441924	9606	Homo sapiens	IL4I1;PAH;KYAT1;PCBD1;ASRGL1
R-HSA-6798163	Choline catabolism	5	21	1	6	0.00147152	0.998871	0.999999	5	8	0.000589232	9606	Homo sapiens	DMGDH;BHMT;CHDH;SARDH;ALDH7A1
R-HSA-210747	Regulation of gene expression in early pancreatic precursor cells	8	14	12	22	0.00098101	0.99892	0.999999	6	6	0.000441924	9606	Homo sapiens	NR5A2;ONECUT1;PDX1;PTF1A
R-HSA-3371568	Attenuation phase	12	47	0	0	0.00329339	0.99893	0.999999	5	5	0.00036827	9606	Homo sapiens	HSPA8;PHF5A;HSP90AB1;UBB;MRPL18;HSF1;COL4A6;CRYBA4;RLN1;FKBP4;TNFRSF21
R-HSA-141405	Inhibition of the proteolytic activity of APC/C required for the onset of anaphase by mitotic spindle checkpoint components	19	21	36	57	0.00147152	0.998938	0.999999	3	3	0.000220962	9606	Homo sapiens	APC2;ANAPC15;ANAPC7;ANAPC16;UBE2C;UBE2E1;ANAPC10;ANAPC11;CDC20;CDC23;UBE2S;CDC27;CDC16;ANAPC4;ANAPC5;BUB3;BUB1;ANAPC1;ANAPC2;MAD2L1
R-HSA-141430	Inactivation of APC/C via direct inhibition of the APC/C complex	19	21	36	57	0.00147152	0.998938	0.999999	2	2	0.000147308	9606	Homo sapiens	APC2;ANAPC15;ANAPC7;ANAPC16;UBE2C;UBE2E1;ANAPC10;ANAPC11;CDC20;CDC23;UBE2S;CDC27;CDC16;ANAPC4;ANAPC5;BUB3;BUB1;ANAPC1;ANAPC2;MAD2L1
R-HSA-166662	Lectin pathway of complement activation	4	15	4	9	0.00105108	0.998955	0.999999	6	6	0.000441924	9606	Homo sapiens	COLEC11;COLEC10;MASP2;EFCAB7
R-HSA-5661270	Formation of xylulose-5-phosphate	4	21	2	3	0.00147152	0.998955	0.999999	5	6	0.000441924	9606	Homo sapiens	DCXR;SORD;CRYL1;XYLB
R-HSA-5663220	RHO GTPases Activate Formins	77	149	29	55	0.0104408	0.998958	0.999999	15	27	0.00198866	9606	Homo sapiens	AHCTF1;ERCC6L;NUP107;ZWILCH;CDC20;PPP1CC;TUBB6;NUF2;KNTC1;EMB;SPDL1;SEC13;NUDC;NUP133;PPP2R5B;PPP2R5A;PPP2R5D;KNL1;DYNLL1;CKAP5;SGO1;DYNC1LI1;DYNC1LI2;INCENP;ZW10;KIF2C;NUP98;MAD1L1;SEH1L;SRC;MIS12;CDCA8;NSL1;SKA1;NUP160;AURKB;SKA2;AURKA;PPP2CB;NUP85;DVL2;DVL3;NUP43;BUB3;RPS27A;SRGAP2;BUB1;SCAI;CLASP2;RANBP2;CENPT;DYNC1H1;CENPU;RCC2;NDE1;PLK1;NDC80;FMNL3;CENPE;KIF18A;DIAPH2;CENPF;DIAPH3;CENPH;CEN…
R-HSA-9603798	Class I peroxisomal membrane protein import	15	20	24	46	0.00140144	0.998978	0.999999	6	6	0.000441924	9606	Homo sapiens	PEX16;FIS1;PEX19;ST13;PEX11B;PEX2;PEX12;GDAP1;PEX13;PEX14;PEX26;SLC25A17;PEX3;PXMP2;PXMP4;PAF1;ABCD1
R-HSA-5632927	Defective Mismatch Repair Associated With MSH3	2	2	12	17	0.000140144	0.99898	0.999999	1	1	7.3654e-05	9606	Homo sapiens	MSH2;MSH3
R-HSA-444473	Formyl peptide receptors bind formyl peptides and many other ligands	2	11	2	7	0.000770794	0.99898	0.999999	2	3	0.000220962	9606	Homo sapiens	FPR1
R-HSA-6781823	Formation of TC-NER Pre-Incision Complex	47	56	44	78	0.00392404	0.998991	0.999999	7	7	0.000515578	9606	Homo sapiens	ISY1;CCNH;GPS1;XPA;COPS7A;PRPF19;UBB;POLR2A;POLR2B;POLR2C;POLR2D;EMC3;POLR2F;POLR2G;POLR2H;POLR2I;RPS27A;POLR2J;POLR2K;POLR2L;AQR;USP7;GTF2H1;GTF2H2;GTF2H3;GTF2H4;GTF2H5;RBX1;COPS4;CUL4A;DDB1;XAB2;COPS6;CDK7;COPS5;ERCC3;COPS2;UVSSA;ERCC2;ERCC8;PPIE;TCEA1;ERCC6;COPS8;MNAT1;UBA52;CUL4B
R-HSA-420092	Glucagon-type ligand receptors	13	35	7	18	0.00245253	0.999043	0.999999	7	8	0.000589232	9606	Homo sapiens	GNG3;GNG2;VIPR2;GNG5;GNG4;GHRH;GNB2;GNAS;GNG8;P3H3;VIP
R-HSA-77352	Beta oxidation of butanoyl-CoA to acetyl-CoA	3	19	1	2	0.00133137	0.999119	0.999999	3	4	0.000294616	9606	Homo sapiens	ECHS1;HADH;ACADS
R-HSA-8963684	Tyrosine catabolism	3	20	0	1	0.00140144	0.999119	0.999999	4	6	0.000441924	9606	Homo sapiens	GSTZ1;HGD;TAT
R-HSA-71262	Carnitine synthesis	3	20	0	1	0.00140144	0.999119	0.999999	3	6	0.000441924	9606	Homo sapiens	TMLHE;SHMT1;BBOX1
R-HSA-432047	Passive transport by Aquaporins	3	21	0	0	0.00147152	0.999119	0.999999	4	8	0.000589232	9606	Homo sapiens	AQP7;AQP11;AQP4
R-HSA-9683683	Maturation of protein E	3	8	2	14	0.000560577	0.999119	0.999999	2	5	0.00036827	9606	Homo sapiens	UBB;RPS27A;UBA52
R-HSA-9673202	Defective F9 variant does not activate FX	1	4	4	9	0.000280289	0.999127	0.999999	1	1	7.3654e-05	9606	Homo sapiens	F8
R-HSA-5619036	Defective SLC24A5 causes oculocutaneous albinism 6 (OCA6)	1	4	4	9	0.000280289	0.999127	0.999999	1	1	7.3654e-05	9606	Homo sapiens	SLC24A5
R-HSA-9672396	Defective cofactor function of FVIIIa variant	1	4	4	9	0.000280289	0.999127	0.999999	1	1	7.3654e-05	9606	Homo sapiens	F8
R-HSA-191650	Regulation of gap junction activity	1	5	5	9	0.000350361	0.999127	0.999999	4	4	0.000294616	9606	Homo sapiens	SRC
R-HSA-1483152	Hydrolysis of LPE	1	9	1	4	0.00063065	0.999127	0.999999	3	3	0.000220962	9606	Homo sapiens	GPCPD1
R-HSA-190371	FGFR3b ligand binding and activation	1	10	1	3	0.000700722	0.999127	0.999999	2	2	0.000147308	9606	Homo sapiens	FGFR3
R-HSA-5652227	Fructose biosynthesis	1	11	1	2	0.000770794	0.999127	0.999999	2	2	0.000147308	9606	Homo sapiens	SORD
R-HSA-211994	Sterols are 12-hydroxylated by CYP8B1	1	13	0	0	0.000910938	0.999127	0.999999	3	3	0.000220962	9606	Homo sapiens	PTGIS
R-HSA-5619077	Defective SLC24A1 causes congenital stationary night blindness 1D (CSNB1D)	0	4	4	9	0.000280289	0.999127	0.999999	1	1	7.3654e-05	9606	Homo sapiens
R-HSA-5619055	Defective SLC24A4 causes hypomineralized amelogenesis imperfecta (AI)	0	4	4	9	0.000280289	0.999127	0.999999	1	1	7.3654e-05	9606	Homo sapiens
R-HSA-429593	Inositol transporters	1	7	3	6	0.000490505	0.999127	0.999999	2	3	0.000220962	9606	Homo sapiens	SLC5A11
R-HSA-162585	Uncoating of the HIV Virion	0	9	3	4	0.00063065	0.999127	0.999999	1	2	0.000147308	9606	Homo sapiens
R-HSA-205017	NFG and proNGF binds to p75NTR	0	3	4	11	0.000210217	0.999127	0.999999	1	2	0.000147308	9606	Homo sapiens
R-HSA-141334	PAOs oxidise polyamines to amines	1	13	0	0	0.000910938	0.999127	0.999999	1	3	0.000220962	9606	Homo sapiens	SMO;SMOX
R-HSA-9007101	Rab regulation of trafficking	79	131	38	80	0.00917945	0.999213	0.999999	35	35	0.00257789	9606	Homo sapiens	DENND1C;DENND1B;GDI1;DENND1A;GDI2;CHM;RABGEF1;MAP1LC3B;RINL;RBMX2;AKT2;TBC1D10C;TRAPPC12;TRAPPC11;AKT1;DENND5A;TRAPPC13;SBF1;SBF2;RAB8A;POLG;TBC1D10B;RAB8B;GABARAPL2;TRAPPC2L;DENND2B;SYTL1;TSC2;RAB3IL1;GAPVD1;RAB33A;TBC1D2;RABEP1;RAB31;TBC1D20;TBC1D7;MADD;TBC1D24;TBC1D25;DENND6B;RIN3;OPTN;RAB7A;RAB5C;RAB21;TBC1D13;TBC1D14;TBC1D17;RAB6A;TBC1D15;TBC1D16;TRAPPC2;TRAPPC3;RAB4A;RIC1;ANKRD27;DENND4B;DE…
R-HSA-139853	Elevation of cytosolic Ca2+ levels	6	22	4	9	0.00154159	0.999221	0.999999	4	5	0.00036827	9606	Homo sapiens	P2RX5;P2RX2;P2RX1;ORAI2;ITPR2;ITPR3
R-HSA-209968	Thyroxine biosynthesis	6	29	0	2	0.00203209	0.999221	0.999999	8	11	0.000810194	9606	Homo sapiens	TPO;DIO1;DIO2;CGA;DUOX2;SLC5A5
R-HSA-5607763	CLEC7A (Dectin-1) induces NFAT activation	5	18	4	10	0.0012613	0.999249	0.999999	6	6	0.000441924	9606	Homo sapiens	PPP3CA;AHCYL1;ITPR2;NFATC1;ITPR3
R-HSA-977068	Termination of O-glycan biosynthesis	5	28	0	0	0.00196202	0.999249	0.999999	4	5	0.00036827	9606	Homo sapiens	ST6GAL1;ST3GAL4;ST6GALNAC3;ST6GALNAC4;ST3GAL2
R-HSA-381676	Glucagon-like Peptide-1 (GLP1) regulates insulin secretion	20	50	6	20	0.00350361	0.999302	0.999999	11	11	0.000810194	9606	Homo sapiens	KCNG2;KCNB1;KCNC2;ITPR2;ITPR3;IQGAP1;P3H3;ADCY8;ADCY5;GNG3;GNG2;GNG5;PRKAR1B;GNG4;GNB2;GNAS;GNG8;RAPGEF3
R-HSA-6814848	Glycerophospholipid catabolism	4	18	3	7	0.0012613	0.99932	0.999999	5	7	0.000515578	9606	Homo sapiens	GDPD1;GDE1;PNPLA6;ENPP6
R-HSA-1442490	Collagen degradation	24	69	2	12	0.00483498	0.999323	0.999999	26	34	0.00250424	9606	Homo sapiens	COL16A1;COL13A1;PLAT;COL19A1;CTSO;CTSK;COL24A1;COL25A1;PHYKPL;MMP2;MMP9;COL1A2;COL5A1;COL4A2;COL4A1;COL7A1;COL6A2;COL6A1;COL8A2;COL4A6;COL4A5;COL6A3;ADAM9;MMP19;COL9A3;COL9A2
R-HSA-390466	Chaperonin-mediated protein folding	54	96	27	55	0.00672693	0.999356	0.999999	19	19	0.00139943	9606	Homo sapiens	DCAF7;TUBB6;KIF13A;FBXO4;LONP2;CCT3;FBXW4;CCT2;FBXW5;VBP1;FBXW7;SPHK1;FBXW9;P3H3;FBXW2;XRN1;CCNE2;CCNE1;TCP1;CSNK2B;XRN2;GAPDHS;PFDN1;PLAA;PFDN2;SIK1;KIFC3;FKBP9;PFDN4;TP53;PFDN5;GAPDH;PFDN6;HDAC3;USP11;GBA;CLN3;AP3M1;GNG3;GNG2;GNG5;GNG4;GNG8;CCT8;CCT7;CCT5;CCT4;NOP56;ARFGEF2;STAT3;CCT6A;GNB2;PDCL;SKIV2L;RGS11;FBXL5;WRAP53
R-HSA-2980766	Nuclear Envelope Breakdown	46	65	48	68	0.00455469	0.999369	0.999999	13	13	0.000957502	9606	Homo sapiens	POM121;NUP205;NUP107;SEH1L;NUP188;AAAS;NUP160;CCNB2;CCNB1;NUP42;NUP85;LMNA;BANF1;NUP88;NUP43;EMD;RAE1;NUP214;NEK8;NDC1;RANBP2;NEK9;SEC13;NUP210;NUP155;NUP133;PLK1;NUP153;VRK1;VRK2;LEMD3;MTOR;NUP93;NUP50;CNEP1R1;CDK1;NUP35;NUP54;NUP98;LPIN2;NUP58;NUP37
R-HSA-480985	Synthesis of dolichyl-phosphate-glucose	2	9	7	10	0.00063065	0.999376	0.999999	2	3	0.000220962	9606	Homo sapiens	ALG5;NUDT14
R-HSA-1839122	Signaling by activated point mutants of FGFR1	2	15	1	3	0.00105108	0.999376	0.999999	2	4	0.000294616	9606	Homo sapiens	FGF5;FGF23
R-HSA-804914	Transport of fatty acids	2	18	0	0	0.0012613	0.999376	0.999999	1	2	0.000147308	9606	Homo sapiens	SLC27A6;SLC27A4
R-HSA-75815	Ubiquitin-dependent degradation of Cyclin D	39	54	36	62	0.0037839	0.999382	0.999999	5	5	0.00036827	9606	Homo sapiens	PSMD10;PSMD12;PSMD14;RPN2;PSMD13;RPN1;PSMA8;PSMD8;PSMD9;PSMB7;PSMD6;PSMB4;PSMD7;PSMB5;UBB;CCND1;PSMB2;PSMB3;PSMD5;PSMD2;PSMB1;PSMD3;PSMD1;PSMF1;RPS27A;PSMA5;PSMC5;PSMA3;PSMA4;PSMC6;PSMC3;PSMA1;CDK4;PSMC4;PSME3;PSMC2;PSME1;PSME2;UBA52
R-HSA-5602498	MyD88 deficiency (TLR2/4)	11	26	14	24	0.00182188	0.999389	0.999999	2	2	0.000147308	9606	Homo sapiens	FGB;TLR1;FGA;S100Z;S100A1;FGG;BTK;CD36;TIRAP;MYD88
R-HSA-6783984	Glycine degradation	3	15	4	7	0.00105108	0.999442	0.999999	3	3	0.000220962	9606	Homo sapiens	GLDC;AMT;PPL
R-HSA-77285	Beta oxidation of myristoyl-CoA to lauroyl-CoA	3	16	4	6	0.00112115	0.999442	0.999999	4	4	0.000294616	9606	Homo sapiens	HADHB;ACADL;HADH
R-HSA-1483115	Hydrolysis of LPC	3	18	1	4	0.0012613	0.999442	0.999999	6	6	0.000441924	9606	Homo sapiens	PLA2G15;GPCPD1;JMJD7
R-HSA-9694493	Maturation of protein E	3	8	9	15	0.000560577	0.999442	0.999999	4	5	0.00036827	9606	Homo sapiens	UBB;RPS27A;UBA52
R-HSA-164378	PKA activation in glucagon signalling	7	23	1	13	0.00161166	0.999469	0.999999	2	2	0.000147308	9606	Homo sapiens	ADCY9;PRKAR1B;GNAS;ADCY8;ADCY7;ADCY5
R-HSA-75109	Triglyceride biosynthesis	7	33	0	2	0.00231238	0.999469	0.999999	6	7	0.000515578	9606	Homo sapiens	FGGY;DGAT2;GPAM;MOGAT2;AGMO;GPAT2;LPIN2
R-HSA-3371378	Regulation by c-FLIP	6	11	19	32	0.000770794	0.999475	0.999999	4	4	0.000294616	9606	Homo sapiens	CASP8;TRADD;TNFSF10;FAS;FASLG;FADD
R-HSA-69416	Dimerization of procaspase-8	6	11	18	31	0.000770794	0.999475	0.999999	3	3	0.000220962	9606	Homo sapiens	CASP8;TRADD;TNFSF10;FAS;FASLG;FADD
R-HSA-2473224	Antagonism of Activin by Follistatin	1	4	2	10	0.000280289	0.999492	0.999999	2	2	0.000147308	9606	Homo sapiens	INHBB
R-HSA-9646304	Evasion of Oxidative Stress Induced Senescence Due to p14ARF Defects	0	1	9	13	7.00722e-05	0.999492	0.999999	1	1	7.3654e-05	9606	Homo sapiens
R-HSA-9646303	Evasion of Oncogene Induced Senescence Due to p14ARF Defects	0	1	9	13	7.00722e-05	0.999492	0.999999	1	1	7.3654e-05	9606	Homo sapiens
R-HSA-5660686	Variant SLC6A20 contributes towards hyperglycinuria (HG) and iminoglycinuria (IG)	0	3	1	11	0.000210217	0.999492	0.999999	1	1	7.3654e-05	9606	Homo sapiens
R-HSA-5619101	Variant SLC6A20 contributes towards hyperglycinuria (HG) and iminoglycinuria (IG)	0	3	1	11	0.000210217	0.999492	0.999999	1	1	7.3654e-05	9606	Homo sapiens
R-HSA-177135	Conjugation of benzoate with glycine	1	14	0	0	0.00098101	0.999492	0.999999	1	2	0.000147308	9606	Homo sapiens	CAT
R-HSA-888593	Reuptake of GABA	0	11	3	3	0.000770794	0.999492	0.999999	1	2	0.000147308	9606	Homo sapiens
R-HSA-844623	The IPAF inflammasome	0	5	3	11	0.000350361	0.999492	0.999999	1	2	0.000147308	9606	Homo sapiens
R-HSA-5250971	Toxicity of botulinum toxin type C (botC)	0	7	3	8	0.000490505	0.999492	0.999999	1	5	0.00036827	9606	Homo sapiens
R-HSA-189200	Cellular hexose transport	9	28	7	13	0.00196202	0.999502	0.999999	10	17	0.00125212	9606	Homo sapiens	SLC5A9;SLC45A3;SLC2A12;SLC2A2;SLC50A1;SLC5A10;SLC5A2;SLC2A6;SLC2A8
R-HSA-170660	Adenylate cyclase activating pathway	5	17	1	13	0.00119123	0.999503	0.999999	4	4	0.000294616	9606	Homo sapiens	GNAL;ADCY9;ADCY8;ADCY7;ADCY5
R-HSA-3928663	EPHA-mediated growth cone collapse	10	33	4	11	0.00231238	0.999531	0.999999	4	4	0.000294616	9606	Homo sapiens	LYN;EPHA5;EPHA7;MYL6;ELF1;YES1;ROCK1;SRC;MYH14;MLC1;EPHA3
R-HSA-9662361	Sensory processing of sound by outer hair cells of the cochlea	21	64	4	9	0.00448462	0.999541	0.999999	6	8	0.000589232	9606	Homo sapiens	MPP1;TMC1;RIPOR2;GRXCR2;USH1C;TWF2;CIB2;ATP2B2;PJVK;ESPN;OTOGL;TMIE;MYO3B;MYO3A;CDH23;OTOG;KCNN2;EPS8L2;SPTAN1;TPRN;SLC26A5
R-HSA-176814	Activation of APC/C and APC/C:Cdc20 mediated degradation of mitotic proteins	63	77	74	100	0.00539556	0.999553	0.999999	15	15	0.00110481	9606	Homo sapiens	PSMD8;CDC20;PSMD9;PSMD6;PSMD7;CDC23;PTTG1;PSMD5;PSMD2;PSMD3;CDC27;PSMD1;NEK2;CCN1;APC2;ANAPC7;UBE2E1;PSMA5;CCNA2;CCNA1;PSMA3;PSMA4;PSMA1;PSME3;PSME1;ANAPC4;PSME2;ANAPC5;UBA52;ANAPC1;ANAPC2;PSMD10;PSMD12;ANAPC15;RPN2;PSMD14;ANAPC16;PSMD13;RPN1;ANAPC10;ANAPC11;PSMA8;PSMB7;PSMB4;CCNB1;PSMB5;UBB;PSMB2;PSMB3;PSMB1;BUB3;PSMF1;RPS27A;BUB1;UBE2C;PLK1;PSMC5;PSMC6;PSMC3;UBE2S;PSMC4;PSMC2;CDC16;CDK1;MAD2L1
R-HSA-163680	AMPK inhibits chREBP transcriptional activation activity	4	11	12	16	0.000770794	0.999559	0.999999	4	4	0.000294616	9606	Homo sapiens	STK11;PRKAB2;PRKAA2;ADIPOR2
R-HSA-5576893	Phase 2 - plateau phase	4	17	4	9	0.00119123	0.999559	0.999999	2	2	0.000147308	9606	Homo sapiens	CACNB1;KCNE4;AKAP9;CACNA1C
R-HSA-2142700	Synthesis of Lipoxins (LX)	4	25	0	1	0.0017518	0.999559	0.999999	5	8	0.000589232	9606	Homo sapiens	HPGD;ALOX5AP;ALOX12;LTC4S
R-HSA-114508	Effects of PIP2 hydrolysis	12	40	4	10	0.00280289	0.9996	0.999999	7	9	0.000662886	9606	Homo sapiens	DGKE;DAGLA;DGKB;DGKQ;ITPR2;ITPR3;PRKCQ;DAGLB;RASGRP2;DGKI;MGLL;PCK2
R-HSA-1855191	Synthesis of IPs in the nucleus	2	18	1	1	0.0012613	0.999619	0.999999	10	10	0.00073654	9606	Homo sapiens	IPPK;IP6K1
R-HSA-6799990	Metal sequestration by antimicrobial proteins	2	13	0	6	0.000910938	0.999619	0.999999	3	5	0.00036827	9606	Homo sapiens	S100Z;S100A1
R-HSA-6803544	Ion influx/efflux at host-pathogen interface	2	13	4	6	0.000910938	0.999619	0.999999	1	2	0.000147308	9606	Homo sapiens	PDZD11;ATOX1
R-HSA-880009	Interconversion of 2-oxoglutarate and 2-hydroxyglutarate	2	13	1	6	0.000910938	0.999619	0.999999	2	4	0.000294616	9606	Homo sapiens	D2HGDH;L2HGDH
R-HSA-112382	Formation of RNA Pol II elongation complex	51	63	54	96	0.00441455	0.999635	0.999999	2	2	0.000147308	9606	Homo sapiens	CCNK;CCNT1;ELL;CCNH;AFF4;CDC73;ELOA;ELOB;NELFB;NELFCD;NELFA;NELFE;SUPT16H;NCBP1;NCBP2;GTF2F1;CTDP1;CTR9;SUPT4H1;WDR61;RTF1;MLLT3;SUPT6H;IWS1;POLR2A;POLR2B;POLR2C;POLR2D;LEO1;POLR2F;POLR2G;POLR2H;POLR2I;POLR2J;POLR2K;POLR2L;EAF1;EAF2;GTF2H1;GTF2H2;GTF2H3;SUPT5H;GTF2H4;GTF2H5;CDK9;CDK7;ERCC3;ERCC2;PAF1;TCEA1;MNAT1
R-HSA-9694719	Maturation of protein 3a	6	15	12	19	0.00105108	0.999647	0.999999	5	7	0.000515578	9606	Homo sapiens	ST6GAL1;GALNT1;ST3GAL4;ST6GALNAC3;ST6GALNAC4;ST3GAL2
R-HSA-445095	Interaction between L1 and Ankyrins	6	33	0	0	0.00231238	0.999647	0.999999	2	4	0.000294616	9606	Homo sapiens	SPTBN4;KCNQ3;SCN3B;SPTAN1;SPTB;SCN2B
R-HSA-77305	Beta oxidation of palmitoyl-CoA to myristoyl-CoA	3	16	4	7	0.00112115	0.999648	0.999999	4	4	0.000294616	9606	Homo sapiens	HADHB;ACADVL;HADH
R-HSA-442380	Zinc influx into cells by the SLC39 gene family	9	11	3	31	0.000770794	0.999653	0.999999	5	6	0.000441924	9606	Homo sapiens	SLC39A6;SLC39A10;SLC39A8;SLC39A7;SLC39A14;SLC39A1;SLC39A4;SLC39A3
R-HSA-432040	Vasopressin regulates renal water homeostasis via Aquaporins	19	53	3	17	0.00371383	0.999662	0.999999	10	15	0.00110481	9606	Homo sapiens	AQP4;P3H3;ADCY8;ADCY7;RAB11A;ADCY5;GNG3;ADCY9;GNG2;GNG5;PRKAR1B;GNG4;GNB2;MYO5B;GNAS;GNG8;RAB11FIP2
R-HSA-5684264	MAP3K8 (TPL2)-dependent MAPK1/3 activation	10	18	25	35	0.0012613	0.99967	0.999999	8	8	0.000589232	9606	Homo sapiens	IKBKB;MAP2K1;UBB;TNIP2;MAP3K8;IKBKG;RPS27A;UBA52;NFKB1;SKP1
R-HSA-110331	Cleavage of the damaged purine	10	45	0	0	0.00315325	0.99967	0.999999	9	9	0.000662886	9606	Homo sapiens	NEIL3;ACD;MPG;OGG1;TINF2;TERF2IP;POT1;TPP1;TERF1;MID1;MUTYH
R-HSA-9617324	Negative regulation of NMDA receptor-mediated neuronal transmission	5	27	2	3	0.00189195	0.999672	0.999999	4	4	0.000294616	9606	Homo sapiens	DLG3;LRRC7;CAMK2A;ERBIN;PPM1E;PPM1F
R-HSA-73927	Depurination	11	46	1	2	0.00322332	0.999691	0.999999	19	19	0.00139943	9606	Homo sapiens	NEIL3;ACD;MPG;OGG1;TINF2;TERF2IP;POT1;TPP1;TERF1;MID1;MUTYH
R-HSA-8982491	Glycogen metabolism	15	43	11	20	0.0030131	0.999703	0.999999	32	39	0.0028725	9606	Homo sapiens	EPM2A;GAA;PHKB;PYGL;PHKA2;PGM2L1;GYS2;GYS1;UBB;PHKG2;PGM2;RPS27A;GYG2;UBA52;PGM1
R-HSA-5673000	RAF activation	15	41	7	18	0.00287296	0.999703	0.999999	9	12	0.000883848	9606	Homo sapiens	BRAP;MAP2K1;SRC;CAMK2A;ARAF;PPP2R5B;PPP2R5A;BRAF;PPP2R5D;PPP1CB;PPP1CC;PPP2CB;SHOC2;KRAS
R-HSA-9636667	Manipulation of host energy metabolism	0	3	7	12	0.000210217	0.999705	0.999999	2	2	0.000147308	9606	Homo sapiens
R-HSA-209563	Axonal growth stimulation	0	5	4	11	0.000350361	0.999705	0.999999	1	2	0.000147308	9606	Homo sapiens
R-HSA-180689	APOBEC3G mediated resistance to HIV-1 infection	1	15	0	0	0.00105108	0.999705	0.999999	1	3	0.000220962	9606	Homo sapiens	BANF1
R-HSA-9619229	Activation of RAC1 downstream of NMDARs	0	12	1	3	0.000840866	0.999705	0.999999	1	6	0.000441924	9606	Homo sapiens
R-HSA-6787639	GDP-fucose biosynthesis	4	21	2	7	0.00147152	0.999715	0.999999	4	7	0.000515578	9606	Homo sapiens	GMDS;FPGT;SLC35C1;FUOM
R-HSA-3781865	Diseases of glycosylation	81	202	8	14	0.0141546	0.999752	0.999999	64	77	0.00567136	9606	Homo sapiens	GALNT12;POMT2;SEMA5A;DPAGT1;HEXB;POMT1;MPI;HEXA;LFNG;ADAMTS5;C1GALT1C1;ADAMTS3;ADAMTSL5;ADAMTSL4;ADAMTS1;ADAMTSL3;ADAMTSL2;DAG1;LARGE1;ADAMTS9;PGM1;ADAMTS6;SBSPON;CHST6;ALG8;ALG9;ALG6;ALG2;ALG14;ALG3;ALG13;KERA;MOGS;ALG12;ALG1;POMGNT1;HSPG2;DCN;DHDDS;DPM1;DPM2;BCAN;DPM3;GAL;RFT1;B4GALT7;GNE;NOTCH2;NOTCH3;SLC26A2;GALT;SDC4;SDC2;SDC3;PRELP;ADAMTS12;THSD1;ADAMTS10;ADAMTS13;PDLIM2;CHSY1;ADAMTS18;GPC2…
R-HSA-1482839	Acyl chain remodelling of PE	14	42	9	15	0.00294303	0.999761	0.999999	7	9	0.000662886	9606	Homo sapiens	PLA2G12A;ABHD4;PLA2G1B;MBOAT1;PLAAT1;PLA2G3;PROCA1;PLA2G6;JMJD7;LPCAT4;LPCAT3;PLA2G10;PLA2R1;NES
R-HSA-209952	Peptide hormone biosynthesis	6	13	12	24	0.000910938	0.999764	0.999999	5	5	0.00036827	9606	Homo sapiens	PCSK1;FSHB;INHBB;CGA;INHA
R-HSA-418359	Reduction of cytosolic Ca++ levels	6	15	11	20	0.00105108	0.999764	0.999999	3	3	0.000220962	9606	Homo sapiens	SLC8A3;ATP2A3;ATP2A1;ATP2B2;SRI
R-HSA-1237112	Methionine salvage pathway	6	24	8	11	0.00168173	0.999764	0.999999	7	7	0.000515578	9606	Homo sapiens	MTAP;GOT1;ADI1;APIP;MRI1;ENOPH1
R-HSA-8951671	RUNX3 regulates YAP1-mediated transcription	2	9	6	11	0.00063065	0.999768	0.999999	3	3	0.000220962	9606	Homo sapiens	YAP1;RUNX3
R-HSA-5083625	Defective GALNT3 causes HFTC	2	20	0	0	0.00140144	0.999768	0.999999	1	1	7.3654e-05	9606	Homo sapiens	PDLIM2;GALNT3
R-HSA-5083636	Defective GALNT12 causes CRCS1	2	20	0	0	0.00140144	0.999768	0.999999	1	1	7.3654e-05	9606	Homo sapiens	GALNT12;PDLIM2
R-HSA-500753	Pyrimidine biosynthesis	3	24	0	0	0.00168173	0.999779	0.999999	6	6	0.000441924	9606	Homo sapiens	CAD;UMPS;DHODH
R-HSA-2142688	Synthesis of 5-eicosatetraenoic acids	3	24	0	0	0.00168173	0.999779	0.999999	2	4	0.000294616	9606	Homo sapiens	GPX2;ALOX5AP;LTC4S
R-HSA-9634635	Estrogen-stimulated signaling through PRKCZ	5	12	15	19	0.000840866	0.999784	0.999999	6	6	0.000441924	9606	Homo sapiens	MAPK1;KRAS;PRKCZ;MAPK3;PDK1
R-HSA-6782861	Synthesis of wybutosine at G37 of tRNA(Phe)	5	20	6	11	0.00140144	0.999784	0.999999	8	8	0.000589232	9606	Homo sapiens	TYW5;TYW3;TRMT5;TRMT12;TYW1
R-HSA-2672351	Stimuli-sensing channels	49	119	14	25	0.00833859	0.999789	0.999999	23	28	0.00206231	9606	Homo sapiens	TTYH2;TTYH1;NEDD4L;SRI;CLCN3;BEST2;NALCN;RYR3;BEST1;UNC80;TRPM2;BEST4;UBB;BSND;STOM;TRPM7;TRPM5;CLIC2;RPS27A;ASIC2;TRPM6;TRPM3;RIPK3;TSC22D3;TRPC1;ANO6;ANO7;TRPV1;MCOLN2;TPCN2;TRDN;TPCN1;ANO3;CLCN7;CLCN6;CLCN4;TRPV6;OSTM1;ASPH;TRPV4;WNK2;FKBP1B;CASQ2;SGK3;FKBP9;SGK1;UBA52
R-HSA-199220	Vitamin B5 (pantothenate) metabolism	12	35	9	17	0.00245253	0.999796	0.999999	10	12	0.000883848	9606	Homo sapiens	PANK4;PANK2;GDA;COASY;PPCDC;SLC25A16;FBL;PPCS;PDZD11;FASN;ENPP2;ENPP1;FAS;AASDHPPT
R-HSA-5610780	Degradation of GLI1 by the proteasome	42	62	38	66	0.00434447	0.999802	0.999999	6	6	0.000441924	9606	Homo sapiens	PSMD10;PSMD12;PSMD14;RPN2;PSMD13;RPN1;GLI1;PSMA8;PSMD8;PSMD9;PSMB7;PSMD6;PSMB4;PSMD7;PSMB5;UBB;PSMB2;PSMB3;PSMD5;PSMD2;SUFU;PSMB1;PSMD3;PSMD1;PSMF1;RPS27A;SKP1;RBX1;PSMA5;PSMC5;PSMA3;PSMA4;PSMC6;PSMC3;PSMA1;PSMC4;PSME3;PSMC2;NUMB;PSME1;PSME2;UBA52
R-HSA-194313	VEGF ligand-receptor interactions	4	8	15	25	0.000560577	0.999817	0.999999	4	4	0.000294616	9606	Homo sapiens	FLT1;FLT4;KDR;VEGFC
R-HSA-195399	VEGF binds to VEGFR leading to receptor dimerization	4	8	15	25	0.000560577	0.999817	0.999999	3	3	0.000220962	9606	Homo sapiens	FLT1;FLT4;KDR;VEGFC
R-HSA-5666185	RHO GTPases Activate Rhotekin and Rhophilins	4	10	8	19	0.000700722	0.999817	0.999999	6	6	0.000441924	9606	Homo sapiens	RHPN1;TAX1BP3;RHPN2;LIN7B
R-HSA-879518	Transport of organic anions	4	28	0	0	0.00196202	0.999817	0.999999	3	9	0.000662886	9606	Homo sapiens	SLCO4A1;SLCO2B1;SLCO2A1;SLC16A2
R-HSA-9012999	RHO GTPase cycle	243	460	49	110	0.0322332	0.999818	0.999999	74	91	0.00670251	9606	Homo sapiens	CYFIP2;CYFIP1;CPNE8;NCKAP1;ANKLE2;ITSN1;WIPF3;FNBP1L;PREX2;PREX1;GOLGA3;OPHN1;WDR91;ANKFY1;CEP97;ACTN1;SCRIB;FRS3;SRRM1;NISCH;BCR;WDR81;CDC37;SPATA13;KCTD13;CFTR;GRB7;TMEM87B;SHMT2;IQGAP1;PIK3R1;AAAS;IQGAP2;IQGAP3;ABR;SCFD1;RACGAP1;NCKAP1L;STAM;VANGL1;CCDC88B;CCT6A;ANLN;FAM135A;VANGL2;ARMC10;HNRNPC;NOX1;FERMT2;CDC42SE2;ARHGAP9;FAF2;KIF14;ARHGAP1;OSBPL11;ARHGAP5;ARHGAP6;SH3RF1;LRRC1;AKAP13;HINT1;H…
R-HSA-416482	G alpha (12/13) signalling events	35	86	11	28	0.00602621	0.999828	0.999999	13	15	0.00110481	9606	Homo sapiens	ROCK1;ITSN1;ADRA1D;FGD1;AKAP13;PREX1;ABR;GNG3;GNG2;GNG5;TBXA2R;GNG4;GNG8;ECT2;ARHGEF40;ARHGEF33;VAV3;ARHGEF10;PLEKHG2;ARHGEF37;ARHGEF17;ARHGEF39;ARHGEF38;ARHGEF16;ARHGEF19;P3H3;VAV2;GNB2;ARHGEF3;BTK;ARHGEF4;ARHGEF2;ARHGEF5;ARHGEF6
R-HSA-9672383	Defective factor IX causes thrombophilia	1	4	4	12	0.000280289	0.999828	0.999999	1	1	7.3654e-05	9606	Homo sapiens	F8
R-HSA-5619094	Variant SLC6A14 may confer susceptibility towards obesity	1	16	0	0	0.00112115	0.999828	0.999999	1	1	7.3654e-05	9606	Homo sapiens	SLC6A14
R-HSA-5250992	Toxicity of botulinum toxin type E (botE)	1	8	3	8	0.000560577	0.999828	0.999999	4	5	0.00036827	9606	Homo sapiens	SV2A
R-HSA-70688	Proline catabolism	1	14	1	2	0.00098101	0.999828	0.999999	3	4	0.000294616	9606	Homo sapiens	ALDH4A1
R-HSA-177128	Conjugation of salicylate with glycine	1	16	0	0	0.00112115	0.999828	0.999999	1	2	0.000147308	9606	Homo sapiens	CAT
R-HSA-2408499	Formation of selenosugars for excretion	0	12	1	4	0.000840866	0.999828	0.999999	1	4	0.000294616	9606	Homo sapiens
R-HSA-399710	Activation of AMPA receptors	0	7	4	9	0.000490505	0.999828	0.999999	1	5	0.00036827	9606	Homo sapiens
R-HSA-6787450	tRNA modification in the mitochondrion	9	14	12	31	0.00098101	0.999833	0.999999	7	7	0.000515578	9606	Homo sapiens	TRMU;TRMT10C;PUS1;PRORP;TRMT1;HSD17B10;MTO1;TRIT1;TRMT61B;GTPBP3
R-HSA-2393930	Phosphate bond hydrolysis by NUDT proteins	9	41	1	3	0.00287296	0.999833	0.999999	15	17	0.00125212	9606	Homo sapiens	NUDT9;NUDT1;NUDT18;NUDT15;ADPRM;NUDT5
R-HSA-110362	POLB-Dependent Long Patch Base Excision Repair	7	15	10	23	0.00105108	0.999834	0.999999	10	10	0.00073654	9606	Homo sapiens	POLB;FEN1;PARP1;LIG1;PARP2;APEX1;ADPRS;HAP1
R-HSA-392154	Nitric oxide stimulates guanylate cyclase	7	35	0	3	0.00245253	0.999834	0.999999	7	7	0.000515578	9606	Homo sapiens	GUCY1A2;PDE11A;PDE10A;GUCY1B1;PDE2A;PRKG2;NOS1
R-HSA-196757	Metabolism of folate and pterines	10	47	0	0	0.00329339	0.999838	0.999999	15	30	0.00220962	9606	Homo sapiens	SLC46A1;RFC1;MTHFD1L;MTHFD2;SHMT2;SHMT1;FPGS;MTHFR;ALDH1L2;SLC19A1
R-HSA-425561	Sodium/Calcium exchangers	6	15	11	21	0.00105108	0.999843	0.999999	4	4	0.000294616	9606	Homo sapiens	SLC24A2;SLC8A3;SLC24A3;SRI;SLC8B1;SLC24A5
R-HSA-179812	GRB2 events in EGFR signaling	6	16	9	21	0.00112115	0.999843	0.999999	3	3	0.000220962	9606	Homo sapiens	BTC;EGF;TGFA;KRAS;AREG
R-HSA-70921	Histidine catabolism	6	30	1	5	0.00210217	0.999843	0.999999	7	8	0.000589232	9606	Homo sapiens	HAL;UROC1;CARNMT1;AMDHD1;HDC;FTCD
R-HSA-8981373	Intestinal hexose absorption	2	8	6	13	0.000560577	0.999859	0.999999	3	3	0.000220962	9606	Homo sapiens	DDI2;SLC2A2
R-HSA-2855086	Ficolins bind to repetitive carbohydrate structures on the target cell surface	2	12	4	9	0.000840866	0.999859	0.999999	3	3	0.000220962	9606	Homo sapiens	MASP2;EFCAB7
R-HSA-2142712	Synthesis of 12-eicosatetraenoic acid derivatives	2	19	0	3	0.00133137	0.999859	0.999999	4	6	0.000441924	9606	Homo sapiens	GPX2;ALOX12
R-HSA-9032500	Activated NTRK2 signals through FYN	3	11	7	15	0.000770794	0.999861	0.999999	7	7	0.000515578	9606	Homo sapiens	DOCK3;BDNF;SRC
R-HSA-70326	Glucose metabolism	59	140	6	32	0.0098101	0.999865	0.999999	30	50	0.0036827	9606	Homo sapiens	NUP107;NUP188;ADPGK;ENO2;HK2;NUP214;NDC1;SEC13;NUP210;NUP133;PGAM2;PPP2R5D;BPGM;PGM2L1;NUP93;NUP50;PGP;GAPDHS;NUP54;NUP98;ALDOB;SLC25A12;GAPDH;NUP58;FBP2;NUP205;POM121;SEH1L;PFKFB3;AAAS;NUP160;PPP2CB;NUP42;NUP85;NUP88;NUP43;RAE1;PCK2;RANBP2;GCKR;SLC37A2;SLC37A1;NUP155;PKLR;GOT1;MDH2;NUP153;MTOR;GCK;GNPDA1;G6PC3;NUP35;NUP37
R-HSA-9648025	EML4 and NUDC in mitotic spindle formation	69	121	55	74	0.00847873	0.999875	0.999999	4	5	0.00036827	9606	Homo sapiens	AHCTF1;ERCC6L;NUP107;ZWILCH;CDC20;PPP1CC;TUBB6;NUF2;KNTC1;EMB;SPDL1;SEC13;NUDC;NUP133;PPP2R5B;PPP2R5A;PPP2R5D;KNL1;DYNLL1;CKAP5;SGO1;DYNC1LI1;DYNC1LI2;INCENP;ZW10;KIF2C;NUP98;MAD1L1;SEH1L;MIS12;CDCA8;NSL1;SKA1;NUP160;AURKB;SKA2;AURKA;PPP2CB;NUP85;NUP43;BUB3;RPS27A;BUB1;CLASP2;NEK8;RANBP2;CENPT;DYNC1H1;NEK9;CENPU;RCC2;NDE1;PLK1;NDC80;CENPE;KIF18A;CENPF;CENPH;CENPI;DLC1;CENPK;CENPL;CENPN;B9D2;CENPO…
R-HSA-163359	Glucagon signaling in metabolic regulation	14	40	3	21	0.00280289	0.999876	0.999999	6	6	0.000441924	9606	Homo sapiens	P3H3;ADCY8;ADCY7;ADCY5;GNG3;ADCY9;GNG2;GNG5;PRKAR1B;GNG4;GNB2;GNAS;GNG8
R-HSA-163125	Post-translational modification: synthesis of GPI-anchored proteins	39	115	4	7	0.0080583	0.999879	0.999999	13	16	0.00117846	9606	Homo sapiens	PIGS;CPM;PIGU;PIGT;PGAP1;PIGO;GPAA1;PIGN;PIGQ;NTM;PIGP;PIGW;PIGV;PIGX;OTOA;TECTA;TECTB;CNTN5;NEGR1;PRSS56;DPM1;DPM2;PIGB;DPM3;XPNPEP1;XPNPEP2;PIGA;CD109;PIGK;ALPL;HBP1;PIGM;CNTN4;PIGL;MELTF;PIGG;MDGA1;PIGF;PIGH;SPRN
R-HSA-1855167	Synthesis of pyrophosphates in the cytosol	4	29	0	0	0.00203209	0.999882	0.999999	10	15	0.00110481	9606	Homo sapiens	IPPK;NUDT4B;IP6K1
R-HSA-110357	Displacement of DNA glycosylase by APEX1	8	10	13	32	0.000700722	0.999885	0.999999	8	8	0.000589232	9606	Homo sapiens	SMUG1;MED1;MBD4;NTHL1;MPG;APEX1;OGG1;HAP1;MID1;MUTYH
R-HSA-196108	Pregnenolone biosynthesis	8	27	7	15	0.00189195	0.999885	0.999999	7	9	0.000662886	9606	Homo sapiens	TMEM221;STARD3;STARD3NL;STAR;FDX1;FDXR;FDX2;TSPO;TSPOAP1
R-HSA-110329	Cleavage of the damaged pyrimidine	11	51	0	0	0.00357368	0.999892	0.999999	14	20	0.00147308	9606	Homo sapiens	MED1;MBD4;ACD;OGG1;TINF2;TERF1;SMUG1;NEIL3;NTHL1;POT1;TERF2IP;TPP1;NEIL1
R-HSA-9623433	NR1H2 & NR1H3 regulate gene expression to control bile acid homeostasis	6	15	14	24	0.00105108	0.999896	0.999999	6	6	0.000441924	9606	Homo sapiens	NCOA1;NCOR2;NCOR1;FABP6;NR1H3
R-HSA-73614	Pyrimidine salvage	6	34	1	2	0.00238245	0.999896	0.999999	6	10	0.00073654	9606	Homo sapiens	UCK1;UPP2;TK1;UPP1;DCK;TYMP
R-HSA-418360	Platelet calcium homeostasis	12	35	11	20	0.00245253	0.999898	0.999999	7	8	0.000589232	9606	Homo sapiens	SLC8A3;P2RX5;P2RX2;P2RX1;ORAI2;ATP2A3;ITPR2;ITPR3;ATP2A1;ATP2B2;SRI
R-HSA-75955	RNA Polymerase II Transcription Elongation	51	66	58	101	0.00462476	0.999899	0.999999	8	8	0.000589232	9606	Homo sapiens	CCNK;CCNT1;ELL;CCNH;AFF4;CDC73;ELOA;ELOB;NELFB;NELFCD;NELFA;NELFE;SUPT16H;NCBP1;NCBP2;GTF2F1;CTDP1;CTR9;SUPT4H1;WDR61;RTF1;MLLT3;SUPT6H;IWS1;POLR2A;POLR2B;POLR2C;POLR2D;LEO1;POLR2F;POLR2G;POLR2H;POLR2I;POLR2J;POLR2K;POLR2L;EAF1;EAF2;GTF2H1;GTF2H2;GTF2H3;SUPT5H;GTF2H4;GTF2H5;CDK9;CDK7;ERCC3;ERCC2;PAF1;TCEA1;MNAT1
R-HSA-434313	Intracellular metabolism of fatty acids regulates insulin secretion	1	9	3	8	0.00063065	0.9999	0.999999	2	2	0.000147308	9606	Homo sapiens	CD36
R-HSA-9667769	Acetylcholine inhibits contraction of outer hair cells	1	8	4	9	0.000560577	0.9999	0.999999	3	4	0.000294616	9606	Homo sapiens	KCNN2
R-HSA-380615	Serotonin clearance from the synaptic cleft	1	16	0	1	0.00112115	0.9999	0.999999	1	3	0.000220962	9606	Homo sapiens	HTT
R-HSA-198753	ERK/MAPK targets	13	26	19	32	0.00182188	0.999904	0.999999	7	7	0.000515578	9606	Homo sapiens	DUSP4;PPP2R5D;VRK3;ELK1;DUSP6;DUSP7;MAPK11;PPP2CB;MAPK7;RPS6KA5;RPS6KA1;MAPK1;MAPK3
R-HSA-391251	Protein folding	59	102	35	70	0.00714736	0.999911	0.999999	28	28	0.00206231	9606	Homo sapiens	DCAF7;TUBB6;KIF13A;FBXO4;LONP2;CCT3;FBXW4;CCT2;FBXW5;VBP1;FBXW7;SPHK1;FBXW9;P3H3;FBXW2;XRN1;CCNE2;CCNE1;TCP1;CSNK2B;XRN2;GAPDHS;PFDN1;PLAA;PFDN2;SIK1;KIFC3;FKBP9;PFDN4;TP53;PFDN5;GAPDH;PFDN6;HDAC3;USP11;GBA;CLN3;AP3M1;GNG3;GNG2;GNG5;GNG4;GNG8;CCT8;CCT7;CCT5;CCT4;NOP56;ARFGEF2;STAT3;TBCD;TBCC;TBCB;TBCA;CCT6A;GNB2;TBCE;PDCL;SKIV2L;RGS11;FBXL5;WRAP53
R-HSA-190373	FGFR1c ligand binding and activation	2	15	1	7	0.00105108	0.999914	0.999999	3	3	0.000220962	9606	Homo sapiens	FGF5;FGF23
R-HSA-964975	Vitamins B6 activation to pyridoxal phosphate	2	21	0	1	0.00147152	0.999914	0.999999	3	6	0.000441924	9606	Homo sapiens	PNPO;XDH
R-HSA-2408550	Metabolism of ingested H2SeO4 and H2SeO3 into H2Se	2	22	0	0	0.00154159	0.999914	0.999999	3	7	0.000515578	9606	Homo sapiens	GSR;PAPSS1
R-HSA-193993	Mineralocorticoid biosynthesis	2	22	0	0	0.00154159	0.999914	0.999999	2	7	0.000515578	9606	Homo sapiens	HSD3B1;CGA
R-HSA-5358346	Hedgehog ligand biogenesis	48	72	24	73	0.0050452	0.99992	0.999999	15	15	0.00110481	9606	Homo sapiens	PSMD10;PSMD12;VCP;RPN2;PSMD14;PSMD13;DHH;RPN1;SEL1L;DERL2;PSMA8;PSMD8;SCUBE2;PSMD9;ERLEC1;PSMB7;PSMD6;PSMB4;HHAT;PSMD7;PSMB5;UBB;OS9;PSMB2;PSMD5;PSMB3;PSMD2;PSMD3;PSMB1;PSMD1;PSMF1;RPS27A;SYVN1;DISP2;PSMA5;PSMC5;PSMA3;PSMC6;PSMA4;PSMC3;PSMA1;PSMC4;PSME3;PSMC2;PSME1;PSME2;P4HB;UBA52
R-HSA-3000480	Scavenging by Class A Receptors	10	49	0	0	0.00343354	0.999922	0.999999	8	10	0.00073654	9606	Homo sapiens	COLEC12;COLEC11;COL1A2;SCARA5;COL4A2;COL4A1;CALR;EFCAB7;HSP90B1
R-HSA-5662702	Melanin biosynthesis	4	28	2	2	0.00196202	0.999925	0.999999	5	11	0.000810194	9606	Homo sapiens	OCA2;SLC45A2;DCT;TYR
R-HSA-8932339	ROS sensing by NFE2L2	39	60	37	65	0.00420433	0.999926	0.999999	7	8	0.000589232	9606	Homo sapiens	PSMD10;PSMD12;PSMD14;RPN2;PSMD13;RPN1;PSMA8;PSMD8;PSMD9;PSMB7;PSMD6;PSMB4;PSMD7;PSMB5;UBB;PSMB2;PSMB3;PSMD5;PSMD2;PSMB1;PSMD3;PSMD1;PSMF1;RPS27A;RBX1;PSMA5;PSMC5;PSMA3;PSMA4;PSMC6;PSMC3;PSMA1;PSMC4;PSME3;CSNK2B;PSMC2;PSME1;PSME2;UBA52
R-HSA-70895	Branched-chain amino acid catabolism	16	58	2	8	0.00406419	0.999926	0.999999	17	23	0.00169404	9606	Homo sapiens	ACAD8;BCKDHA;MCCC2;ECHS1;MCCC1;BCKDHB;HSD17B10;TMEM91;ACADSB;ACAT1;BCKDK;ALDH6A1;AUH;IVD;DBT;HIBCH;BCAT2
R-HSA-446107	Type I hemidesmosome assembly	5	11	8	25	0.000770794	0.99994	0.999999	6	6	0.000441924	9606	Homo sapiens	CD151;DST;LAMC3;ITGB4;LAMA3;LAMC2
R-HSA-1296061	HCN channels	1	6	1	13	0.000420433	0.999942	0.999999	2	2	0.000147308	9606	Homo sapiens	HCN3
R-HSA-9026766	Biosynthesis of protectin and resolvin conjugates in tissue regeneration (PCTR and RCTR)	1	18	0	0	0.0012613	0.999942	0.999999	1	8	0.000589232	9606	Homo sapiens	LTC4S
R-HSA-380287	Centrosome maturation	52	83	52	76	0.00581599	0.999945	0.999999	6	6	0.000441924	9606	Homo sapiens	CETN2;PCM1;DBT;NEK2;NINL;CEP290;CDK5RAP2;OFD1;CEP135;CEP131;HAUS4;HAUS3;HAUS6;CSNK1E;HAUS5;TUBG1;DYNLL1;CKAP5;HAUS1;MZT2B;NME7;AKAP9;CEP63;SFI1;SDCCAG8;DCTN2;TUBGCP2;SSNA1;HAUS8;HAUS7;CEP192;PCNT;CEP76;CEP78;PLK4;DYNC1H1;NDE1;CEP152;PLK1;CDK11B;MZT1;CROCC2;NEDD1;DLC1;CENPJ;ALMS1;CDK1;TUBGCP5;TUBGCP6;TUBGCP3;CEP41;TUBGCP4;CEP43
R-HSA-8963676	Intestinal absorption	3	11	7	16	0.000770794	0.999946	0.999999	6	6	0.000441924	9606	Homo sapiens	NPC1L1;DDI2;SLC2A2
R-HSA-9022702	MECP2 regulates transcription of neuronal ligands	3	13	1	14	0.000910938	0.999946	0.999999	3	8	0.000589232	9606	Homo sapiens	BDNF;HDAC1
R-HSA-209560	NF-kB is activated and signals survival	9	15	23	37	0.00105108	0.999946	0.999999	4	4	0.000294616	9606	Homo sapiens	IKBKB;UBB;IRAK1;TRAF6;RPS27A;UBA52;SQSTM1;NFKB1;RELA
R-HSA-2142789	Ubiquinol biosynthesis	8	32	11	17	0.00224231	0.999947	0.999999	7	9	0.000662886	9606	Homo sapiens	COQ3;COQ2;PPT1;PDSS2;PDSS1;COQ9;COQ7;COQ6;COQ5
R-HSA-8963691	Phenylalanine and tyrosine metabolism	8	43	0	1	0.0030131	0.999947	0.999999	9	12	0.000883848	9606	Homo sapiens	GSTZ1;IL4I1;HGD;PAH;TAT;KYAT1;PCBD1;ASRGL1
R-HSA-112308	Presynaptic depolarization and calcium channel opening	2	14	4	9	0.00098101	0.999948	0.999999	1	1	7.3654e-05	9606	Homo sapiens	CACNB1;CACNA2D1
R-HSA-1296071	Potassium Channels	40	107	4	22	0.00749772	0.99995	0.999999	16	19	0.00139943	9606	Homo sapiens	KCNG1;KCNK6;KCNG2;HCN3;KCNG3;KCNK9;KCNC2;KCNC4;KCNA4;KCNV1;GNG3;GNG2;GNG5;GNG4;GNG8;KCNN2;KCNN3;KCNN4;KCNJ5;KCNH3;GABBR2;KCND1;KCNJ8;KCNJ11;KCNB1;KCNJ9;KCNH7;ABCC8;KCNH8;KCNJ14;KCNJ15;KCNJ16;ABCC9;P3H3;KCNK18;TDP1;GNB2;KCNQ3
R-HSA-140534	Caspase activation via Death Receptors in the presence of ligand	7	20	19	32	0.00140144	0.99995	0.999999	9	9	0.000662886	9606	Homo sapiens	CASP8;TRADD;TNFSF10;FAS;FASLG;FADD;TICAM1
R-HSA-210744	Regulation of gene expression in late stage (branching morphogenesis) pancreatic bud precursor cells	7	20	12	21	0.00140144	0.99995	0.999999	4	4	0.000294616	9606	Homo sapiens	KAT2B;KAT2A;SNW1;PHF5A;MAML1;ONECUT1;MAML3
R-HSA-354194	GRB2:SOS provides linkage to MAPK signaling for Integrins	7	20	9	21	0.00140144	0.99995	0.999999	2	2	0.000147308	9606	Homo sapiens	FGB;APBB1IP;FGA;VWF;SRC;FGG;TLN1
R-HSA-187577	SCF(Skp2)-mediated degradation of p27/p21	45	62	44	86	0.00434447	0.99995	0.999999	7	7	0.000515578	9606	Homo sapiens	CDKN1A;PSMD8;PSMD9;PSMD6;PSMD7;CCND1;PSMD5;PSMD2;PSMD3;PSMD1;SKP2;CCN1;SKP1;PSMA5;CCNA2;CCNA1;PSMA3;PSMA4;CCNE2;PSMA1;CCNE1;PSME3;PSME1;PSME2;UBA52;PSMD10;PSMD12;RPN2;PSMD14;PSMD13;RPN1;CLN3;PSMB7;PSMB4;PSMB5;UBB;PSMB2;PSMB3;PSMB1;PSMF1;RPS27A;PSMC5;PSMC6;PSMC3;CDK4;PSMC4;CDK2;PSMC2;CDK1
R-HSA-71288	Creatine metabolism	4	25	2	6	0.0017518	0.999952	0.999999	3	6	0.000441924	9606	Homo sapiens	GAMT;GATM;SLC6A7;SLC6A8
R-HSA-8856825	Cargo recognition for clathrin-mediated endocytosis	56	115	35	59	0.0080583	0.999952	0.999999	15	15	0.00110481	9606	Homo sapiens	SH3KBP1;ITSN1;CLTB;CLTA;AP2A1;ARRB1;AREG;SLC2A8;WNT5A;EPN2;VAMP8;BTC;HGS;VAMP4;UBA52;STAM2;VAMP2;CFTR;VAMP3;GPS1;TGFA;NEDD8;COPS7A;CBL;TGOLN2;GRK3;FCHO1;UBB;DPH1;FCHO2;CLTCL1;AP2S1;REPS2;DVL2;RPS27A;KIAA0319;EPS15;REPS1;SYT4;FZD4;EGF;M6PR;AP2B1;STAM;SYT8;IGF2R;COPS4;NECAP2;DAB2;COPS6;NECAP1;COPS5;COPS2;IL7R;COPS8
R-HSA-975578	Reactions specific to the complex N-glycan synthesis pathway	6	28	3	10	0.00196202	0.999955	0.999999	6	7	0.000515578	9606	Homo sapiens	CHST8;MAN2A2;MAN2A1;CHST10;MGAT2;CGA
R-HSA-3000178	ECM proteoglycans	39	79	21	50	0.0055357	0.999955	0.999999	21	23	0.00169404	9606	Homo sapiens	LAMA5;SPARC;LAMA2;ITGB5;LAMA4;LAMA3;SERPINE1;LAMC1;COMP;DAG1;TNR;ITGAV;ITGB6;MUSK;COL24A1;LAMB2;TGFB3;LUM;HSPG2;DCN;ASPN;BCAN;COL1A2;COL5A1;COL4A2;COL4A1;COL6A2;COL6A1;COL4A6;ITGA8;MATN1;COL4A5;COL6A3;ITGA7;COL9A3;COL9A2;LRP10;AGRN;MATN4;ITGA9
R-HSA-6796648	TP53 Regulates Transcription of DNA Repair Genes	71	89	74	120	0.00623642	0.999958	0.999999	17	17	0.00125212	9606	Homo sapiens	ATF2;CCNK;CCNT1;ELL;CCNH;CHEK1;ELOA;ELOB;NELFB;NELFCD;NELFA;NELFE;SUPT16H;GTF2F1;DDB2;RAD51D;MSH2;FANCD2;TP53;CTDP1;SUPT4H1;POLR2A;POLR2B;POLR2C;POLR2D;PMS2;POLR2F;POLR2G;POLR2H;POLR2I;POLR2J;PMS1;POLR2K;POLR2L;FANCI;JUN;FANCC;GTF2H1;GTF2H2;MLH1;GTF2H3;SUPT5H;GTF2H4;GTF2H5;CDK9;CDK7;ERCC3;ERCC2;TCEA1;ATM;CDK12;MNAT1;CDK13;ATR
R-HSA-428643	Organic anion transporters	5	25	1	10	0.0017518	0.999961	0.999999	6	9	0.000662886	9606	Homo sapiens	SLC25A18;ODC1;SLC17A5;SLC17A8;SLC5A5
R-HSA-74217	Purine salvage	8	45	0	0	0.00315325	0.999964	0.999999	8	12	0.000883848	9606	Homo sapiens	ADAL;GMPR2;AMPD1;GMPR;HPRT1;DCK;ADA;APRT
R-HSA-192869	cRNA Synthesis	0	16	1	7	0.00112115	0.999966	0.999999	2	2	0.000147308	9606	Homo sapiens
R-HSA-9018681	Biosynthesis of protectins	1	18	1	1	0.0012613	0.999966	0.999999	4	6	0.000441924	9606	Homo sapiens	LTA4H
R-HSA-156582	Acetylation	0	16	3	3	0.00112115	0.999966	0.999999	2	4	0.000294616	9606	Homo sapiens
R-HSA-9694786	Transcription of SARS-CoV-2 sgRNAs	0	15	1	4	0.00105108	0.999966	0.999999	2	5	0.00036827	9606	Homo sapiens
R-HSA-8964011	HDL clearance	3	9	8	20	0.00063065	0.999966	0.999999	4	5	0.00036827	9606	Homo sapiens	SCARB1;CUBN;AMN
R-HSA-209905	Catecholamine biosynthesis	3	22	2	6	0.00154159	0.999966	0.999999	4	6	0.000441924	9606	Homo sapiens	DDC;TH;DBH
R-HSA-8941333	RUNX2 regulates genes involved in differentiation of myeloid cells	2	6	8	19	0.000420433	0.999969	0.999999	2	2	0.000147308	9606	Homo sapiens	CBFB;RUNX1
R-HSA-2644607	Loss of Function of FBXW7 in Cancer and NOTCH1 Signaling	4	6	17	26	0.000420433	0.99997	0.999999	1	1	7.3654e-05	9606	Homo sapiens	FBXW7;SKP1;RBX1
R-HSA-2644605	FBXW7 Mutants and NOTCH1 in Cancer	4	6	17	26	0.000420433	0.99997	0.999999	1	1	7.3654e-05	9606	Homo sapiens	FBXW7;SKP1;RBX1
R-HSA-1482798	Acyl chain remodeling of CL	4	18	11	15	0.0012613	0.99997	0.999999	9	12	0.000883848	9606	Homo sapiens	HADHB;PLA2G6;HADH;LCLAT1
R-HSA-8848584	Wax and plasmalogen biosynthesis	4	25	3	7	0.0017518	0.99997	0.999999	7	10	0.00073654	9606	Homo sapiens	GNPAT;DHRS7B;AGPS;FAR1
R-HSA-180746	Nuclear import of Rev protein	35	41	37	79	0.00287296	0.999971	0.999999	7	7	0.000515578	9606	Homo sapiens	POM121;NUP205;NUP107;SEH1L;NUP188;AAAS;NUP160;NUP42;NUP85;PIM1;RCC1;NUP88;NUP43;RAE1;NUP214;NDC1;RANBP2;SEC13;NUP210;NUP155;NUP133;NUP153;MTOR;NUP93;NUP50;NUP35;NUP54;NUP98;NUP58;RAN;KPNB1;NUP37
R-HSA-6804756	Regulation of TP53 Activity through Phosphorylation	71	95	65	115	0.00665686	0.999972	0.999999	26	26	0.001915	9606	Homo sapiens	SMG1;DYRK3;DYRK2;TP53RK;PRKAG1;NOC2L;STK11;EXO1;CHEK2;CHEK1;NBN;TOPBP1;CCN1;RFC5;SUPT16H;RFC3;RMI2;PRKAB2;TBP;RFC4;RMI1;RFC2;TOP3A;CCNA2;CCNA1;CSNK2B;MAPKAPK5;DNA2;UBA52;TP53;RHNO1;CDS1;PRKAA1;BLM;PRKAA2;CBFB;GRP;TAF9;AURKB;AURKA;BRIP1;UBB;TP53INP1;RBBP8;RPS27A;BARD1;PLK3;TAF15;TAF12;TAF13;TAF11;RPA1;RPA2;HIPK2;TPX2;MAPK11;RAD50;CDK5;RPA3;CDK2;MDM2;CDK1;TAF7;RAD17;PIN1;RAD1;TAF6;MDM4;ATM;TAF5;RAD…
R-HSA-392518	Signal amplification	17	41	14	31	0.00287296	0.999975	0.999999	19	19	0.00139943	9606	Homo sapiens	P2RY12;SRC;GNAI3;P3H3;GNAI1;GNG3;GNG2;GNG5;TBXA2R;GNG4;GNB2;P2RY1;GNG8;AAMP
R-HSA-1630316	Glycosaminoglycan metabolism	73	182	10	26	0.0127531	0.999975	0.999999	83	88	0.00648155	9606	Homo sapiens	B4GALT2;SLC35B3;B4GALT3;SLC35B2;HPSE2;HEXB;HEXA;XYLT2;STAB2;XYLT1;HS6ST2;SGSH;NAGLU;HYAL1;DSE;HYAL3;NDST3;IDS;CHP1;GUSB;HGSNAT;CHST6;CHST7;CHPF2;CSGALNACT2;KERA;HSPG2;DCN;BCAN;GAL;B3GNT7;CHST1;B4GALT7;B4GALT4;B4GALT5;SLC26A2;SLC26A1;SDC4;IDUA;SDC2;SLC35D2;SDC3;PRELP;HMMR;PAPSS1;CHST11;CHSY1;HAS1;CHST15;HAS3;ST3GAL4;GPC2;HAS2;CHST14;GPC4;ARSB;ST3GAL2;B3GAT3;LUM;B3GAT2;B3GALT6;HS3ST4;HS3ST1;HS3ST2;…
R-HSA-8934903	Receptor Mediated Mitophagy	8	13	23	36	0.000910938	0.999976	0.999999	7	7	0.000515578	9606	Homo sapiens	MAP1LC3B;MAP1LC3A;SRC;FUNDC1;CSNK2B;PGAM5;ATG12;ATG5
R-HSA-167172	Transcription of the HIV genome	61	81	62	110	0.00567585	0.999977	0.999999	47	47	0.00346174	9606	Homo sapiens	CCNK;CCNT1;ELL;CCNH;GTF2B;TAT;PCM1;ELOA;ELOB;NELFB;NELFCD;NELFA;NELFE;SUPT16H;TBP;NCBP1;NCBP2;GTF2F1;UBA52;GTF2A1;GTF2A2;CTDP1;RNMT;TAF9;SUPT4H1;GTF2E1;GTF2E2;POLR2A;POLR2B;POLR2C;POLR2D;POLR2F;POLR2G;POLR2H;POLR2I;POLR2J;POLR2K;POLR2L;TAF15;RNGTT;TAF12;TAF13;TAF11;GTF2H1;GTF2H2;GTF2H3;SUPT5H;GTF2H4;GTF2H5;CDK9;CDK7;ERCC3;ERCC2;TAF7;TCEA1;TAF6;TAF5;MNAT1;TAF3;TAF2;TAF1
R-HSA-176408	Regulation of APC/C activators between G1/S and early anaphase	64	83	85	122	0.00581599	0.999978	0.999999	14	14	0.00103116	9606	Homo sapiens	PSMD8;CDC20;PSMD9;PSMD6;PSMD7;CDC23;PSMD5;PSMD2;PSMD3;CDC27;PSMD1;FBXO5;CCN1;SKP1;APC2;ANAPC7;UBE2E1;PSMA5;CCNA2;CCNA1;PSMA3;PSMA4;PSMA1;PSME3;PSME1;ANAPC4;PSME2;ANAPC5;UBA52;ANAPC1;ANAPC2;PSMD10;PSMD12;ANAPC15;RPN2;PSMD14;ANAPC16;PSMD13;RPN1;ANAPC10;ANAPC11;PSMA8;PSMB7;PSMB4;CCNB1;PSMB5;UBB;PSMB2;PSMB3;PSMB1;BUB3;PSMF1;RPS27A;BUB1;UBE2C;PLK1;PSMC5;PSMC6;PSMC3;UBE2S;PSMC4;CDK2;PSMC2;CDC16;CDK1;MA…
R-HSA-5576892	Phase 0 - rapid depolarisation	7	34	4	9	0.00238245	0.999978	0.999999	2	2	0.000147308	9606	Homo sapiens	CACNB1;FGF14;CAMK2A;RANGRF;CACNA1C;SCN3B;SCN2B
R-HSA-936837	Ion transport by P-type ATPases	29	71	17	34	0.00497512	0.999978	0.999999	13	16	0.00117846	9606	Homo sapiens	ATP8A2;ATP8A1;ATP10D;CAMK2A;ATP2A3;ATP10B;ATP2A1;ATP10A;SRI;ATP2C1;ATP7B;PLN;SLN;PDZD11;ATP9B;ATP9A;ATP8B4;ATP8B3;ATP8B2;ATP8B1;ATP13A1;ATP11C;ATP11B;ATP2B2;ATP11A;ATP13A2;FXYD6;CUTC
R-HSA-209931	Serotonin and melatonin biosynthesis	3	20	4	10	0.00140144	0.999979	0.999999	4	4	0.000294616	9606	Homo sapiens	TPH2;DDC;ASMT;TRH
R-HSA-192814	vRNA Synthesis	1	17	1	7	0.00119123	0.99998	0.999999	2	2	0.000147308	9606	Homo sapiens	PARP1
R-HSA-168275	Entry of Influenza Virion into Host Cell via Endocytosis	1	20	0	0	0.00140144	0.99998	0.999999	1	1	7.3654e-05	9606	Homo sapiens	CLTA
R-HSA-9007892	Interleukin-38 signaling	0	6	9	14	0.000420433	0.99998	0.999999	5	5	0.00036827	9606	Homo sapiens
R-HSA-168277	Influenza Virus Induced Apoptosis	1	4	8	18	0.000280289	0.99998	0.999999	1	2	0.000147308	9606	Homo sapiens	SLC25A5
R-HSA-111957	Cam-PDE 1 activation	0	8	1	13	0.000560577	0.99998	0.999999	1	2	0.000147308	9606	Homo sapiens
R-HSA-173107	Binding and entry of HIV virion	0	13	2	11	0.000910938	0.99998	0.999999	1	8	0.000589232	9606	Homo sapiens
R-HSA-389977	Post-chaperonin tubulin folding pathway	6	25	8	15	0.0017518	0.99998	0.999999	9	9	0.000662886	9606	Homo sapiens	TUBB6;TBCE;TBCD;TBCC;TBCB;TBCA
R-HSA-947581	Molybdenum cofactor biosynthesis	4	27	1	7	0.00189195	0.999981	0.999999	4	6	0.000441924	9606	Homo sapiens	MOCS3;MOCOS;MOCS1
R-HSA-444411	Rhesus glycoproteins mediate ammonium transport.	2	5	7	21	0.000350361	0.999981	0.999999	5	5	0.00036827	9606	Homo sapiens	RHAG;RHBG
R-HSA-9636569	Suppression of autophagy	2	7	9	19	0.000490505	0.999981	0.999999	2	2	0.000147308	9606	Homo sapiens	DUSP16;RAB7A
R-HSA-165160	PDE3B signalling	2	8	4	18	0.000560577	0.999981	0.999999	2	2	0.000147308	9606	Homo sapiens	AKT2;PDE3B
R-HSA-109703	PKB-mediated events	2	8	4	18	0.000560577	0.999981	0.999999	2	2	0.000147308	9606	Homo sapiens	AKT2;PDE3B
R-HSA-1362409	Mitochondrial iron-sulfur cluster biogenesis	10	25	25	30	0.0017518	0.999983	0.999999	6	6	0.000441924	9606	Homo sapiens	ISCA2;SLC25A37;ISCA1;FH;SLC25A28;GLRX5;FDX1;FDXR;FDX2;HSCB
R-HSA-3928665	EPH-ephrin mediated repulsion of cells	24	55	15	38	0.00385397	0.999983	0.999999	9	9	0.000662886	9606	Homo sapiens	EPHB6;SRC;PSEN2;CLTB;CLTA;AP2A1;PSEN1;EFNB1;NCSTN;APH1B;CLTCL1;AP2S1;LYN;EPHA5;VAV3;PSENEN;EPHA7;YES1;MMP2;ALG3;AP2B1;MMP9;VAV2;ELF1;EPHA3
R-HSA-73817	Purine ribonucleoside monophosphate biosynthesis	9	48	1	2	0.00336346	0.999983	0.999999	17	17	0.00125212	9606	Homo sapiens	ADSL;ATIC;PPAT;IMPDH2;GMPS;ADSS1;GART;PAICS;PFAS
R-HSA-140837	Intrinsic Pathway of Fibrin Clot Formation	13	26	18	38	0.00182188	0.999983	0.999999	20	24	0.0017677	9606	Homo sapiens	SERPINE2;SERPIND1;VWF;SERPINC1;GP1BB;PROS1;PRCP;TSKU;KNG1;GP9;F8;C1QBP;SERPING1
R-HSA-1474151	Tetrahydrobiopterin (BH4) synthesis, recycling, salvage and regulation	5	37	0	0	0.00259267	0.999984	0.999999	7	16	0.00117846	9606	Homo sapiens	GCHFR;GCH1;AKT1;PRKG2;PTS
R-HSA-5626467	RHO GTPases activate IQGAPs	7	36	5	9	0.0025226	0.999985	0.999999	5	5	0.00036827	9606	Homo sapiens	TUBB6;CTNNA1;CTNNB1;IQGAP1;IQGAP2;IQGAP3;MEN1
R-HSA-2691230	Signaling by NOTCH1 HD Domain Mutants in Cancer	7	16	19	30	0.00112115	0.999985	0.999999	4	6	0.000441924	9606	Homo sapiens	DLL4;NEURL1B;UBB;MIB2;RPS27A;UBA52;MIB1
R-HSA-2691232	Constitutive Signaling by NOTCH1 HD Domain Mutants	7	16	19	30	0.00112115	0.999985	0.999999	4	6	0.000441924	9606	Homo sapiens	DLL4;NEURL1B;UBB;MIB2;RPS27A;UBA52;MIB1
R-HSA-5365859	RA biosynthesis pathway	7	41	1	3	0.00287296	0.999985	0.999999	7	11	0.000810194	9606	Homo sapiens	PAN2;RBP5;DHRS9;ALDH1A2;RDH5;ALDH8A1;DHRS4
R-HSA-187687	Signalling to ERKs	17	42	18	36	0.00294303	0.999987	0.999999	32	32	0.00235693	9606	Homo sapiens	NTRK1;MAP2K1;SHC2;SHC3;SHC1;SRC;BRAF;CRKL;MAPK13;MAPK11;MAPKAPK3;GM2A;MAPK1;KRAS;CRK;MAPK3
R-HSA-2025928	Calcineurin activates NFAT	3	12	6	18	0.000840866	0.999987	0.999999	3	3	0.000220962	9606	Homo sapiens	PPP3CA;FKBP1B;FPR1;NFATC1
R-HSA-9033500	TYSND1 cleaves peroxisomal proteins	6	8	12	33	0.000560577	0.999987	0.999999	7	7	0.000515578	9606	Homo sapiens	PHYH;ACOX1;AGPS;TYSND1;HSD17B4;POT1;ACAA1
R-HSA-445717	Aquaporin-mediated transport	21	69	3	17	0.00483498	0.999987	0.999999	15	25	0.00184135	9606	Homo sapiens	AQP7;AQP4;P3H3;ADCY8;ADCY7;RAB11A;ADCY5;GNG3;ADCY9;GNG2;GNG5;PRKAR1B;GNG4;GNB2;MYO5B;GNAS;GNG8;AQP11;RAB11FIP2
R-HSA-2485179	Activation of the phototransduction cascade	4	20	5	14	0.00140144	0.999988	0.999999	7	8	0.000589232	9606	Homo sapiens	RHO;PDE6B;GNAT1;PDE6A
R-HSA-1912420	Pre-NOTCH Processing in Golgi	11	23	20	34	0.00161166	0.999988	0.999999	8	8	0.000589232	9606	Homo sapiens	LFNG;NOTCH2;NOTCH3;MFNG;SEL1L;ST3GAL4;ATP2A3;TMED2;ATP2A1;RFNG;RAB6A
R-HSA-72165	mRNA Splicing - Minor Pathway	43	56	24	86	0.00392404	0.999988	0.999999	5	5	0.00036827	9606	Homo sapiens	SF3B4;SF3B5;SF3B2;SMG1;SF3B3;PDCD7;SF3B6;DDX23;DDX42;YBX1;RNPC3;PRPF8;EFTUD2;POLR2A;SNRPD2;POLR2B;SNRPD1;POLR2C;POLR2D;ZMAT5;POLR2F;POLR2G;POLR2H;SNRNP35;POLR2I;TXNL4A;POLR2J;SF3B1;POLR2K;POLR2L;ZRSR2;NCBP1;NCBP2;ZCRB1;GTF2F1;SNRNP40;PRPF6;SNRPG;SNRPE;SNRNP48;SNRPF;SNRNP25;SNRNP200;SNRPB
R-HSA-1483191	Synthesis of PC	13	55	4	8	0.00385397	0.999988	0.999999	14	18	0.00132577	9606	Homo sapiens	ACHE;ACE;SLC44A4;CHKB;PCYT2;CHKA;STARD7;ABHD3;STARD10;PCTP;CSNK2B;CHPT1;LPIN2
R-HSA-1306955	GRB7 events in ERBB2 signaling	2	6	7	22	0.000420433	0.999989	0.999999	1	1	7.3654e-05	9606	Homo sapiens	GRB7;ERBB2
R-HSA-159763	Transport of gamma-carboxylated protein precursors from the endoplasmic reticulum to the Golgi apparatus	2	9	6	18	0.00063065	0.999989	0.999999	5	9	0.000662886	9606	Homo sapiens	PROS1;GAS6
R-HSA-196836	Vitamin C (ascorbate) metabolism	2	26	0	0	0.00182188	0.999989	0.999999	1	9	0.000662886	9606	Homo sapiens	SLC23A2;SLC23A1
R-HSA-6791461	RPIA deficiency: failed conversion of RU5P to R5P	1	2	10	20	0.000140144	0.999989	0.999999	1	1	7.3654e-05	9606	Homo sapiens	RPIA
R-HSA-5659996	RPIA deficiency: failed conversion of R5P to RU5P	1	2	10	20	0.000140144	0.999989	0.999999	1	1	7.3654e-05	9606	Homo sapiens	RPIA
R-HSA-5083632	Defective C1GALT1C1 causes TNPS	1	21	0	0	0.00147152	0.999989	0.999999	1	1	7.3654e-05	9606	Homo sapiens	C1GALT1C1
R-HSA-168336	Uncoating of the Influenza Virion	0	18	3	7	0.0012613	0.999989	0.999999	1	2	0.000147308	9606	Homo sapiens
R-HSA-140834	Extrinsic Pathway of Fibrin Clot Formation	0	6	6	16	0.000420433	0.999989	0.999999	4	8	0.000589232	9606	Homo sapiens
R-HSA-173736	Alternative complement activation	1	6	2	15	0.000420433	0.999989	0.999999	4	9	0.000662886	9606	Homo sapiens	CFD
R-HSA-168270	Fusion and Uncoating of the Influenza Virion	0	18	3	7	0.0012613	0.999989	0.999999	1	5	0.00036827	9606	Homo sapiens
R-HSA-1247673	Erythrocytes take up oxygen and release carbon dioxide	1	16	1	5	0.00112115	0.999989	0.999999	1	6	0.000441924	9606	Homo sapiens	RHAG
R-HSA-9033807	ABO blood group biosynthesis	0	17	3	4	0.00119123	0.999989	0.999999	1	7	0.000515578	9606	Homo sapiens
R-HSA-110312	Translesion synthesis by REV1	14	19	15	50	0.00133137	0.999989	0.999999	5	5	0.00036827	9606	Homo sapiens	RFC5;RFC3;PCNA;RFC4;RFC1;RFC2;RPA1;REV1;RPA2;UBB;RPA3;REV3L;RPS27A;UBA52
R-HSA-212300	PRC2 methylates histones and DNA	8	44	1	4	0.00308318	0.999989	0.999999	4	4	0.000294616	9606	Homo sapiens	DNMT1;RBBP4;AEBP2;PSMD5;EED;PHF1;MTF2;EZH2;PHF19
R-HSA-9687139	Aberrant regulation of mitotic cell cycle due to RB1 defects	28	36	41	79	0.0025226	0.999989	0.999999	3	3	0.000220962	9606	Homo sapiens	RB1;CDKN1A;ANAPC15;ANAPC16;ANAPC10;ANAPC11;CLN3;CCND3;CDC23;CCND1;CDC27;E2F1;E2F2;E2F3;SKP2;APC2;ANAPC7;UBE2C;UBE2E1;CDK6;CCNE2;CCNE1;CDK4;UBE2S;CDC16;CDK2;CDK1;ANAPC4;ANAPC5;ANAPC1;ANAPC2
R-HSA-399954	Sema3A PAK dependent Axon repulsion	7	19	10	30	0.00133137	0.99999	0.999999	6	6	0.000441924	9606	Homo sapiens	PAK1;HSP90AB1;FES;CFL1;PLXNA2;PLXNA4;PLXNA3
R-HSA-72086	mRNA Capping	27	35	52	71	0.00245253	0.999991	0.999999	11	11	0.000810194	9606	Homo sapiens	CCNH;RNMT;PCM1;POLR2A;POLR2B;POLR2C;POLR2D;POLR2F;POLR2G;POLR2H;POLR2I;POLR2J;POLR2K;POLR2L;RNGTT;NCBP1;NCBP2;GTF2H1;GTF2H2;GTF2F1;GTF2H3;SUPT5H;GTF2H4;GTF2H5;CDK7;ERCC3;ERCC2;MNAT1
R-HSA-176412	Phosphorylation of the APC/C	18	20	44	59	0.00140144	0.999991	0.999999	2	2	0.000147308	9606	Homo sapiens	APC2;ANAPC15;ANAPC7;ANAPC16;UBE2C;PLK1;UBE2E1;ANAPC10;ANAPC11;CCNB1;CDC23;UBE2S;CDC27;CDC16;CDK1;ANAPC4;ANAPC5;ANAPC1;ANAPC2
R-HSA-391160	Signal regulatory protein family interactions	6	18	10	26	0.0012613	0.999992	0.999999	9	10	0.00073654	9606	Homo sapiens	TYROBP;SRC;PSAP;PTPN6;SKAP2
R-HSA-162592	Integration of provirus	6	15	16	29	0.00105108	0.999992	0.999999	12	14	0.00103116	9606	Homo sapiens	XRCC6;XRCC4;XRCC5;LIG4;BANF1;KPNA1
R-HSA-380259	Loss of Nlp from mitotic centrosomes	42	71	50	72	0.00497512	0.999992	0.999999	2	2	0.000147308	9606	Homo sapiens	DCTN2;SSNA1;CETN2;PCM1;HAUS8;HAUS7;DBT;CEP192;NEK2;PCNT;NINL;CEP290;CEP76;CDK5RAP2;CEP78;OFD1;PLK4;DYNC1H1;CEP135;CEP152;NDE1;PLK1;CEP131;HAUS4;HAUS3;HAUS6;CSNK1E;HAUS5;TUBG1;DYNLL1;CKAP5;HAUS1;CROCC2;NEDD1;CENPJ;DLC1;ALMS1;AKAP9;CDK1;CEP41;CEP63;CEP43;SFI1;SDCCAG8
R-HSA-1369062	ABC transporters in lipid homeostasis	9	29	17	26	0.00203209	0.999992	0.999999	10	11	0.000810194	9606	Homo sapiens	ABCG8;ABCG5;PEX19;ABCA5;PEX3;ABCA7;ABCA12;ABCD1;ABCG1
R-HSA-71240	Tryptophan catabolism	9	48	2	4	0.00336346	0.999992	0.999999	9	16	0.00117846	9606	Homo sapiens	SLC7A5;AADAT;HAAO;KYNU;AFMID;KYAT1;ACMSD;IDO1
R-HSA-376172	DSCAM interactions	4	15	13	22	0.00105108	0.999992	0.999999	5	6	0.000441924	9606	Homo sapiens	MAPK11;PAK1;DCC;MAPK13
R-HSA-389599	Alpha-oxidation of phytanate	4	31	1	4	0.00217224	0.999992	0.999999	4	8	0.000589232	9606	Homo sapiens	PECR;PHYH;SLC25A17;ST13;HACL1
R-HSA-419037	NCAM1 interactions	15	44	9	27	0.00308318	0.999992	0.999999	9	10	0.00073654	9606	Homo sapiens	ST8SIA2;ANXA4;CACNA1C;CACNB1;COL5A1;COL4A2;COL4A1;COL6A2;COL6A1;CNTN2;COL4A5;COL6A3;COL9A3;COL9A2;AGRN
R-HSA-9632693	Evasion of Oxidative Stress Induced Senescence Due to p16INK4A Defects	2	3	13	25	0.000210217	0.999993	0.999999	2	2	0.000147308	9606	Homo sapiens	CDK6;CDK4
R-HSA-9630750	Evasion of Oncogene Induced Senescence Due to p16INK4A Defects	2	3	13	25	0.000210217	0.999993	0.999999	2	2	0.000147308	9606	Homo sapiens	CDK6;CDK4
R-HSA-8854521	Interaction between PHLDA1 and AURKA	2	4	16	23	0.000280289	0.999993	0.999999	2	2	0.000147308	9606	Homo sapiens	PHLDA1;AURKB;AURKA
R-HSA-6791465	Pentose phosphate pathway disease	2	8	10	20	0.000560577	0.999993	0.999999	4	4	0.000294616	9606	Homo sapiens	RPIA;TAL1;TALDO1
R-HSA-75094	Formation of the Editosome	2	8	5	19	0.000560577	0.999993	0.999999	2	2	0.000147308	9606	Homo sapiens	A1CF;AICDA
R-HSA-9734091	Drug-mediated inhibition of MET activation	1	2	8	22	0.000140144	0.999993	0.999999	2	2	0.000147308	9606	Homo sapiens	MET
R-HSA-75108	Activation, myristolyation of BID and translocation to mitochondria	1	4	6	18	0.000280289	0.999993	0.999999	4	4	0.000294616	9606	Homo sapiens	CASP8
R-HSA-5250968	Toxicity of botulinum toxin type A (botA)	1	12	4	11	0.000840866	0.999993	0.999999	4	5	0.00036827	9606	Homo sapiens	SV2A
R-HSA-1300642	Sperm Motility And Taxes	1	13	4	9	0.000910938	0.999993	0.999999	2	4	0.000294616	9606	Homo sapiens	HVCN1
R-HSA-190840	Microtubule-dependent trafficking of connexons from Golgi to the plasma membrane	1	22	0	0	0.00154159	0.999993	0.999999	1	2	0.000147308	9606	Homo sapiens	TUBB6
R-HSA-844615	The AIM2 inflammasome	0	4	8	21	0.000280289	0.999993	0.999999	2	4	0.000294616	9606	Homo sapiens
R-HSA-9014826	Interleukin-36 pathway	0	7	8	15	0.000490505	0.999993	0.999999	1	3	0.000220962	9606	Homo sapiens
R-HSA-2142770	Synthesis of 15-eicosatetraenoic acid derivatives	1	22	0	0	0.00154159	0.999993	0.999999	1	4	0.000294616	9606	Homo sapiens	GPX2
R-HSA-1462054	Alpha-defensins	1	11	2	13	0.000770794	0.999993	0.999999	2	12	0.000883848	9606	Homo sapiens	PLAT
R-HSA-140179	Amine Oxidase reactions	1	22	0	0	0.00154159	0.999993	0.999999	1	6	0.000441924	9606	Homo sapiens	SMO;SMOX
R-HSA-429914	Deadenylation-dependent mRNA decay	39	65	33	78	0.00455469	0.999994	0.999999	9	10	0.00073654	9606	Homo sapiens	EIF4A2;HBS1L;DDX6;TUT7;TUT4;EIF4A3;PARN;WDR61;EDC3;EXOSC7;EDC4;EXOSC6;EXOSC5;EXOSC4;EXOSC9;EXOSC8;EXOSC3;DCPS;EXOSC2;EXOSC1;PAIP1;TTC37;CNOT6L;DIS3;CNOT10;PATL1;PAN2;CNOT7;PAN3;XRN1;CNOT1;CNOT11;CNOT2;SKIV2L;CNOT8;DCP1A;CNOT9;DCP2;DCP1B
R-HSA-174430	Telomere C-strand synthesis initiation	10	22	18	38	0.00154159	0.999995	0.999999	4	4	0.000294616	9606	Homo sapiens	POLA1;PRIM2;ACD;POLA2;TEN1;PRIM1;TINF2;TERF2IP;POT1;TPP1;TERF1
R-HSA-418592	ADP signalling through P2Y purinoceptor 1	10	30	11	26	0.00210217	0.999995	0.999999	7	7	0.000515578	9606	Homo sapiens	GNG3;GNG2;GNG5;SRC;GNG4;GNB2;P2RY1;GNG8;P3H3
R-HSA-189451	Heme biosynthesis	10	46	3	11	0.00322332	0.999995	0.999999	12	20	0.00147308	9606	Homo sapiens	ALAD;ALAS2;CPO;ALAS1;FECH;UROD;UROS;FLVCR1;CPOX;PPOX
R-HSA-417957	P2Y receptors	6	18	7	25	0.0012613	0.999995	0.999999	9	13	0.000957502	9606	Homo sapiens	P2RY12;GPR17;P2RY6;P2RY4;P2RY1;LPAR4
R-HSA-8964539	Glutamate and glutamine metabolism	6	42	0	1	0.00294303	0.999995	0.999999	6	14	0.00103116	9606	Homo sapiens	OAT;KYAT1;PYCR3;ALDH18A1;RIMKLA
R-HSA-9615710	Late endosomal microautophagy	24	35	33	61	0.00245253	0.999995	0.999999	3	3	0.000220962	9606	Homo sapiens	HSPA8;VPS37C;VPS37D;VPS37A;PARK7;HDAC6;IFT88;UBB;ARL13B;MVB12A;CHMP2A;CHMP4C;CHMP3;UBAP1;PLIN3;PLIN2;VIM;RPS27A;PCNT;UBA52;CHMP7;CFTR;VPS28
R-HSA-1358803	Downregulation of ERBB2:ERBB3 signaling	8	16	15	35	0.00112115	0.999995	0.999999	8	8	0.000589232	9606	Homo sapiens	USP8;UBB;AKT2;ERBB2;AKT1;RPS27A;UBA52;RNF41
R-HSA-69231	Cyclin D associated events in G1	30	51	38	73	0.00357368	0.999995	0.999999	15	15	0.00110481	9606	Homo sapiens	RB1;CDKN1A;CCNH;SRC;CLN3;PPP2CB;CCND3;UBB;CCND1;E2F1;ABL1;E2F2;E2F3;E2F4;E2F5;SKP2;RPS27A;SKP1;LYN;CDKN2D;CDKN2C;PPP2R3B;CDK7;RBL1;CDK6;CCNE2;CCNE1;CDK4;CDK2;CDK1;MNAT1;UBA52
R-HSA-69236	G1 Phase	30	51	38	73	0.00357368	0.999995	0.999999	15	15	0.00110481	9606	Homo sapiens	RB1;CDKN1A;CCNH;SRC;CLN3;PPP2CB;CCND3;UBB;CCND1;E2F1;ABL1;E2F2;E2F3;E2F4;E2F5;SKP2;RPS27A;SKP1;LYN;CDKN2D;CDKN2C;PPP2R3B;CDK7;RBL1;CDK6;CCNE2;CCNE1;CDK4;CDK2;CDK1;MNAT1;UBA52
R-HSA-6803211	TP53 Regulates Transcription of Death Receptors and Ligands	5	18	11	25	0.0012613	0.999996	0.999999	7	7	0.000515578	9606	Homo sapiens	FAS;TP53;TP63;TP73
R-HSA-200425	Carnitine metabolism	7	28	9	20	0.00196202	0.999996	0.999999	7	9	0.000662886	9606	Homo sapiens	PRKAB2;PRKAA2;CPT2;THRSP;ACACB;CPT1B;ACACA
R-HSA-8956320	Nucleotide biosynthesis	12	61	1	2	0.0042744	0.999996	0.999999	23	23	0.00169404	9606	Homo sapiens	ADSL;ATIC;PPAT;IMPDH2;CAD;GMPS;ADSS1;UMPS;GART;PAICS;PFAS;DHODH
R-HSA-187024	NGF-independant TRKA activation	1	8	8	16	0.000560577	0.999996	0.999999	4	4	0.000294616	9606	Homo sapiens	NTRK1
R-HSA-428359	Insulin-like Growth Factor-2 mRNA Binding Proteins (IGF2BPs/IMPs/VICKZs) bind RNA	1	13	1	10	0.000910938	0.999996	0.999999	3	3	0.000220962	9606	Homo sapiens	IMP3;IGF2BP3
R-HSA-9640463	Wax biosynthesis	1	16	3	7	0.00112115	0.999996	0.999999	4	6	0.000441924	9606	Homo sapiens	FAR1
R-HSA-2142670	Synthesis of epoxy (EET) and dihydroxyeicosatrienoic acids (DHET)	1	23	0	0	0.00161166	0.999996	0.999999	1	3	0.000220962	9606	Homo sapiens	EPHX2
R-HSA-190872	Transport of connexons to the plasma membrane	1	23	0	0	0.00161166	0.999996	0.999999	1	3	0.000220962	9606	Homo sapiens	TUBB6
R-HSA-9026395	Biosynthesis of DHA-derived sulfido conjugates	1	23	0	0	0.00161166	0.999996	0.999999	2	13	0.000957502	9606	Homo sapiens	LTC4S
R-HSA-83936	Transport of nucleosides and free purine and pyrimidine bases across the plasma membrane	6	33	6	12	0.00231238	0.999996	0.999999	9	16	0.00117846	9606	Homo sapiens	ARL2BP;SLC25A5;SLC28A1;SLC29A3
R-HSA-169893	Prolonged ERK activation events	8	20	18	34	0.00140144	0.999997	0.999999	19	19	0.00139943	9606	Homo sapiens	NTRK1;MAP2K1;GM2A;MAPK1;BRAF;CRK;MAPK3;CRKL
R-HSA-71064	Lysine catabolism	8	44	4	7	0.00308318	0.999997	0.999999	11	13	0.000957502	9606	Homo sapiens	AADAT;PHYKPL;DLST;PIPOX;SLC25A21;CRYM;ALDH7A1;AASS
R-HSA-389887	Beta-oxidation of pristanoyl-CoA	4	31	4	6	0.00217224	0.999997	0.999999	5	11	0.000810194	9606	Homo sapiens	ACOT8;AMACR;HSD17B4;CROT
R-HSA-5221030	TET1,2,3 and TDG demethylate DNA	3	13	6	20	0.000910938	0.999997	0.999999	5	5	0.00036827	9606	Homo sapiens	TET3;TET2;TET1
R-HSA-159740	Gamma-carboxylation of protein precursors	3	15	6	19	0.00105108	0.999997	0.999999	9	9	0.000662886	9606	Homo sapiens	GGCX;PROS1;GAS6
R-HSA-351202	Metabolism of polyamines	40	80	30	67	0.00560577	0.999997	0.999999	12	17	0.00125212	9606	Homo sapiens	PSMD10;PSMD12;PSMD14;RPN2;PSMD13;ODC1;RPN1;SRM;PSMA8;PSMD8;PSMD9;PSMB7;PSMD6;PSMB4;PSMD7;PSMB5;PSMB2;PSMB3;PSMD5;PSMD2;PSMB1;PSMD3;PSMD1;PSMF1;NQO1;SMOX;AGMAT;PSMA5;PSMC5;PSMA3;PSMA4;PSMC6;SMO;PSMC3;PSMA1;PSMC4;PSME3;PSMC2;SMS;PSME1;PSME2
R-HSA-380284	Loss of proteins required for interphase microtubule organization from the centrosome	42	71	52	76	0.00497512	0.999997	0.999999	3	3	0.000220962	9606	Homo sapiens	DCTN2;SSNA1;CETN2;PCM1;HAUS8;HAUS7;DBT;CEP192;NEK2;PCNT;NINL;CEP290;CEP76;CDK5RAP2;CEP78;OFD1;PLK4;DYNC1H1;CEP135;CEP152;NDE1;PLK1;CEP131;HAUS4;HAUS3;HAUS6;CSNK1E;HAUS5;TUBG1;DYNLL1;CKAP5;HAUS1;CROCC2;NEDD1;CENPJ;DLC1;ALMS1;AKAP9;CDK1;CEP41;CEP63;CEP43;SFI1;SDCCAG8
R-HSA-418038	Nucleotide-like (purinergic) receptors	7	23	7	25	0.00161166	0.999997	0.999999	10	15	0.00110481	9606	Homo sapiens	P2RY12;GPR17;P2RY6;P2RY4;ADORA2B;P2RY1;LPAR4
R-HSA-9675143	Diseases of the neuronal system	5	31	4	11	0.00217224	0.999997	0.999999	8	17	0.00125212	9606	Homo sapiens	RBP4;RDH12;NAPEPLD;RDH5;STRA6
R-HSA-2474795	Diseases associated with visual transduction	5	31	4	11	0.00217224	0.999997	0.999999	8	17	0.00125212	9606	Homo sapiens	RBP4;RDH12;NAPEPLD;RDH5;STRA6
R-HSA-2453864	Retinoid cycle disease events	5	31	4	11	0.00217224	0.999997	0.999999	7	16	0.00117846	9606	Homo sapiens	RBP4;RDH12;NAPEPLD;RDH5;STRA6
R-HSA-389513	CTLA4 inhibitory signaling	11	25	13	36	0.0017518	0.999997	0.999999	5	5	0.00036827	9606	Homo sapiens	LYN;PPP2CB;YES1;LCK;SRC;AKT2;PPP2R5B;AKT1;PPP2R5A;PPP2R5D
R-HSA-2559582	Senescence-Associated Secretory Phenotype (SASP)	39	91	23	48	0.00637657	0.999997	0.999999	22	22	0.00162039	9606	Homo sapiens	CDKN1A;CEBPB;ANAPC15;ANAPC16;EHMT2;RELA;ANAPC10;ANAPC11;MAPK7;CDC23;UBB;RPS6KA1;CDC27;MAPK1;CCN1;RPS27A;MAPK3;APC2;CDKN2D;JUN;CDKN2C;ANAPC7;UBE2C;STAT3;UBE2E1;NFKB1;CCNA2;CCNA1;CDK6;CDK4;UBE2S;IL1B;CDC16;CDK2;CDK1;ANAPC4;ANAPC5;NANOG;UBA52;ANAPC1;ANAPC2
R-HSA-442742	CREB1 phosphorylation through NMDA receptor-mediated activation of RAS signaling	10	39	9	20	0.00273281	0.999997	0.999999	7	7	0.000515578	9606	Homo sapiens	DLG3;LRRC7;RPS6KA1;CAMK2A;RASGRF1;ERBIN;MAPK1;KRAS;MAPK3;PDK1
R-HSA-72200	mRNA Editing: C to U Conversion	2	10	5	19	0.000700722	0.999998	0.999999	3	3	0.000220962	9606	Homo sapiens	A1CF;AICDA
R-HSA-1855183	Synthesis of IP2, IP, and Ins in the cytosol	8	32	10	22	0.00224231	0.999998	0.999999	10	14	0.00103116	9606	Homo sapiens	INPP5B;INPP4B;MIOX;MTMR3;SYNJ1;IPP;MTMR9;OCRL;BPNT1
R-HSA-8849470	PTK6 Regulates Cell Cycle	4	8	17	31	0.000560577	0.999998	0.999999	2	2	0.000147308	9606	Homo sapiens	CLN3;CCND1;CCNE1;CDK4;CDK2
R-HSA-6785631	ERBB2 Regulates Cell Motility	4	19	11	19	0.00133137	0.999998	0.999999	2	2	0.000147308	9606	Homo sapiens	BTC;EGF;ERBB2;MEMO1
R-HSA-8850843	Phosphate bond hydrolysis by NTPDase proteins	3	34	0	0	0.00238245	0.999998	0.999999	6	12	0.000883848	9606	Homo sapiens	ENTPD1;ENTPD3;ENTPD4
R-HSA-5663084	Diseases of carbohydrate metabolism	25	81	13	23	0.00567585	0.999998	0.999999	37	44	0.00324077	9606	Homo sapiens	IDUA;SGSH;KHK;GYS2;GYS1;UBB;NAGLU;HYAL1;IDS;GUSB;GYG2;RPS27A;ARSB;EPM2A;HGSNAT;DCXR;GAA;TALDO1;GALNS;RPIA;G6PC3;GAL;GLB1L;TAL1;GLB1;ALDOB;LCT;UBA52
R-HSA-194306	Neurophilin interactions with VEGF and VEGFR	2	4	16	28	0.000280289	0.999999	0.999999	2	2	0.000147308	9606	Homo sapiens	FLT1;KDR
R-HSA-71384	Ethanol oxidation	2	28	1	2	0.00196202	0.999999	0.999999	2	8	0.000589232	9606	Homo sapiens	ACSS2;ACSS1
R-HSA-189483	Heme degradation	6	40	1	7	0.00280289	0.999999	0.999999	5	22	0.00162039	9606	Homo sapiens	ABCC1;SLCO2B1;BLVRB;ABCC10;GUSB;BLVRA;ABCC12
R-HSA-159424	Conjugation of carboxylic acids	1	24	0	1	0.00168173	0.999999	0.999999	2	6	0.000441924	9606	Homo sapiens	CAT
R-HSA-156587	Amino Acid conjugation	1	24	0	1	0.00168173	0.999999	0.999999	2	6	0.000441924	9606	Homo sapiens	CAT
R-HSA-2995383	Initiation of Nuclear Envelope (NE) Reformation	14	27	25	46	0.00189195	0.999999	0.999999	7	7	0.000515578	9606	Homo sapiens	ANKLE2;VRK1;VRK2;LEMD3;SIRT2;CCNB2;CCNB1;LMNA;CDK1;BANF1;EMD;LBR;KPNB1
R-HSA-6807004	Negative regulation of MET activity	13	25	21	49	0.0017518	0.999999	0.999999	12	12	0.000883848	9606	Homo sapiens	PTPN1;USP8;LIG1;SH3KBP1;STAM;CBL;UBB;HGS;LRIG1;RPS27A;UBA52;STAM2;MET;EPS15
R-HSA-8963693	Aspartate and asparagine metabolism	7	37	5	13	0.00259267	0.999999	0.999999	8	11	0.000810194	9606	Homo sapiens	GOT1;ASPG;NAALAD2;ASNS;NAT8L;SLC25A12;ASPA
R-HSA-5423646	Aflatoxin activation and detoxification	7	49	1	1	0.00343354	0.999999	0.999999	7	18	0.00132577	9606	Homo sapiens	GGT7;AKR7A3;ACY1;TOPAZ1;DPEP2;DPEP1
R-HSA-983712	Ion channel transport	84	206	22	43	0.0144349	0.999999	0.999999	37	45	0.00331443	9606	Homo sapiens	ATP8A2;ATP8A1;ATP2A3;ATP2A1;BEST2;RYR3;BEST1;UNC80;BEST4;ATP7B;SLN;CLIC2;ATP6V0B;ATP6V1G1;RIPK3;TRPC1;TSC22D3;ATP11C;ANO6;ATP11B;ANO7;ATP11A;TRDN;ANO3;ASPH;CASQ2;SGK3;FKBP9;ATP6V0D1;SGK1;UBA52;TTYH2;TTYH1;ATP10D;CAMK2A;ATP10B;NEDD4L;ATP10A;SRI;ATP2C1;CLCN3;NALCN;TRPM2;PLN;UBB;PDZD11;BSND;STOM;ATP6V1H;TRPM7;RPS27A;ASIC2;TRPM5;ATP9B;TRPM6;ATP6V1D;ATP9A;TRPM3;ATP6V1F;ATP8B4;ATP8B3;ATP8B2;ATP8B1;ATP1…
R-HSA-5686938	Regulation of TLR by endogenous ligand	10	36	11	25	0.0025226	0.999999	0.999999	11	12	0.000883848	9606	Homo sapiens	FGB;TLR1;FGA;S100Z;S100A1;PSAP;FGG;CD36
R-HSA-8939242	RUNX1 regulates transcription of genes involved in differentiation of keratinocytes	5	11	15	32	0.000770794	0.999999	0.999999	7	8	0.000589232	9606	Homo sapiens	CTSO;CBFB;CTSK;SOCS7;SOCS4;RUNX1
R-HSA-390696	Adrenoceptors	5	11	12	33	0.000770794	0.999999	0.999999	6	7	0.000515578	9606	Homo sapiens	ADRB1;ADRA1D;ADRA2C;ADRA2B;ADRA2A
R-HSA-446199	Synthesis of Dolichyl-phosphate	5	24	10	19	0.00168173	0.999999	0.999999	4	6	0.000441924	9606	Homo sapiens	NUS1;DOLPP1;SRD5A3;DOLK;DHDDS
R-HSA-3134963	DEx/H-box helicases activate type I IFN and inflammatory cytokines production	6	7	21	42	0.000490505	0.999999	0.999999	5	5	0.00036827	9606	Homo sapiens	DHX9;DHX36;REL;NFKB1;RELA;MYD88;NFKB2
R-HSA-6811436	COPI-independent Golgi-to-ER retrograde traffic	21	63	17	35	0.00441455	0.999999	0.999999	7	7	0.000515578	9606	Homo sapiens	DCTN5;DCTN2;DCTN4;PLA2G6;AGPAT3;BICD2;AGPAT4;TUBB6;CAPZB;ACP2;RAB6A;ACP1;CAP2;CAP1;DYNC1H1;GALNT2;GALNT1;DYNLL1;DYNC1LI1;DYNC1LI2;DLC1;RAB3GAP2;ACTR10;PAFAH1B3;RAB3GAP1;PAFAH1B2
R-HSA-198765	Signalling to ERK5	2	4	17	29	0.000280289	0.999999	0.999999	2	2	0.000147308	9606	Homo sapiens	MAPK7;MAP2K5
R-HSA-189085	Digestion of dietary carbohydrate	2	28	1	3	0.00196202	0.999999	0.999999	3	13	0.000957502	9606	Homo sapiens	TREH;LCT
R-HSA-113510	E2F mediated regulation of DNA replication	16	24	28	59	0.00168173	0.999999	0.999999	4	4	0.000294616	9606	Homo sapiens	RB1;PRIM2;MCM8;PRIM1;PPP2R3B;ORC5;ORC4;POLA1;PPP2CB;POLA2;CCNB1;ORC1;ORC3;ORC2;E2F1;CDK1
R-HSA-73621	Pyrimidine catabolism	7	51	0	0	0.00357368	0.999999	0.999999	9	17	0.00125212	9606	Homo sapiens	NT5C3A;AGXT2;DPYS;UPP2;UPP1;UPB1;LRP12;TYMP
R-HSA-9690406	Transcriptional regulation of testis differentiation	10	21	19	41	0.00147152	0.999999	0.999999	17	18	0.00132577	9606	Homo sapiens	DMRT1;DHH;SOX14;GATA4;MIF;AMH;SF1;WNT4
R-HSA-9632697	Evasion of Oxidative Stress Induced Senescence Due to Defective p16INK4A binding to CDK4	1	2	13	25	0.000140144	0.999999	0.999999	1	1	7.3654e-05	9606	Homo sapiens	CDK4
R-HSA-9630791	Evasion of Oncogene Induced Senescence Due to Defective p16INK4A binding to CDK4	1	2	13	25	0.000140144	0.999999	0.999999	1	1	7.3654e-05	9606	Homo sapiens	CDK4
R-HSA-352238	Breakdown of the nuclear lamina	1	3	17	25	0.000210217	0.999999	0.999999	2	3	0.000220962	9606	Homo sapiens	LMNA
R-HSA-168303	Packaging of Eight RNA Segments	0	17	8	15	0.00119123	0.999999	0.999999	1	2	0.000147308	9606	Homo sapiens
R-HSA-169131	Inhibition of PKR	0	2	12	25	0.000140144	0.999999	0.999999	1	2	0.000147308	9606	Homo sapiens
R-HSA-199920	CREB phosphorylation	3	9	13	29	0.00063065	0.999999	0.999999	4	4	0.000294616	9606	Homo sapiens	ATF1;RPS6KA5;RPS6KA1
R-HSA-3000484	Scavenging by Class F Receptors	3	16	4	20	0.00112115	0.999999	0.999999	2	2	0.000147308	9606	Homo sapiens	HYOU1;CALR;SCARF1
R-HSA-8956321	Nucleotide salvage	13	69	1	2	0.00483498	0.999999	0.999999	14	22	0.00162039	9606	Homo sapiens	GMPR2;AMPD1;GMPR;DCK;TYMP;APRT;ADAL;UCK1;UPP2;TK1;UPP1;HPRT1;ADA
R-HSA-6806942	MET Receptor Activation	2	9	10	25	0.00063065	0.999999	0.999999	5	5	0.00036827	9606	Homo sapiens	HPN;MET
R-HSA-75072	mRNA Editing	4	12	8	29	0.000840866	1	1	9	9	0.000662886	9606	Homo sapiens	ADAR;A1CF;AICDA
R-HSA-390450	Folding of actin by CCT/TriC	9	13	22	47	0.000910938	1	1	2	2	0.000147308	9606	Homo sapiens	CCT6A;CCT3;CCT2;TCP1;CCT8;CCT7;CCT5;CCT4
R-HSA-163615	PKA activation	5	23	2	25	0.00161166	1	1	4	4	0.000294616	9606	Homo sapiens	ADCY9;PRKAR1B;ADCY8;ADCY7;ADCY5
R-HSA-6785470	tRNA processing in the mitochondrion	5	45	0	0	0.00315325	1	1	3	3	0.000220962	9606	Homo sapiens	TRMT10C;ELAC2;PRORP;TRNT1;HSD17B10
R-HSA-193048	Androgen biosynthesis	5	27	8	18	0.00189195	1	1	6	9	0.000662886	9606	Homo sapiens	SRD5A1;SRD5A3;HSD3B1;HSD17B3;CGA
R-HSA-193681	Ceramide signalling	0	8	8	19	0.000560577	1	1	1	2	0.000147308	9606	Homo sapiens
R-HSA-192456	Digestion of dietary lipid	1	24	1	3	0.00168173	1	1	2	8	0.000589232	9606	Homo sapiens	LIPF
R-HSA-2161541	Abacavir metabolism	1	27	0	0	0.00189195	1	1	1	7	0.000515578	9606	Homo sapiens	ADAL;ADA
R-HSA-72662	Activation of the mRNA upon binding of the cap-binding complex and eIFs, and subsequent binding to 43S	40	66	41	92	0.00462476	1	1	6	6	0.000441924	9606	Homo sapiens	EIF4A2;RPS4X;RPS15;RPS14;RPS17;RPS16;RPS15A;RPS19;UBB;RPS18;RPS3;EIF4H;RPS2;RPS11;RPS27A;RPS10;RPS13;RPS12;RPS9;RPS7;RPS5;RPS6;RPS3A;RPSA;EIF2S2;RPS26;RPS25;RPS28;EIF3M;EIF2S3;EIF3K;EIF3I;EIF3G;RPS20;EIF3F;EIF3C;RPS21;RPS24;RPS23
R-HSA-6788467	IL-6-type cytokine receptor ligand interactions	8	17	15	45	0.00119123	1	1	14	14	0.00103116	9606	Homo sapiens	CNTFR;CNTF;IL11RA;CLCF1;TYK2;IL6ST;OSMR;JAK1
R-HSA-9710421	Defective pyroptosis	8	52	1	4	0.00364375	1	1	2	3	0.000220962	9606	Homo sapiens	POLA1;PRIM2;DNMT1;POLA2;RBBP4;EED;PRIM1;EZH2
R-HSA-170968	Frs2-mediated activation	6	17	18	34	0.00119123	1	1	13	13	0.000957502	9606	Homo sapiens	NTRK1;MAP2K1;GM2A;MAPK1;BRAF;MAPK3;CRKL
R-HSA-180336	SHC1 events in EGFR signaling	7	19	16	37	0.00133137	1	1	4	4	0.000294616	9606	Homo sapiens	BTC;SHC1;EGF;TGFA;KRAS;AREG
R-HSA-9708296	tRNA-derived small RNA (tsRNA or tRNA-related fragment, tRF) biogenesis	2	4	14	29	0.000280289	1	1	4	4	0.000294616	9606	Homo sapiens	ELAC2;DICER1
R-HSA-77286	mitochondrial fatty acid beta-oxidation of saturated fatty acids	9	53	4	7	0.00371383	1	1	28	29	0.00213597	9606	Homo sapiens	HADHB;ACADVL;ECHS1;MECR;ACADL;ACADM;HADH;ACADS
R-HSA-5689603	UCH proteinases	62	98	97	155	0.00686707	1	1	11	11	0.000810194	9606	Homo sapiens	PSMD8;PSMD9;UCHL1;PSMD6;PSMD7;PSMD5;PSMD2;SENP8;RUVBL1;PSMD3;PSMD1;NFRKB;ACTR5;ACTL6A;ACTR8;UCHL3;UCHL5;PSMA5;PSMA3;PSMA4;PSMA1;PSME3;PSME1;PSME2;UBA52;PSMD10;INO80C;INO80B;PSMD12;USP15;INO80E;RPN2;PSMD14;PSMD13;RPN1;NEDD8;FOXK1;PSMA8;TFPT;PSMB7;PSMB4;PSMB5;UBB;PSMB2;PSMB3;PSMB1;PSMF1;RPS27A;BARD1;MBD5;MBD6;MCRS1;INO80;SMAD7;ASXL1;PSMC5;PSMC6;PSMC3;PSMC4;ASXL2;PSMC2;BAP1
R-HSA-438066	Unblocking of NMDA receptors, glutamate binding and activation	3	27	4	11	0.00189195	1	1	5	5	0.00036827	9606	Homo sapiens	DLG3;LRRC7;CAMK2A;ERBIN
R-HSA-73728	RNA Polymerase I Promoter Opening	3	34	1	4	0.00238245	1	1	2	2	0.000147308	9606	Homo sapiens	MBD2;UBTF;MAPK3
R-HSA-9637628	Modulation by Mtb of host immune system	3	11	4	29	0.000770794	1	1	4	6	0.000441924	9606	Homo sapiens	UBB;RPS27A;UBA52
R-HSA-9663199	Defective DNA double strand break response due to BRCA1 loss of function	1	2	12	27	0.000140144	1	1	1	1	7.3654e-05	9606	Homo sapiens	BARD1
R-HSA-211728	Regulation of PAK-2p34 activity by PS-GAP/RHG10	1	2	9	27	0.000140144	1	1	2	2	0.000147308	9606	Homo sapiens	ARHGAP10
R-HSA-211736	Stimulation of the cell death response by PAK-2p34	0	4	7	25	0.000280289	1	1	4	4	0.000294616	9606	Homo sapiens
R-HSA-9026403	Biosynthesis of DPAn-3-derived 13-series resolvins	0	7	14	21	0.000490505	1	1	1	3	0.000220962	9606	Homo sapiens
R-HSA-1480926	O2/CO2 exchange in erythrocytes	1	23	1	5	0.00161166	1	1	2	13	0.000957502	9606	Homo sapiens	RHAG
R-HSA-1237044	Erythrocytes take up carbon dioxide and release oxygen	1	23	1	5	0.00161166	1	1	1	7	0.000515578	9606	Homo sapiens	RHAG
R-HSA-4085001	Sialic acid metabolism	21	60	14	37	0.00420433	1	1	13	21	0.00154673	9606	Homo sapiens	CTSA;SLC35A1;ST6GAL1;ST8SIA1;ST8SIA2;ST8SIA3;NPL;NANP;NEU4;GAL;GLB1L;GLB1;ST3GAL4;SLC17A5;ST8SIA5;ST3GAL5;ST8SIA6;ST6GALNAC3;ST6GALNAC4;ST3GAL2;ST6GALNAC6;GNE
R-HSA-389958	Cooperation of Prefoldin and TriC/CCT in actin and tubulin folding	16	37	22	47	0.00259267	1	1	6	6	0.000441924	9606	Homo sapiens	CCT3;CCT2;VBP1;CCT6A;TUBB6;TCP1;PFDN1;PFDN2;CCT8;CCT7;PFDN4;PFDN5;CCT5;PFDN6;CCT4
R-HSA-187015	Activation of TRKA receptors	2	10	13	27	0.000700722	1	1	8	8	0.000589232	9606	Homo sapiens	NTRK1
R-HSA-2161522	Abacavir transport and metabolism	2	33	1	1	0.00231238	1	1	2	10	0.00073654	9606	Homo sapiens	ADAL;ABCB4;ADA
R-HSA-212718	EGFR interacts with phospholipase C-gamma	5	11	12	37	0.000770794	1	1	3	3	0.000220962	9606	Homo sapiens	BTC;EGF;TGFA;PLCG1;AREG
R-HSA-549127	Organic cation transport	5	36	6	11	0.0025226	1	1	5	9	0.000662886	9606	Homo sapiens	SLC22A15;SLC22A16;DDI2;SLC22A18;RUNX1
R-HSA-8964038	LDL clearance	11	28	17	46	0.00196202	1	1	16	19	0.00139943	9606	Homo sapiens	CLTA;PCSK9;AP2A1;LSR;AP2B1;ACAT2;ACAT1;LIPF;SOAT1;NPC1;SOAT2;AP2S1;CES3
R-HSA-9013973	TICAM1-dependent activation of IRF3/IRF7	10	14	26	55	0.00098101	1	1	9	9	0.000662886	9606	Homo sapiens	CAP1;TBK1;UBB;IRF3;TRAF3;RPS27A;TICAM1;IKBKE;UBA52;TANK;TLR3
R-HSA-9632974	NR1H2 & NR1H3 regulate gene expression linked to gluconeogenesis	1	10	8	19	0.000700722	1	1	2	2	0.000147308	9606	Homo sapiens	NR1H3
R-HSA-114608	Platelet degranulation	54	141	17	45	0.00988018	1	1	11	11	0.000810194	9606	Homo sapiens	SPARC;WDR1;PROS1;SERPINE1;PLEK;OLA1;CLU;LAMP2;CFL1;PHACTR2;QSOX1;CTSF;CD36;FAM3C;APPL2;FGB;CHID1;CAP1;FGA;VWF;APLP2;ACTN1;FGG;ISLR2;ACTN4;SYTL4;F5;F8;CD109;SELENOP;SERPING1;SCG3;NHLRC2;TLN1;GAS6;CFD;CD63;STXBP2;PLG;KNG1;PSAP;CDC37L1;FLNA;VTI1B;APOOL;HSPA5;TGFB3;EGF;VEGFC;RAB27B;IGF1;MANF;SOD1;TG;PCYOX1L
R-HSA-73933	Resolution of Abasic Sites (AP sites)	35	48	44	91	0.00336346	1	1	43	43	0.00316712	9606	Homo sapiens	FEN1;PCNA;MPG;PNKP;OGG1;POLB;POLD3;POLD4;NTHL1;POLD1;POLD2;CDC27;POLE;MUTYH;RFC5;MED1;MBD4;RFC3;RFC4;PARP1;RFC1;LIG1;RFC2;PARP2;RPA1;XRCC1;RPA2;LIG3;MID1;SMUG1;POLE4;APEX1;RPA3;POLE2;POLE3;ADPRS;HAP1;NEIL1
R-HSA-156590	Glutathione conjugation	13	68	3	7	0.00476491	1	1	12	14	0.00103116	9606	Homo sapiens	GSTZ1;GSTK1;GGT7;GCLC;GSS;ESD;GSTT2;CHAC2;CHAC1;GCLM;OPLAH;CNDP2
R-HSA-9604323	Negative regulation of NOTCH4 signaling	41	57	53	98	0.00399411	1	1	4	6	0.000441924	9606	Homo sapiens	PSMD10;PSMD12;PSMD14;RPN2;PSMD13;RPN1;PSMD8;PSMD9;PSMB7;PSMD6;PSMB4;PSMD7;PSMB5;UBB;PSMB2;PSMB3;PSMD5;PSMD2;PSMB1;PSMD3;AKT1;PSMD1;PSMF1;RPS27A;SKP1;FBXW7;RBX1;PSMA5;PSMC5;PSMA3;PSMA4;PSMC6;PSMC3;PSMA1;PSMC4;PSME3;PSMC2;PSME1;TACC3;PSME2;UBA52
R-HSA-159782	Removal of aminoterminal propeptides from gamma-carboxylated proteins	2	10	7	26	0.000700722	1	1	9	9	0.000662886	9606	Homo sapiens	PROS1;GAS6
R-HSA-1614517	Sulfide oxidation to sulfate	2	22	2	13	0.00154159	1	1	6	6	0.000441924	9606	Homo sapiens	SQOR;SUOX
R-HSA-2408508	Metabolism of ingested SeMet, Sec, MeSec into H2Se	5	39	4	9	0.00273281	1	1	8	10	0.00073654	9606	Homo sapiens	AHCY;CTH;SCLY;MAT1A;GNMT
R-HSA-5357786	TNFR1-induced proapoptotic signaling	8	14	29	51	0.00098101	1	1	3	3	0.000220962	9606	Homo sapiens	CASP8;USP4;USP21;TRADD;TNFAIP3;OTUD7B;FADD;TNFRSF1A
R-HSA-68616	Assembly of the ORC complex at the origin of replication	8	40	16	25	0.00280289	1	1	11	11	0.000810194	9606	Homo sapiens	ORC5;ORC4;ORC1;ORC3;ORC2;KPNA6;KPNB1;KPNA1
R-HSA-5688890	Defective CSF2RA causes SMDP4	3	8	11	33	0.000560577	1	1	1	1	7.3654e-05	9606	Homo sapiens	PSAP;CSF2RB
R-HSA-5688849	Defective CSF2RB causes SMDP5	3	8	11	33	0.000560577	1	1	1	1	7.3654e-05	9606	Homo sapiens	PSAP;CSF2RB
R-HSA-8939243	RUNX1 interacts with co-factors whose precise effect on RUNX1 targets is not known	19	39	29	59	0.00273281	1	1	5	5	0.00036827	9606	Homo sapiens	SMARCE1;SMARCD1;SMARCD2;PBRM1;PHC1;SMARCC2;CBFB;CBX4;CBX2;ACTL6A;ARID1B;SMARCA2;RNF2;RUNX1;HIPK2;CSNK2B;ARID2;YAF2;BAP1
R-HSA-4641258	Degradation of DVL	41	57	42	103	0.00399411	1	1	7	7	0.000515578	9606	Homo sapiens	PSMD10;PSMD12;PSMD14;RPN2;PSMD13;RPN1;KLHL12;PSMA8;PSMD8;PSMD9;PSMB7;PSMD6;PSMB4;PSMD7;PSMB5;UBB;PSMB2;PSMB3;PSMD5;PSMD2;PSMB1;PSMD3;DVL2;DVL3;PSMD1;PSMF1;RPS27A;RBX1;PSMA5;PSMC5;PSMA3;PSMA4;PSMC6;PSMC3;PSMA1;PSMC4;PSME3;PSMC2;PSME1;PSME2;UBA52
R-HSA-5696399	Global Genome Nucleotide Excision Repair (GG-NER)	72	92	64	155	0.00644664	1	1	20	20	0.00147308	9606	Homo sapiens	CCNH;CETN2;SUMO1;RUVBL1;CDC27;POLK;POLE;NFRKB;RNF111;RFC5;RFC3;RFC4;PARP1;RFC1;LIG1;PARP2;RFC2;ACTR5;USP45;ACTL6A;LIG3;CHD1L;ACTR8;RAD23B;RBX1;DDB2;DDB1;UBE2V2;UBA52;INO80C;INO80B;INO80E;PCNA;USP16;GPS1;XPA;COPS7A;XPC;POLD3;TFPT;POLD4;UBB;POLD1;POLD2;RPS27A;MCRS1;RPA1;XRCC1;RPA2;GTF2H1;INO80;GTF2H2;GTF2H3;GTF2H4;GTF2H5;POLE4;COPS4;CUL4A;CDK7;COPS6;COPS5;ERCC3;ERCC4;ERCC1;RPA3;POLE2;COPS2;ERCC2;PO…
R-HSA-9682708	Transcription of SARS-CoV-1 sgRNAs	0	12	6	19	0.000840866	1	1	3	5	0.00036827	9606	Homo sapiens
R-HSA-211958	Miscellaneous substrates	0	27	2	3	0.00189195	1	1	1	5	0.00036827	9606	Homo sapiens
R-HSA-75035	Chk1/Chk2(Cds1) mediated inactivation of Cyclin B:Cdk1 complex	5	15	22	42	0.00105108	1	1	5	5	0.00036827	9606	Homo sapiens	CDS1;WEE1;CCNB1;GRP;CHEK2;CHEK1;CDK1
R-HSA-165158	Activation of AKT2	4	7	18	38	0.000490505	1	1	3	3	0.000220962	9606	Homo sapiens	AKT2;THEM4;TRIB1;PDK1
R-HSA-8943723	Regulation of PTEN mRNA translation	6	29	13	25	0.00203209	1	1	24	24	0.0017677	9606	Homo sapiens	CNOT6L;AGO4;TEP1;AGO1;AGO2
R-HSA-211979	Eicosanoids	1	27	2	4	0.00189195	1	1	2	6	0.000441924	9606	Homo sapiens	PTGIS
R-HSA-209776	Metabolism of amine-derived hormones	11	58	5	14	0.00406419	1	1	16	21	0.00154673	9606	Homo sapiens	TPH2;DDC;TPO;TH;ASMT;DIO1;DIO2;DBH;TRH;CGA;DUOX2;SLC5A5
R-HSA-75876	Synthesis of very long-chain fatty acyl-CoAs	11	51	9	20	0.00357368	1	1	8	12	0.000883848	9606	Homo sapiens	HACD1;ELOVL5;HSD17B3;ACSL6;ACSL5;ELOVL6;HACD3;ACSF3;HACD2;ACSBG2;HACD4
R-HSA-1679131	Trafficking and processing of endosomal TLR	8	16	18	47	0.00112115	1	1	7	7	0.000515578	9606	Homo sapiens	CTSO;UNC93B1;CTSK;TLR9;TLR7;CNPY3;TLR3;LGMN;HSP90B1
R-HSA-9675136	Diseases of DNA Double-Strand Break Repair	19	24	53	80	0.00168173	1	1	5	5	0.00036827	9606	Homo sapiens	BARD1;BLM;SMG1;RMI2;RMI1;XRCC2;TOP3A;BRCA2;PALB2;RAD51AP1;BRIP1;RAD51D;RAD50;RAD51C;RAD51;EXO1;RBBP8;ATM;DNA2;NBN
R-HSA-912631	Regulation of signaling by CBL	15	24	33	67	0.00168173	1	1	7	7	0.000515578	9606	Homo sapiens	LYN;YES1;SYK;PIK3CD;PIK3CB;PIK3R1;CBL;CRKL;HCK;PIK3CA;UBB;GM2A;BLNK;RPS27A;UBA52;CRK
R-HSA-177504	Retrograde neurotrophin signalling	5	18	15	35	0.0012613	1	1	3	3	0.000220962	9606	Homo sapiens	NTRK1;AP2S1;CLTA;AP2A1;AP2B1
R-HSA-9027284	Erythropoietin activates RAS	6	19	16	37	0.00133137	1	1	8	8	0.000589232	9606	Homo sapiens	LYN;GM2A;SHC1;KRAS;EPOR;CRKL
R-HSA-193634	Axonal growth inhibition (RHOA activation)	2	11	10	28	0.000770794	1	1	5	6	0.000441924	9606	Homo sapiens	RTN4R;MAG;LRRC66
R-HSA-193697	p75NTR regulates axonogenesis	2	12	10	28	0.000840866	1	1	6	8	0.000589232	9606	Homo sapiens	RTN4R;MAG;LRRC66
R-HSA-9660821	ADORA2B mediated anti-inflammatory cytokines production	56	159	13	39	0.0111415	1	1	11	12	0.000883848	9606	Homo sapiens	GPR25;VIPR2;PTH1R;HTR4;RXFP1;MC4R;GPR176;HTR6;INSL3;GPR39;LHCGR;PTGIR;FSHB;GPBAR1;P3H3;ADCY9;PRKAR1B;ADORA2B;FSHR;IAPP;VPS25;GNAZ;RAMP2;CALCA;GPR45;GNAI3;PRKX;ADRB1;GPR83;PTH2;GPR84;ADCY8;ADCY7;RLF;GNAI1;ADCY5;GNG3;MC2R;GNG2;CALCR;GNG5;GNG4;GNG8;CGA;GPHA2;TSHR;MC1R;GHRH;GNB2;GNAS;RLN1;VIP;RAMP1;LGR4;GPHB5
R-HSA-201451	Signaling by BMP	12	30	24	50	0.00210217	1	1	14	17	0.00125212	9606	Homo sapiens	ACVRL1;SMAD1;BMP10;SMURF2;SMURF1;GDF2;SMAD9;MIF;SMAD5;SMAD7;ZFYVE16;AMH;DAND5
R-HSA-156584	Cytosolic sulfonation of small molecules	12	72	1	3	0.0050452	1	1	12	24	0.0017677	9606	Homo sapiens	SLC35B3;TPST1;SLC35B2;SLC26A2;SLC26A1;PODXL2;ABHD14B;BPNT2;BPNT1;SULT6B1;SULT4A1;PAPSS1
R-HSA-1251932	PLCG1 events in ERBB2 signaling	3	6	12	37	0.000420433	1	1	2	2	0.000147308	9606	Homo sapiens	EGF;ERBB2;PLCG1
R-HSA-159854	Gamma-carboxylation, transport, and amino-terminal cleavage of proteins	3	16	7	27	0.00112115	1	1	23	27	0.00198866	9606	Homo sapiens	GGCX;PROS1;GAS6
R-HSA-9634285	Constitutive Signaling by Overexpressed ERBB2	7	16	23	46	0.00112115	1	1	8	8	0.000589232	9606	Homo sapiens	SHC1;LRRC7;CDC37;ERBB2;ERBIN;KRAS;PTPN12
R-HSA-2122948	Activated NOTCH1 Transmits Signal to the Nucleus	18	32	41	65	0.00224231	1	1	19	21	0.00154673	9606	Homo sapiens	PSENEN;PSEN2;MIB2;ALG3;DTX1;ARRB1;DTX2;PSEN1;DLK1;MIB1;DLL4;NEURL1B;NCSTN;APH1B;UBB;DNER;NUMB;RPS27A;UBA52
R-HSA-1362300	Transcription of E2F targets under negative control by p107 (RBL1) and p130 (RBL2) in complex with HDAC1	15	20	54	74	0.00140144	1	1	8	8	0.000589232	9606	Homo sapiens	LIN54;LIN37;HDAC1;LIN9;CCNA2;RBL1;RBBP4;E2F1;CDK1;E2F2;E2F4;CCN1;E2F5;LIN52
R-HSA-114294	Activation, translocation and oligomerization of BAX	0	2	7	32	0.000140144	1	1	4	4	0.000294616	9606	Homo sapiens
R-HSA-3214841	PKMTs methylate histone lysines	32	49	43	91	0.00343354	1	1	22	22	0.00162039	9606	Homo sapiens	KMT2E;KMT2D;SETD2;SETD3;KMT2A;SETD6;EHMT2;SETD7;DOT1L;ASH2L;RELA;NSD3;RBBP4;MECOM;RBBP5;PRDM16;NSD2;WDR5;KMT5B;SMYD3;ATF7IP;KMT5C;EED;SETD1A;SETDB2;ELMOD3;ASH1L;NFKB1;NFKB2;AEBP2;REL;EZH2
R-HSA-9619483	Activation of AMPK downstream of NMDARs	5	34	6	19	0.00238245	1	1	3	3	0.000220962	9606	Homo sapiens	PRKAA1;PRKAB2;TUBB6;PRKAA2;PRKAG1
R-HSA-9711097	Cellular response to starvation	131	176	98	204	0.0123327	1	1	28	28	0.00206231	9606	Homo sapiens	RPL4;ATF2;RPL30;RPL3;RPL32;RPL31;RPL34;RPL8;RPL10A;RPL9;RPL6;RPL7;RPS15;RPS14;RPS17;RPS16;RPS19;RPL18A;RPS18;SESN1;SESN2;RPL36;RPL35;RPL37;RPS11;RPS10;RPL39;RPS13;RPS12;SZT2;RPS9;ATP6V1G1;RPS7;RPL21;RPS5;RPL23;RPS6;RPSA;RRAGA;DDIT3;RPL24;RPL27;RPL26;RPL29;TRIB1;ATP6V0D1;RPL28;UBA52;ATF3;SEH1L;NPRL2;NPRL3;UBB;ATP6V1H;SLC38A9;ATP6V1D;GCN1;ATP6V1F;WDR59;ASNS;EIF2AK4;EIF2S2;RPS26;RPS25;RPS28;EIF2S3;R…
R-HSA-5610785	GLI3 is processed to GLI3R by the proteasome	42	62	55	102	0.00434447	1	1	5	5	0.00036827	9606	Homo sapiens	PSMD10;PSMD12;PSMD14;RPN2;PSMD13;RPN1;GLI3;PSMA8;PSMD8;PSMD9;PSMB7;PSMD6;PSMB4;PSMD7;PSMB5;UBB;PSMB2;PSMB3;PSMD5;PSMD2;SUFU;PSMB1;PSMD3;PSMD1;PSMF1;RPS27A;SKP1;CSNK1A1;RBX1;PSMA5;PSMC5;PSMA3;PSMA4;PSMC6;PSMC3;PSMA1;PSMC4;PSME3;PSMC2;PSME1;PSME2;UBA52
R-HSA-5603027	IKBKG deficiency causes anhidrotic ectodermal dysplasia with immunodeficiency (EDA-ID) (via TLR)	2	3	16	38	0.000210217	1	1	1	1	7.3654e-05	9606	Homo sapiens	IKBKB;IKBKG
R-HSA-111447	Activation of BAD and translocation to mitochondria	2	19	6	27	0.00133137	1	1	5	5	0.00036827	9606	Homo sapiens	AKT2;AKT1
R-HSA-8964315	G beta:gamma signalling through BTK	9	19	23	48	0.00133137	1	1	3	3	0.000220962	9606	Homo sapiens	GNG3;GNG2;GNG5;GNG4;GNB2;BTK;GNG8;P3H3
R-HSA-9614399	Regulation of localization of FOXO transcription factors	3	14	17	34	0.00098101	1	1	5	5	0.00036827	9606	Homo sapiens	AKT2;AKT1;FOXO4
R-HSA-2514859	Inactivation, recovery and regulation of the phototransduction cascade	18	54	19	41	0.0037839	1	1	17	19	0.00139943	9606	Homo sapiens	CHURC1;GUCY2D;GCA;GUCA1B;IFT122;GUCA1A;GUCA1C;GUCY2F;FNTA;GRK4;MAP2;RGS9BP;FNTB;RHO;NMT2;PDE6B;PRKCQ;PDE6A;GNAT1;PPEF1;METAP1
R-HSA-8854214	TBC/RABGAPs	28	51	38	80	0.00357368	1	1	14	14	0.00103116	9606	Homo sapiens	RAB5C;RABGEF1;MAP1LC3B;RBMX2;TBC1D10C;TBC1D13;TBC1D14;RAB6A;TBC1D17;RAB8A;TBC1D15;POLG;TBC1D10B;RAB8B;TBC1D16;GABARAPL2;RAB4A;SYTL1;TSC2;RAB11A;RAB33A;TBC1D2;RABEP1;TBC1D20;TBC1D7;TBC1D24;TBC1D25;OPTN;RAB7A
R-HSA-5362517	Signaling by Retinoic Acid	14	73	5	10	0.00511527	1	1	11	21	0.00154673	9606	Homo sapiens	PDHX;PDX1;PDHB;CPT1B;DHRS4;PAN2;RBP5;DHRS9;ALDH1A2;PDK4;RDH5;PKP1;DLAT;ALDH8A1;PDK1
R-HSA-168330	Viral RNP Complexes in the Host Cell Nucleus	0	15	16	24	0.00105108	1	1	3	3	0.000220962	9606	Homo sapiens
R-HSA-5610783	Degradation of GLI2 by the proteasome	41	62	53	99	0.00434447	1	1	5	5	0.00036827	9606	Homo sapiens	PSMD10;PSMD12;PSMD14;RPN2;PSMD13;RPN1;PSMA8;PSMD8;PSMD9;PSMB7;PSMD6;PSMB4;PSMD7;PSMB5;UBB;PSMB2;PSMB3;PSMD5;PSMD2;SUFU;PSMB1;PSMD3;PSMD1;PSMF1;RPS27A;SKP1;CSNK1A1;RBX1;PSMA5;PSMC5;PSMA3;PSMA4;PSMC6;PSMC3;PSMA1;PSMC4;PSME3;PSMC2;PSME1;PSME2;UBA52
R-HSA-189445	Metabolism of porphyrins	16	76	4	15	0.00532549	1	1	17	42	0.00309347	9606	Homo sapiens	ABCC1;ALAS2;CPO;ALAS1;FECH;UROS;CPOX;ABCC10;PPOX;ABCC12;ALAD;UROD;SLCO2B1;FLVCR1;BLVRB;GUSB;BLVRA
R-HSA-8865999	MET activates PTPN11	2	5	13	36	0.000350361	1	1	1	1	7.3654e-05	9606	Homo sapiens	GAB1;MET
R-HSA-5250955	Toxicity of botulinum toxin type D (botD)	2	9	12	30	0.00063065	1	1	5	5	0.00036827	9606	Homo sapiens	SV2A;VAMP2
R-HSA-5250981	Toxicity of botulinum toxin type F (botF)	2	9	12	30	0.00063065	1	1	5	5	0.00036827	9606	Homo sapiens	SV2A;VAMP2
R-HSA-5602571	TRAF3 deficiency - HSE	3	3	21	42	0.000210217	1	1	1	1	7.3654e-05	9606	Homo sapiens	CAP1;TRAF3;TICAM1;TLR3
R-HSA-174417	Telomere C-strand (Lagging Strand) Synthesis	30	51	59	97	0.00357368	1	1	18	18	0.00132577	9606	Homo sapiens	PRIM2;BLM;FEN1;PCNA;PRIM1;DSCC1;CHTF18;POLD3;POLD4;CHTF8;POLD1;POLD2;CDC27;RFC5;ACD;RFC3;RFC4;RFC1;LIG1;RFC2;TINF2;RPA1;RPA2;TERF1;POLA1;POLA2;TEN1;RPA3;POT1;TERF2IP;TPP1;DNA2
R-HSA-399956	CRMPs in Sema3A signaling	8	18	26	46	0.0012613	1	1	5	5	0.00036827	9606	Homo sapiens	CDK5;DPYSL4;FES;DPYSL3;PLXNA2;CRMP1;PLXNA4;PLXNA3
R-HSA-8978934	Metabolism of cofactors	13	68	11	18	0.00476491	1	1	14	28	0.00206231	9606	Homo sapiens	GCH1;COQ9;COQ7;COQ6;PTS;COQ5;GCHFR;COQ3;COQ2;PPT1;PDSS2;AKT1;PRKG2;PDSS1
R-HSA-70263	Gluconeogenesis	13	66	3	15	0.00462476	1	1	12	26	0.001915	9606	Homo sapiens	SLC37A2;SLC37A1;GOT1;MDH2;PGAM2;ENO2;G6PC3;GAPDHS;ALDOB;SLC25A12;GAPDH;FBP2;PCK2
R-HSA-69273	Cyclin A/B1/B2 associated events during G2/M transition	19	32	46	78	0.00224231	1	1	25	25	0.00184135	9606	Homo sapiens	CCNH;PLK1;PPP2R3B;FOXM1;PKMYT1;CDC25B;CCNA2;PPP2CB;CCNA1;CCNB2;WEE1;CCNB1;CDK7;PPME1;CDK2;CDK1;EMB;CCN1;MNAT1;LCMT1
R-HSA-9648002	RAS processing	18	46	17	54	0.00322332	1	1	21	21	0.00154673	9606	Homo sapiens	LYPLA1;CHURC1;ICMT;FNTA;ABHD17B;UBB;ZDHHC9;FNTB;PDE6D;PRKG2;KRAS;PRKCQ;RPS27A;UBA52;GOLGA7;BCL2L1
R-HSA-198693	AKT phosphorylates targets in the nucleus	4	12	16	38	0.000840866	1	1	4	4	0.000294616	9606	Homo sapiens	NR4A1;AKT2;AKT1;FOXO4
R-HSA-162658	Golgi Cisternae Pericentriolar Stack Reorganization	11	17	44	59	0.00119123	1	1	6	6	0.000441924	9606	Homo sapiens	RAB2A;GOLGA2;CCNB2;CCNB1;GORASP2;USO1;PLK1;CDK1;MAPK1;BLZF1;MAPK3
R-HSA-71336	Pentose phosphate pathway	10	46	16	28	0.00322332	1	1	13	20	0.00147308	9606	Homo sapiens	RPIA;TAL1;RPE;SHPK;TALDO1;PGM2;PGLS;PGD;RBKS;DERA
R-HSA-1222556	ROS and RNS production in phagocytes	13	82	0	0	0.00574592	1	1	4	45	0.00331443	9606	Homo sapiens	ATP6V0B;ATP6V1G1;NCF1;NCF2;HVCN1;NCF4;RAC2;ATP6V1H;NOS1;ATP6V0D1;ATP6V1D;ATP6V1F
R-HSA-5693616	Presynaptic phase of homologous DNA pairing and strand exchange	32	41	64	109	0.00287296	1	1	5	5	0.00036827	9606	Homo sapiens	BLM;SMG1;GRP;BRCA2;BRIP1;EXO1;CHEK1;RBBP8;NBN;TOPBP1;BARD1;RFC5;RFC3;RMI2;RFC4;RMI1;RFC2;XRCC2;TOP3A;RPA1;RPA2;RAD51D;RAD50;RAD51C;RAD51;RPA3;RAD17;RAD1;ATM;DNA2;RAD9B;RHNO1;ATR;RAD9A
R-HSA-73893	DNA Damage Bypass	42	57	43	118	0.00399411	1	1	34	34	0.00250424	9606	Homo sapiens	VCP;PCNA;UBA7;USP10;UBP1;RCHY1;POLD3;POLD4;UBB;POLD1;POLD2;CDC27;REV3L;PCLAF;USP1;POLI;POLK;RPS27A;POLE;POLH;RFC5;RFC3;RFC4;RFC1;UBE2B;RFC2;RPA1;REV1;RPA2;ISG15;RBX1;CUL4A;POLE4;DDB1;NPLOC4;RPA3;POLE2;POLE3;SPRTN;UBA52;DTL;RAD18;CUL4B
R-HSA-177243	Interactions of Rev with host cellular proteins	37	47	59	110	0.00329339	1	1	15	16	0.00117846	9606	Homo sapiens	POM121;NUP205;NUP107;SEH1L;NUP188;AAAS;NUP160;NUP42;NUP85;PIM1;RCC1;NUP88;NUP43;EMB;RAE1;NUP214;NDC1;RANBP2;RANBP1;SEC13;NUP210;NUP155;NUP133;NUP153;MTOR;NUP93;NUP50;NUP35;NUP54;NUP98;NUP58;RAN;KPNB1;NUP37
R-HSA-2132295	MHC class II antigen presentation	57	149	27	58	0.0104408	1	1	19	26	0.001915	9606	Homo sapiens	ARF1;CLTA;AP2A1;KIF11;IFI30;KIF15;TUBB6;CTSO;ACTR1B;CAPZB;KIF5C;AP1G1;CTSK;CTSH;AP1S1;ACP2;CTSF;ACP1;CTSC;CAP1;SEC13;AP1B1;KIF23;KIF22;DYNLL1;DYNC1LI1;DYNC1LI2;CANX;KIF2C;KIF20A;RAB7A;DCTN5;SEC23A;DCTN2;SAR1B;DCTN4;KLC3;KLC2;RACGAP1;KIF3B;KIF3A;AP2S1;RILP;AP1M2;CAP2;AP1M1;SEC31A;CTSA;DYNC1H1;SEC24B;SEC24A;AP2B1;CENPE;KIF18A;DLC1;SEC24D;ACTR10;SEC24C;LGMN
R-HSA-110328	Recognition and association of DNA glycosylase with site containing an affected pyrimidine	11	42	14	34	0.00294303	1	1	19	21	0.00154673	9606	Homo sapiens	MED1;MBD4;ACD;OGG1;TINF2;TERF1;SMUG1;NEIL3;NTHL1;POT1;TERF2IP;TPP1;NEIL1
R-HSA-5693579	Homologous DNA Pairing and Strand Exchange	35	44	70	117	0.00308318	1	1	8	8	0.000589232	9606	Homo sapiens	BLM;SMG1;GRP;BRCA2;RAD51AP1;BRIP1;EXO1;CHEK1;RBBP8;NBN;TOPBP1;BARD1;RFC5;RFC3;RMI2;RFC4;RMI1;RFC2;XRCC2;XRCC3;TOP3A;RPA1;RPA2;PALB2;RAD51D;RAD50;RAD51C;RAD51;RPA3;RAD17;RAD1;ATM;DNA2;RAD9B;RHNO1;ATR;RAD9A
R-HSA-5669034	TNFs bind their physiological receptors	14	30	25	61	0.00210217	1	1	10	13	0.000957502	9606	Homo sapiens	EDARADD;EDAR;EDA;TNFSF14;TNFRSF19;TNFSF11;CD27;FASLG;TNFRSF11B;TNFRSF1B;TNFRSF1A;TNFSF13B
R-HSA-5674404	PTEN Loss of Function in Cancer	1	3	16	32	0.000210217	1	1	1	1	7.3654e-05	9606	Homo sapiens	TEP1
R-HSA-8964026	Chylomicron clearance	0	9	13	28	0.00063065	1	1	3	4	0.000294616	9606	Homo sapiens
R-HSA-9026290	Biosynthesis of DPAn-3-derived maresins	1	14	14	21	0.00098101	1	1	3	5	0.00036827	9606	Homo sapiens	ALOX12
R-HSA-163841	Gamma carboxylation, hypusine formation and arylsulfatase activation	27	74	18	54	0.00518534	1	1	36	40	0.00294616	9606	Homo sapiens	PROS1;DNAJC24;DPH1;DPH2;ARSJ;DPH3;ARSK;ARSH;DPH5;DPH6;DPH7;ARSG;ARSB;EIF5A;ARSA;ICMT;DHPS;FN3KRP;DOHH;SUMF2;SUMF1;TPST1;F8;GGCX;GAS6
R-HSA-196741	Cobalamin (Cbl, vitamin B12) transport and metabolism	13	49	13	36	0.00343354	1	1	23	29	0.00213597	9606	Homo sapiens	ABCD4;CUBN;ABCC1;AMN;MTRR;MMAA;MMAB;LDLRAD3;MTR;ABCC10;LMBRD1;TCN2;MMUT;MMACHC
R-HSA-9675132	Diseases of cellular response to stress	2	4	22	38	0.000280289	1	1	3	3	0.000220962	9606	Homo sapiens	CDK6;CDK4
R-HSA-9630747	Diseases of Cellular Senescence	2	4	22	38	0.000280289	1	1	3	3	0.000220962	9606	Homo sapiens	CDK6;CDK4
R-HSA-167021	PLC-gamma1 signalling	2	5	12	37	0.000350361	1	1	3	3	0.000220962	9606	Homo sapiens	NTRK1;PLCG1
R-HSA-5620922	BBSome-mediated cargo-targeting to cilium	19	25	57	93	0.0017518	1	1	5	5	0.00036827	9606	Homo sapiens	BBS2;CCT3;BBS1;CCT2;MKKS;RAB3IP;SSTR3;LZTFL1;TTC8;BBS10;SMO;TCP1;BBS9;BBS7;CCT8;BBS5;CCT5;BBS4;CCT4
R-HSA-389948	PD-1 signaling	3	45	0	4	0.00315325	1	1	3	5	0.00036827	9606	Homo sapiens	LCK;CSK;PTPN6
R-HSA-429947	Deadenylation of mRNA	16	28	28	72	0.00196202	1	1	4	4	0.000294616	9606	Homo sapiens	EIF4A2;CNOT6L;TUT7;TUT4;EIF4A3;PARN;CNOT10;PAN2;PAN3;CNOT7;CNOT1;CNOT11;CNOT2;CNOT8;CNOT9;PAIP1
R-HSA-71406	Pyruvate metabolism and Citric Acid (TCA) cycle	38	100	27	58	0.00700722	1	1	33	36	0.00265154	9606	Homo sapiens	FH;GLO1;DLST;PDHB;LDHA;PDPR;SLN;MPC1;BSG;ME1;IDH3B;PDK4;ME3;D2HGDH;ME2;DLAT;PDK1;IDH3A;PDHX;FAHD1;IDH3G;MDH2;IDH2;PDX1;SDHC;SDHA;SDHB;CS;PDP1;GSTZ1;PDP2;SUCLA2;PKP1;SUCLG2;VDAC1;ACO1;SUCLG1;L2HGDH;HAGH;ACO2
R-HSA-5649702	APEX1-Independent Resolution of AP Sites via the Single Nucleotide Replacement Pathway	6	12	26	48	0.000840866	1	1	9	9	0.000662886	9606	Homo sapiens	POLB;PNKP;OGG1;XRCC1;LIG3;NEIL1
R-HSA-2142691	Synthesis of Leukotrienes (LT) and Eoxins (EX)	6	52	2	7	0.00364375	1	1	8	19	0.00139943	9606	Homo sapiens	ABCC1;ALOX5AP;DPEP2;DPEP1;LTA4H;LTC4S;ABCC10
R-HSA-68882	Mitotic Anaphase	165	249	119	244	0.017448	1	1	32	32	0.00235693	9606	Homo sapiens	ANKLE2;ERCC6L;NUP107;NUP188;ZWILCH;SMC3;PSMD8;CDC20;PSMD9;PPP1CC;TUBB6;PSMD6;PSMD7;CDC23;PTTG1;PSMD5;PSMD2;PSMD3;CDC27;PIM1;RCC1;PSMD1;KNTC1;BANF1;ANAPC7;IST1;UBE2E1;VRK1;VRK2;KNL1;LEMD3;SGO1;NUP93;DYNC1LI1;DYNC1LI2;ZW10;PSME3;PSME1;CHMP4C;PSME2;ANAPC4;ANAPC5;NUP98;UBA52;MAD1L1;ANAPC1;KPNB1;ANAPC2;PSMD10;NUP205;POM121;PSMD12;ANAPC15;SEH1L;ANAPC16;RPN2;PSMD14;PSMD13;CDCA5;RPN1;CDCA8;PDS5B;PDS5A;NU…
R-HSA-110313	Translesion synthesis by Y family DNA polymerases bypasses lesions on DNA template	34	48	38	106	0.00336346	1	1	28	28	0.00206231	9606	Homo sapiens	VCP;PCNA;UBA7;USP10;UBP1;RCHY1;POLD3;POLD4;UBB;POLD1;POLD2;CDC27;REV3L;PCLAF;POLI;POLK;RPS27A;POLE;POLH;RFC5;RFC3;RFC4;RFC1;RFC2;RPA1;REV1;RPA2;ISG15;POLE4;NPLOC4;RPA3;POLE2;POLE3;SPRTN;UBA52
R-HSA-2514856	The phototransduction cascade	18	59	19	41	0.00413426	1	1	24	27	0.00198866	9606	Homo sapiens	CHURC1;GUCY2D;GCA;GUCA1B;IFT122;GUCA1A;GUCA1C;GUCY2F;FNTA;GRK4;MAP2;RGS9BP;FNTB;RHO;NMT2;PDE6B;PRKCQ;PDE6A;GNAT1;PPEF1;METAP1
R-HSA-159231	Transport of Mature mRNA Derived from an Intronless Transcript	41	46	59	127	0.00322332	1	1	3	3	0.000220962	9606	Homo sapiens	POM121;NUP205;NUP107;SEH1L;NUP188;AAAS;NUP160;NUP42;NUP85;SYMPK;NUP88;NUP43;RAE1;NUP214;NDC1;RANBP2;CPSF4;SEC13;NUP210;NUP155;NUP133;CPSF1;NCBP1;NCBP2;CPSF3;ALYREF;CPSF2;NUP153;MTOR;WDR33;NUP93;NUP50;NUP35;NUP54;NUP98;NUP58;NUP37
R-HSA-3315487	SMAD2/3 MH2 Domain Mutants in Cancer	1	3	17	36	0.000210217	1	1	1	1	7.3654e-05	9606	Homo sapiens	SMAD2
R-HSA-2660825	Signaling by NOTCH1 t(7;9)(NOTCH1:M1580_K2555) Translocation Mutant	1	8	19	30	0.000560577	1	1	3	5	0.00036827	9606	Homo sapiens	DLL4
R-HSA-2660826	Constitutive Signaling by NOTCH1 t(7;9)(NOTCH1:M1580_K2555) Translocation Mutant	1	8	19	30	0.000560577	1	1	3	5	0.00036827	9606	Homo sapiens	DLL4
R-HSA-5250982	Toxicity of tetanus toxin (tetX)	1	6	12	30	0.000420433	1	1	1	5	0.00036827	9606	Homo sapiens	VAMP2
R-HSA-9687136	Aberrant regulation of mitotic exit in cancer due to RB1 defects	17	20	41	79	0.00140144	1	1	1	1	7.3654e-05	9606	Homo sapiens	RB1;APC2;ANAPC15;ANAPC7;ANAPC16;UBE2C;UBE2E1;ANAPC10;ANAPC11;CDC23;UBE2S;CDC27;CDC16;ANAPC4;ANAPC5;SKP2;ANAPC1;ANAPC2
R-HSA-9034793	Activated NTRK3 signals through PLCG1	2	5	12	37	0.000350361	1	1	3	3	0.000220962	9606	Homo sapiens	NTF3;PLCG1
R-HSA-174577	Activation of C3 and C5	2	7	15	35	0.000490505	1	1	3	3	0.000220962	9606	Homo sapiens	C4B;C5
R-HSA-8941284	RUNX2 regulates chondrocyte maturation	2	7	11	36	0.000490505	1	1	4	4	0.000294616	9606	Homo sapiens	HDAC4;CBFB
R-HSA-3304351	Signaling by TGF-beta Receptor Complex in Cancer	2	9	17	36	0.00063065	1	1	5	7	0.000515578	9606	Homo sapiens	SMAD2;FKBP1B;FPR1
R-HSA-2046105	Linoleic acid (LA) metabolism	2	32	6	11	0.00224231	1	1	6	10	0.00073654	9606	Homo sapiens	ELOVL5;ABCD1
R-HSA-8847993	ERBB2 Activates PTK6 Signaling	3	18	17	31	0.0012613	1	1	2	2	0.000147308	9606	Homo sapiens	BTC;EGF;ERBB2
R-HSA-3270619	IRF3-mediated induction of type I IFN	9	19	31	55	0.00133137	1	1	5	5	0.00036827	9606	Homo sapiens	PAN2;XRCC6;TBK1;IRF3;STING1;XRCC5;PRKDC;NLRC3;DDX41
R-HSA-1170546	Prolactin receptor signaling	7	18	20	47	0.0012613	1	1	13	14	0.00103116	9606	Homo sapiens	STAT5A;GH1;PRL;SKP1;RBX1;SH2B1
R-HSA-6811434	COPI-dependent Golgi-to-ER retrograde traffic	48	107	37	86	0.00749772	1	1	11	11	0.000810194	9606	Homo sapiens	COPB2;ARF1;COPA;NBAS;TMED10;COPB1;STX18;KIF11;USE1;KIF15;TUBB6;KLC3;KIF19;KLC2;KIF3B;RACGAP1;KIF3A;KIF5C;TMED3;KIF1C;TMED2;KIF1B;KIF21A;KIF21B;TMED7;TMED9;GBF1;SURF4;KIF23;KIF22;ARFGAP3;KIF6;COPZ1;ARFGAP1;ARFGAP2;CENPE;RINT1;KIF18A;KIFC1;ZW10;COPG2;KIF2C;KDELR3;KIF20A;COPE
R-HSA-5619037	Defective SLC35A1 causes congenital disorder of glycosylation 2F (CDG2F)	1	3	14	34	0.000210217	1	1	1	1	7.3654e-05	9606	Homo sapiens	SLC35A1
R-HSA-5663020	Defective SLC35A1 causes congenital disorder of glycosylation 2F (CDG2F)	1	3	14	34	0.000210217	1	1	1	1	7.3654e-05	9606	Homo sapiens	SLC35A1
R-HSA-111452	Activation and oligomerization of BAK protein	0	2	14	37	0.000140144	1	1	3	3	0.000220962	9606	Homo sapiens
R-HSA-205025	NADE modulates death signalling	1	6	18	32	0.000420433	1	1	2	3	0.000220962	9606	Homo sapiens	CASP2;DCP2
R-HSA-8963896	HDL assembly	0	18	10	21	0.0012613	1	1	6	9	0.000662886	9606	Homo sapiens
R-HSA-1250196	SHC1 events in ERBB2 signaling	9	36	19	42	0.0025226	1	1	6	6	0.000441924	9606	Homo sapiens	BTC;SHC1;EGF;ERBB2;KRAS;PTPN12
R-HSA-9026527	Activated NTRK2 signals through PLCG1	2	6	12	37	0.000420433	1	1	3	3	0.000220962	9606	Homo sapiens	BDNF;PLCG1
R-HSA-3249367	STAT6-mediated induction of chemokines	3	5	26	46	0.000350361	1	1	6	6	0.000441924	9606	Homo sapiens	STAT5A;TBK1;STING1;STAT6
R-HSA-442720	CREB1 phosphorylation through the activation of Adenylate Cyclase	3	17	10	33	0.00119123	1	1	5	6	0.000441924	9606	Homo sapiens	PRKAR1B;PRKX;ADCY8
R-HSA-5687613	Diseases associated with surfactant metabolism	3	16	11	33	0.00112115	1	1	3	7	0.000515578	9606	Homo sapiens	PSAP;CSF2RB
R-HSA-456926	Thrombin signalling through proteinase activated receptors (PARs)	14	36	26	57	0.0025226	1	1	15	15	0.00110481	9606	Homo sapiens	SRC;F2R;ARRB1;P3H3;GNG3;GNG2;GNG5;GNG4;GNB2;GNG8;MAPK1;F2RL2;MAPK3
R-HSA-9694548	Maturation of spike protein	20	36	23	74	0.0025226	1	1	10	11	0.000810194	9606	Homo sapiens	ST6GAL1;RPN2;WBP1;PRKCSH;RPN1;EDEM2;MOGS;DDOST;MGAT4C;DAD1;MAN2A1;MGAT5;MGAT4A;CANX;MGAT4B;ST3GAL4;STT3A;MGAT2;ST6GALNAC3;ST6GALNAC4;ST3GAL2
R-HSA-9013957	TLR3-mediated TICAM1-dependent programmed cell death	5	6	30	55	0.000420433	1	1	3	3	0.000220962	9606	Homo sapiens	CASP8;RIPK3;FADD;TICAM1;TLR3
R-HSA-9037629	Lewis blood group biosynthesis	5	39	8	18	0.00273281	1	1	11	13	0.000957502	9606	Homo sapiens	B3GALT2;FUT11;ST3GAL4;B3GALT4;ST6GALNAC6
R-HSA-9017802	Noncanonical activation of NOTCH3	7	8	34	58	0.000560577	1	1	2	2	0.000147308	9606	Homo sapiens	PSENEN;NOTCH3;NCSTN;APH1B;PSEN2;ALG3;YBX1;PSEN1
R-HSA-162594	Early Phase of HIV Life Cycle	8	26	25	49	0.00182188	1	1	15	39	0.0028725	9606	Homo sapiens	FEN1;XRCC6;XRCC4;LIG1;XRCC5;LIG4;BANF1;KPNA1
R-HSA-9603505	NTRK3 as a dependence receptor	1	3	12	36	0.000210217	1	1	4	4	0.000294616	9606	Homo sapiens	NELFB
R-HSA-111446	Activation of BIM and translocation to mitochondria	1	5	14	34	0.000350361	1	1	2	2	0.000147308	9606	Homo sapiens	DLC1;DYNLL1
R-HSA-9026286	Biosynthesis of DPAn-3-derived protectins and resolvins	0	16	15	22	0.00112115	1	1	4	9	0.000662886	9606	Homo sapiens
R-HSA-210455	Astrocytic Glutamate-Glutamine Uptake And Metabolism	0	10	8	28	0.000700722	1	1	1	3	0.000220962	9606	Homo sapiens
R-HSA-112313	Neurotransmitter uptake and metabolism In glial cells	0	10	8	28	0.000700722	1	1	1	3	0.000220962	9606	Homo sapiens
R-HSA-69620	Cell Cycle Checkpoints	195	280	172	317	0.0196202	1	1	56	56	0.00412462	9606	Homo sapiens	NUP107;PSMD8;CDC20;PSMD9;PSMD6;PSMD7;HERC2;CDC23;PSMD5;PSMD2;CHEK2;PSMD3;CHEK1;CDC27;PSMD1;CCN1;GTSE1;KNL1;DYNC1LI1;DYNC1LI2;PSME3;ZW10;PSME1;PSME2;NUP98;DNA2;TP53;UBA52;RHNO1;CDS1;ANAPC15;SEH1L;RPN2;ANAPC16;RPN1;CDCA8;BRCC3;SKA1;ANAPC10;SKA2;ANAPC11;BRIP1;PCBP4;NUP85;PSMF1;TP53BP1;BARD1;RCC2;PLK1;CDC7;CDC6;CDC16;RAD17;ATM;ATR;CDKN1A;AHCTF1;SMG1;BABAM1;BABAM2;NUF2;UIMC1;EMB;APC2;SEC13;NUDC;RMI2;R…
R-HSA-8964043	Plasma lipoprotein clearance	16	42	25	63	0.00294303	1	1	29	35	0.00257789	9606	Homo sapiens	SCARB1;CUBN;AMN;CLTA;PCSK9;NR1H3;AP2A1;LSR;AP2B1;VLDLR;ACAT2;ACAT1;LIPF;SOAT1;NPC1;SOAT2;AP2S1;CES3
R-HSA-113501	Inhibition of replication initiation of damaged DNA by RB1/E2F1	8	15	28	59	0.00105108	1	1	3	3	0.000220962	9606	Homo sapiens	RB1;POLA1;PPP2CB;PRIM2;POLA2;PRIM1;E2F1;PPP2R3B
R-HSA-5620924	Intraflagellar transport	31	56	75	109	0.00392404	1	1	12	12	0.000883848	9606	Homo sapiens	DYNC2I2;DYNC2I1;TTC26;TRAF3IP1;IFT172;DYNLT2B;KIF17;HSPB11;DYNC2LI1;IFT74;IFT52;TUBB6;KIF3B;KIF3A;TTC21B;TNPO1;IFT57;DYNC2H1;IFT140;WDR19;IFT122;IFT80;DYNLL1;WDR35;IFT88;IFT22;IFT43;IFT81;DLC1;IFT27;TRIP11;CLUAP1
R-HSA-6803529	FGFR2 alternative splicing	19	28	38	83	0.00196202	1	1	4	4	0.000294616	9606	Homo sapiens	NCBP1;NCBP2;GTF2F1;TIAL1;HNRNPM;POLR2A;POLR2B;HNRNPH1;ESRP2;POLR2C;ESRP1;POLR2D;POLR2F;POLR2G;POLR2H;POLR2I;POLR2J;POLR2K;POLR2L
R-HSA-2046106	alpha-linolenic acid (ALA) metabolism	6	45	13	19	0.00315325	1	1	10	15	0.00110481	9606	Homo sapiens	ACOT8;ELOVL5;ACOX1;HSD17B4;POT1;ACAA1;ABCD1
R-HSA-69541	Stabilization of p53	42	59	62	121	0.00413426	1	1	15	15	0.00110481	9606	Homo sapiens	PSMD10;CDS1;PSMD12;SMG1;PSMD14;RPN2;PSMD13;RPN1;PSMA8;PSMD8;PSMD9;PSMB7;PSMD6;PSMB4;PSMD7;PSMB5;UBB;PSMB2;PSMB3;PSMD5;PSMD2;CHEK2;PSMB1;PSMD3;PSMD1;PSMF1;RPS27A;PSMA5;PSMC5;PSMA3;PSMA4;PSMC6;PSMC3;PSMA1;PSMC4;PSME3;PSMC2;MDM2;PSME1;PSME2;MDM4;ATM;UBA52;TP53
R-HSA-3000471	Scavenging by Class B Receptors	2	21	13	24	0.00147152	1	1	5	5	0.00036827	9606	Homo sapiens	SCARB1;CD36
R-HSA-194002	Glucocorticoid biosynthesis	2	29	7	16	0.00203209	1	1	4	9	0.000662886	9606	Homo sapiens	HSD11B2;HSD3B1
R-HSA-8963889	Assembly of active LPL and LIPC lipase complexes	10	30	27	51	0.00210217	1	1	8	12	0.000883848	9606	Homo sapiens	APC2;MBTPS1;ANGPTL3;LPL;HBP1;ANGPTL4;CIDEC;MBTPS2
R-HSA-9633012	Response of EIF2AK4 (GCN2) to amino acid deficiency	93	115	97	193	0.0080583	1	1	16	16	0.00117846	9606	Homo sapiens	RPL4;ATF2;RPL30;RPL3;RPL32;RPL31;RPL34;RPLP0;RPL10A;RPL8;RPL9;RPL6;RPL7;RPS4X;RPS15;RPS14;RPL7A;RPS17;RPS16;RPS19;RPL18A;RPS18;RPL36;RPL35;RPLP2;RPL37;RPS11;RPS10;RPL39;RPS13;RPS12;RPS9;RPS7;RPL21;RPS5;RPL23;RPS6;RPL13A;RPS3A;RPSA;IMPACT;DDIT3;RPL24;RPL27;RPL26;RPL29;TRIB1;UBA52;RPL28;ATF3;CEBPB;RPL10;RPL12;RPL11;CEBPG;RPL36A;RPS15A;UBB;RPL14;RPS3;RPL13;RPL15;RPS2;RPS27A;RPL18;RPL17;GCN1;RPL19;RP…
R-HSA-75205	Dissolution of Fibrin Clot	4	14	8	41	0.00098101	1	1	18	19	0.00139943	9606	Homo sapiens	SERPINE2;SERPINE1;PLAT;PLG
R-HSA-549132	Organic cation/anion/zwitterion transport	5	48	6	12	0.00336346	1	1	5	12	0.000883848	9606	Homo sapiens	SLC22A15;SLC22A16;DDI2;SLC22A18;RUNX1
R-HSA-3371497	HSP90 chaperone cycle for steroid hormone receptors (SHR) in the presence of ligand	22	72	29	50	0.0050452	1	1	16	16	0.00117846	9606	Homo sapiens	DCTN5;HSP90AB1;DCTN2;DCTN4;NR3C1;NR3C2;STIP1;TUBB6;CAPZB;ACP2;ACP1;CAP2;CAP1;DYNC1H1;HSPA8;DYNLL1;DNAJA1;AR;DYNC1LI1;DYNC1LI2;DLC1;PGR;FKBP4;ACTR10;FKBP5
R-HSA-9018896	Biosynthesis of E-series 18(S)-resolvins	2	24	15	22	0.00168173	1	1	5	9	0.000662886	9606	Homo sapiens	HPGD;LTA4H
R-HSA-9023661	Biosynthesis of E-series 18(R)-resolvins	1	18	15	22	0.0012613	1	1	4	7	0.000515578	9606	Homo sapiens	LTA4H
R-HSA-8939256	RUNX1 regulates transcription of genes involved in WNT signaling	8	9	30	64	0.00063065	1	1	4	4	0.000294616	9606	Homo sapiens	CBFB;AXIN1;RSPO3;FOXP4;ESR1;RUNX1
R-HSA-70268	Pyruvate metabolism	18	57	25	51	0.00399411	1	1	15	15	0.00110481	9606	Homo sapiens	PDHX;GLO1;PDX1;PDHB;PDP1;GSTZ1;LDHA;PDP2;PDPR;SLN;MPC1;BSG;ME1;PDK4;PKP1;VDAC1;HAGH;DLAT;PDK1
R-HSA-1250347	SHC1 events in ERBB4 signaling	4	21	16	37	0.00147152	1	1	4	4	0.000294616	9606	Homo sapiens	BTC;SHC1;KRAS
R-HSA-74259	Purine catabolism	13	80	4	11	0.00560577	1	1	24	33	0.00243058	9606	Homo sapiens	NUDT9;GDA;NUDT1;NUDT18;NUDT15;ADPRM;NUDT5;DNPH1;XDH;ITPA
R-HSA-9014325	TICAM1,TRAF6-dependent induction of TAK1 complex	10	13	36	72	0.000910938	1	1	6	6	0.000441924	9606	Homo sapiens	UBB;TRAF6;TAB3;TAB2;TAB1;RPS27A;TICAM1;UBA52;MAP3K7;TLR3
R-HSA-442660	Na+/Cl- dependent neurotransmitter transporters	10	51	11	29	0.00357368	1	1	10	15	0.00110481	9606	Homo sapiens	VAT1;SLC6A5;SLC6A7;SLC6A18;SLC6A9;SLC6A15;SLC6A14;SLC6A2;SLC6A3;SLC18A2
R-HSA-9725371	Nuclear events stimulated by ALK signaling in cancer	12	27	26	61	0.00189195	1	1	7	9	0.000662886	9606	Homo sapiens	STAT5A;ALK;ZC3HC1;CEBPB;RPS6;STAT3;MAPK1;SKP1;MAPK3;RBX1
R-HSA-8851805	MET activates RAS signaling	6	16	24	53	0.00112115	1	1	10	10	0.00073654	9606	Homo sapiens	SHC1;RANBP10;RANBP9;KRAS;MET
R-HSA-8963888	Chylomicron assembly	5	14	18	50	0.00098101	1	1	5	5	0.00036827	9606	Homo sapiens	APC2;SAR1B;MTTP;APOA2;P4HB
R-HSA-74749	Signal attenuation	3	13	18	42	0.000910938	1	1	5	7	0.000515578	9606	Homo sapiens	SHC1;MAPK1;MAPK3
R-HSA-1606322	ZBP1(DAI) mediated induction of type I IFNs	14	23	40	77	0.00161166	1	1	11	11	0.000810194	9606	Homo sapiens	RIPK3;DHX9;TICAM1;NFKB1;RELA;NFKB2;PAN2;IKBKB;TBK1;IRF3;NKIRAS2;REL;IKBKG;TLR3;MYD88
R-HSA-917977	Transferrin endocytosis and recycling	8	39	11	36	0.00273281	1	1	6	11	0.000810194	9606	Homo sapiens	ATP6V0B;ATP6V1G1;ATP6V1H;ATP6V0D1;STEAP2;ATP6V1D;ATP6V1F
R-HSA-3304349	Loss of Function of SMAD2/3 in Cancer	1	8	17	36	0.000560577	1	1	2	2	0.000147308	9606	Homo sapiens	SMAD2
R-HSA-2187335	The retinoid cycle in cones (daylight vision)	1	20	7	21	0.00140144	1	1	4	13	0.000957502	9606	Homo sapiens	RBP3
R-HSA-1368082	RORA activates gene expression	11	26	29	58	0.00182188	1	1	4	4	0.000294616	9606	Homo sapiens	NCOA1;SREBF1;NCOA2;MED1;PHF5A;CHD9;NCOA6;TGS1;CARM1;TBL1X
R-HSA-5683826	Surfactant metabolism	15	52	18	48	0.00364375	1	1	21	29	0.00213597	9606	Homo sapiens	NAPSA;TES;CCDC59;GATA6;CSF2RB;ADRA2C;ZDHHC2;ADRA2A;CKAP4;ADORA2B;PSAP;CTSH;LMCD1
R-HSA-2426168	Activation of gene expression by SREBF (SREBP)	49	71	58	131	0.00497512	1	1	42	42	0.00309347	9606	Homo sapiens	IDI1;MVK;CHD9;ACACB;ACACA;TM7SF2;TGS1;PMVK;SC5D;TBL1X;LBR;FDFT1;NCOA1;FDPS;SREBF1;NCOA2;MED1;HMGCS1;GGPS1;NCOA6;NFYC;ELOVL6;LSS;SREBF2;PHF5A;GPAM;SCD;SP1;FASN;CARM1;MTF1;FAS;DHCR7
R-HSA-159227	Transport of the SLBP independent Mature mRNA	35	39	59	127	0.00273281	1	1	3	3	0.000220962	9606	Homo sapiens	POM121;NUP205;NUP107;SEH1L;NUP188;AAAS;NUP160;NUP42;NUP85;NUP88;NUP43;RAE1;NUP214;NDC1;RANBP2;SEC13;NUP210;NUP155;NUP133;NCBP1;NCBP2;ALYREF;NUP153;MTOR;NUP93;NUP50;NUP35;NUP54;NUP98;NUP58;NUP37
R-HSA-111931	PKA-mediated phosphorylation of CREB	6	26	11	44	0.00182188	1	1	6	7	0.000515578	9606	Homo sapiens	ADCY9;PRKAR1B;PRKX;ADCY8;ADCY7;ADCY5
R-HSA-9033658	Blood group systems biosynthesis	7	52	8	18	0.00364375	1	1	13	22	0.00162039	9606	Homo sapiens	B3GALT2;FUT11;ST3GAL4;B3GALT4;RHD;ST6GALNAC6
R-HSA-3371511	HSF1 activation	14	43	26	56	0.0030131	1	1	7	7	0.000515578	9606	Homo sapiens	VCP;HSP90AB1;MRPL18;RPA1;RPA2;CRYBA4;HDAC6;UBB;RPA3;HSF1;COL4A6;RLN1;FKBP4;TNFRSF21
R-HSA-1660662	Glycosphingolipid metabolism	30	86	16	61	0.00602621	1	1	25	32	0.00235693	9606	Homo sapiens	ASAH2;CERK;HEXB;HEXA;GBA;GBA3;GBA2;SMPD3;UGCG;UGT8;NEU4;SMPD4;GM2A;ARSJ;SMPD1;ARSK;PSAP;ARSH;ARSG;ARSB;CTSA;ARSA;SUMF2;SUMF1;GAL;GLB1L;GLB1;CPTP;ESYT3;GLA
R-HSA-9707587	Regulation of HMOX1 expression and activity	44	75	55	112	0.00525541	1	1	17	19	0.00139943	9606	Homo sapiens	PSMD10;PSMD12;PSMD14;RPN2;PSMD13;HM13;RPN1;PSMA8;PSMD8;PSMD9;PSMB7;PSMD6;PSMB4;PSMD7;PSMB5;UBB;PSMB2;PSMB3;PSMD5;PSMD2;PSMB1;PSMD3;PSMD1;PSMF1;SKP2;RPS27A;SKP1;FBXL17;RBX1;PSMA5;PSMC5;PSMA3;PSMA4;PSMC6;PSMC3;PSMA1;PSMC4;PSME3;CSNK2B;PSMC2;PSME1;PSME2;MAFK;UBA52
R-HSA-1592389	Activation of Matrix Metalloproteinases	8	35	16	45	0.00245253	1	1	23	27	0.00198866	9606	Homo sapiens	CTSO;CTSK;DPH2;MMP2;SPOCK3;PLAT;PLG;MMP9
R-HSA-9683686	Maturation of spike protein	3	13	18	41	0.000910938	1	1	7	8	0.000589232	9606	Homo sapiens	PRKCSH;CANX;MOGS
R-HSA-73928	Depyrimidination	11	51	14	34	0.00357368	1	1	33	41	0.00301981	9606	Homo sapiens	MED1;MBD4;ACD;OGG1;TINF2;TERF1;SMUG1;NEIL3;NTHL1;POT1;TERF2IP;TPP1;NEIL1
R-HSA-8856688	Golgi-to-ER retrograde transport	68	148	49	111	0.0103707	1	1	18	18	0.00132577	9606	Homo sapiens	ARF1;KIF11;USE1;BICD2;KIF15;TUBB6;KIF19;CAPZB;KIF5C;TMED3;KIF1C;TMED2;KIF1B;KIF21A;ACP2;KIF21B;TMED7;ACP1;CAP1;TMED9;KIF23;KIF22;ARFGAP3;DYNLL1;KIF6;COPZ1;ARFGAP1;ARFGAP2;RINT1;DYNC1LI1;DYNC1LI2;KIFC1;ZW10;KIF2C;KDELR3;KIF20A;PAFAH1B3;PAFAH1B2;DCTN5;COPB2;COPA;NBAS;TMED10;DCTN2;DCTN4;COPB1;STX18;PLA2G6;AGPAT3;AGPAT4;KLC3;KLC2;RACGAP1;KIF3B;KIF3A;RAB6A;CAP2;DYNC1H1;GALNT2;GALNT1;GBF1;SURF4;CENPE;K…
R-HSA-9018676	Biosynthesis of D-series resolvins	2	27	14	21	0.00189195	1	1	7	11	0.000810194	9606	Homo sapiens	HPGD;LTA4H
R-HSA-9694594	Maturation of protein M	0	2	32	40	0.000140144	1	1	3	3	0.000220962	9606	Homo sapiens
R-HSA-139910	Activation of BMF and translocation to mitochondria	0	5	16	38	0.000350361	1	1	2	2	0.000147308	9606	Homo sapiens
R-HSA-1222538	Tolerance by Mtb to nitric oxide produced by macrophages	0	38	1	4	0.00266274	1	1	1	10	0.00073654	9606	Homo sapiens
R-HSA-73929	Base-Excision Repair, AP Site Formation	15	63	15	36	0.00441455	1	1	54	64	0.00471385	9606	Homo sapiens	MED1;MBD4;ACD;MPG;OGG1;TINF2;TERF1;MID1;SMUG1;NEIL3;NTHL1;POT1;TERF2IP;TPP1;NEIL1;MUTYH
R-HSA-9013420	RHOU GTPase cycle	19	44	31	71	0.00308318	1	1	2	4	0.000294616	9606	Homo sapiens	DST;SRC;TXNL1;WWP2;IQGAP1;PIK3R1;STAM;VANGL1;PAK1;ARHGAP31;PARD6A;HGS;PEAK1;WDR6;SRGAP2;SPTAN1;STAM2;PAK4;ARHGEF6
R-HSA-197264	Nicotinamide salvaging	11	59	6	28	0.00413426	1	1	9	12	0.000883848	9606	Homo sapiens	PARP10;PTGIS;PARP4;NAXE;RNLS;NAPRT;PARP16;NAXD;PARP9;NUDT12
R-HSA-375280	Amine ligand-binding receptors	13	51	20	46	0.00357368	1	1	14	22	0.00162039	9606	Homo sapiens	HTR1D;HTR2B;HTR1B;ADRA1D;ADRB1;ADRA2C;HTR4;ADRA2B;ADRA2A;GPR143;HRH1;HTR6;DRD3
R-HSA-176034	Interactions of Tat with host cellular proteins	3	3	36	54	0.000210217	1	1	2	2	0.000147308	9606	Homo sapiens	CDK9;CCNT1;TAT
R-HSA-9659379	Sensory processing of sound	26	87	15	47	0.00609628	1	1	10	13	0.000957502	9606	Homo sapiens	RIPOR2;USH1C;TWF2;CIB2;PJVK;ESPN;CAPZB;OTOG;CDH23;KCNN2;EPS8L2;ACP2;SLC17A8;ACP1;SPTAN1;CAP2;TPRN;CAP1;MPP1;TMC1;GRXCR2;ATP2B2;SYN1;OTOGL;TMIE;MYO3B;MYO3A;VAMP2;SLC26A5
R-HSA-9013508	NOTCH3 Intracellular Domain Regulates Transcription	20	36	35	84	0.0025226	1	1	22	22	0.00162039	9606	Homo sapiens	NOTCH3;PLXND1;MAML1;IKZF1;PRL;HEYL;KAT2B;KAT2A;SNW1;PHF5A;HEY1;HEY2;MAML3;DLGAP5
R-HSA-9020265	Biosynthesis of aspirin-triggered D-series resolvins	1	22	14	21	0.00154159	1	1	6	10	0.00073654	9606	Homo sapiens	LTA4H
R-HSA-5250958	Toxicity of botulinum toxin type B (botB)	1	11	12	32	0.000770794	1	1	1	5	0.00036827	9606	Homo sapiens	VAMP2
R-HSA-9694676	Translation of Replicase and Assembly of the Replication Transcription Complex	10	25	36	58	0.0017518	1	1	2	28	0.00206231	9606	Homo sapiens	BECN1;UVRAG;MAP1LC3B;PIK3R4;CHMP2A;CHMP4C;CHMP3;PIK3C3;CHMP7
R-HSA-5696398	Nucleotide Excision Repair	94	119	95	214	0.00833859	1	1	37	37	0.0027252	9606	Homo sapiens	CCNH;RUVBL1;CDC27;NFRKB;RNF111;USP7;AQR;LIG1;LIG3;CHD1L;RBX1;UBE2V2;PPIE;UBA52;INO80C;INO80B;INO80E;XPA;COPS7A;XPC;UBB;XRCC1;INO80;COPS4;COPS6;CDK7;COPS5;COPS2;UVSSA;MNAT1;COPS8;ISY1;ELL;CETN2;PRPF19;SUMO1;POLK;POLE;RFC5;RFC3;RFC4;PARP1;RFC1;PARP2;RFC2;ACTR5;USP45;ACTL6A;ACTR8;RAD23B;DDB2;DDB1;PCNA;USP16;GPS1;POLD3;TFPT;POLD4;POLR2A;POLR2B;POLR2C;POLD1;POLR2D;POLD2;EMC3;POLR2F;POLR2G;POLR2H;RPS27…
R-HSA-9705462	Inactivation of CSF3 (G-CSF) signaling	14	27	42	75	0.00189195	1	1	9	9	0.000662886	9606	Homo sapiens	LYN;STAT5A;CSF3R;SYK;UBE2D2;STAT3;RNF7;TYK2;HCK;UBB;ELOB;RPS27A;UBA52;JAK1
R-HSA-69560	Transcriptional activation of p53 responsive genes	6	6	34	63	0.000420433	1	1	5	5	0.00036827	9606	Homo sapiens	CDKN1A;PCBP4;TP53;ZNF385A
R-HSA-69895	Transcriptional activation of cell cycle inhibitor p21	6	6	34	63	0.000420433	1	1	5	5	0.00036827	9606	Homo sapiens	CDKN1A;PCBP4;TP53;ZNF385A
R-HSA-381042	PERK regulates gene expression	29	42	54	109	0.00294303	1	1	11	11	0.000810194	9606	Homo sapiens	CEBPB;ATF6B;CEBPG;PARN;HERPUD1;EXOSC7;EXOSC6;EXOSC5;EXOSC4;KHSRP;EXOSC9;EXOSC8;EXOSC3;EXOSC2;EXOSC1;HSPA5;DIS3;NFYC;EIF2AK3;ASNS;EIF2S2;EIF2S3;DDIT3;ATF6;ATF3;DCP2
R-HSA-9645460	Alpha-protein kinase 1 signaling pathway	9	14	36	72	0.00098101	1	1	10	10	0.00073654	9606	Homo sapiens	UBB;TRAF6;TAB3;TAB2;TAB1;ALPK1;RPS27A;UBA52;MAP3K7
R-HSA-9699150	Defective DNA double strand break response due to BARD1 loss of function	1	2	33	44	0.000140144	1	1	1	1	7.3654e-05	9606	Homo sapiens	BARD1
R-HSA-5619102	SLC transporter disorders	66	183	22	63	0.0128232	1	1	41	65	0.00478751	9606	Homo sapiens	NUP107;NUP188;SLC40A1;SLC2A2;SLC6A2;SLC6A3;SLC22A18;BSG;SLC39A4;NUP214;NDC1;SEC13;SLC6A18;NUP210;NUP133;SLC35C1;SLC11A2;SLC6A14;NUP93;SLC7A7;SLC7A9;NUP50;SLCO2A1;NUP54;NUP98;NUP58;SLC29A3;SLC27A4;SLC26A2;NUP205;POM121;SEH1L;SLC20A2;SLC1A1;SLC3A1;AAAS;SLC5A2;NUP160;SLC5A5;NUP42;NUP85;SLC17A5;NUP88;NUP43;SLC17A8;RAE1;RANBP2;SLC35A2;SLC12A3;SLC35A1;GCKR;NUP155;SLC33A1;SLC12A1;NUP153;MTOR;GCK;SLC6A5;…
R-HSA-1368071	NR1D1 (REV-ERBA) represses gene expression	3	5	23	54	0.000350361	1	1	1	1	7.3654e-05	9606	Homo sapiens	NCOR1;HDAC3;UBXN6
R-HSA-937072	TRAF6-mediated induction of TAK1 complex within TLR4 complex	10	19	36	72	0.00133137	1	1	6	6	0.000441924	9606	Homo sapiens	UBB;TRAF6;SARM1;TAB3;TAB2;TAB1;RPS27A;TICAM1;UBA52;MAP3K7
R-HSA-111463	SMAC (DIABLO) binds to IAPs	4	7	25	59	0.000490505	1	1	4	4	0.000294616	9606	Homo sapiens	CASP9;CASP7;APAF1;XIAP
R-HSA-5674499	Negative feedback regulation of MAPK pathway	4	8	28	57	0.000560577	1	1	3	3	0.000220962	9606	Homo sapiens	MAP2K1;MAPK1;BRAF;MAPK3
R-HSA-2562578	TRIF-mediated programmed cell death	4	10	30	55	0.000700722	1	1	3	3	0.000220962	9606	Homo sapiens	CASP8;RIPK3;FADD;TICAM1
R-HSA-9022927	MECP2 regulates transcription of genes involved in GABA signaling	2	6	18	45	0.000420433	1	1	3	4	0.000294616	9606	Homo sapiens	GAD2
R-HSA-8877627	Vitamin E	1	2	22	43	0.000140144	1	1	2	2	0.000147308	9606	Homo sapiens	TTPA;TPP1
R-HSA-1566977	Fibronectin matrix formation	1	7	8	41	0.000490505	1	1	3	3	0.000220962	9606	Homo sapiens	ITGA5
R-HSA-1300645	Acrosome Reaction and Sperm:Oocyte Membrane Binding	0	6	11	39	0.000420433	1	1	1	3	0.000220962	9606	Homo sapiens
R-HSA-937042	IRAK2 mediated activation of TAK1 complex	8	12	36	72	0.000840866	1	1	5	5	0.00036827	9606	Homo sapiens	UBB;TRAF6;TAB3;TAB2;TAB1;RPS27A;UBA52;MAP3K7
R-HSA-176417	Phosphorylation of Emi1	5	8	44	59	0.000560577	1	1	2	2	0.000147308	9606	Homo sapiens	CDC20;CCNB1;PLK1;CDK1;FBXO5
R-HSA-2980767	Activation of NIMA Kinases NEK9, NEK6, NEK7	5	9	44	59	0.00063065	1	1	4	4	0.000294616	9606	Homo sapiens	NEK8;NEK9;CCNB2;CCNB1;PLK1;CDK1
R-HSA-2453902	The canonical retinoid cycle in rods (twilight vision)	10	57	11	30	0.00399411	1	1	12	25	0.00184135	9606	Homo sapiens	RBP4;DHRS9;RDH12;RBP3;HSD17B1;RHO;NAPEPLD;RDH5;IFT122;STRA6
R-HSA-8877330	RUNX1 and FOXP3 control the development of regulatory T lymphocytes (Tregs)	3	17	12	42	0.00119123	1	1	20	20	0.00147308	9606	Homo sapiens	CBFB;FOXP4;RUNX1
R-HSA-6807505	RNA polymerase II transcribes snRNA genes	61	94	86	154	0.00658678	1	1	11	11	0.000810194	9606	Homo sapiens	INTS11;INTS12;INTS13;CCNK;INTS14;CCNT1;ELL;ICE1;ICE2;GTF2B;INTS10;PHAX;SNAPC2;PCF11;SNAPC3;SNAPC4;TBP;NCBP1;NCBP2;SSU72;GTF2F1;UBA52;GTF2A1;GTF2A2;SRRT;TAF9;SUPT4H1;GTF2E1;RPAP2;GTF2E2;POLR2A;POLR2B;POLR2C;POLR2D;POLR2F;RPRD1B;POLR2G;POLR2H;POLR2I;POLR2J;POLR2K;POLR2L;INTS1;TAF13;INTS3;TAF11;INTS2;SUPT5H;ELL2;CDK9;CDK7;SP1;INTS5;TAF8;INTS4;INTS7;TAF6;INTS6;TAF5;INTS9;INTS8
R-HSA-9662360	Sensory processing of sound by inner hair cells of the cochlea	21	76	15	47	0.00532549	1	1	5	7	0.000515578	9606	Homo sapiens	CAP1;TMC1;RIPOR2;GRXCR2;USH1C;TWF2;CIB2;ATP2B2;PJVK;ESPN;SYN1;TMIE;CAPZB;MYO3B;MYO3A;CDH23;EPS8L2;ACP2;SLC17A8;ACP1;SPTAN1;VAMP2;CAP2;TPRN
R-HSA-1855204	Synthesis of IP3 and IP4 in the cytosol	16	39	30	68	0.00273281	1	1	7	12	0.000883848	9606	Homo sapiens	IPP;PLD4;OCRL;PLD3;ITPKB;INPP5B;PLCB3;PLCB4;SYNJ1;TEP1;INPP5D;ITPKA;PLCG2;PLCE1;PLCH1;PLCG1;PLCB2
R-HSA-111469	SMAC, XIAP-regulated apoptotic response	4	8	25	59	0.000560577	1	1	10	10	0.00073654	9606	Homo sapiens	CASP9;CASP7;APAF1;XIAP
R-HSA-433137	Sodium-coupled sulphate, di- and tri-carboxylate transporters	4	9	19	53	0.00063065	1	1	5	5	0.00036827	9606	Homo sapiens	SLC13A1;SLC13A2;SLC13A3;SLC13A4
R-HSA-8943724	Regulation of PTEN gene transcription	44	70	62	124	0.00490505	1	1	15	15	0.00110481	9606	Homo sapiens	HDAC5;ATF2;HDAC3;KDM1A;HDAC1;ATN1;NR2E1;CHD3;RNF2;RPTOR;MTA1;RBBP4;MECOM;SALL4;MLST8;MAPK1;SLC38A9;MTA2;MTA3;MAPK3;EGR1;JUN;PHC1;CBX4;EED;CBX2;GATAD2B;MTOR;RRAGA;REST;TEP1;SNAI2;LAMTOR2;PPARG;LAMTOR1;LAMTOR4;RHEBL1;TP53;LAMTOR3;BAP1;EZH2;LAMTOR5
R-HSA-202430	Translocation of ZAP-70 to Immunological synapse	2	42	5	14	0.00294303	1	1	4	4	0.000294616	9606	Homo sapiens	LCK;PTPN22
R-HSA-420029	Tight junction interactions	8	30	29	51	0.00210217	1	1	3	3	0.000220962	9606	Homo sapiens	PATJ;PARD6B;PRKCI;PARD6A;CLDN12;CLDN19;CLDN2;CLDN1
R-HSA-380994	ATF4 activates genes in response to endoplasmic reticulum stress	25	34	52	107	0.00238245	1	1	7	7	0.000515578	9606	Homo sapiens	CEBPB;ATF6B;DIS3;NFYC;CEBPG;PARN;ASNS;HERPUD1;EXOSC7;EXOSC6;EXOSC5;EXOSC4;KHSRP;EXOSC9;DDIT3;EXOSC8;EXOSC3;EXOSC2;ATF6;EXOSC1;ATF3;DCP2
R-HSA-2022377	Metabolism of Angiotensinogen to Angiotensins	9	27	19	58	0.00189195	1	1	18	20	0.00147308	9606	Homo sapiens	ENPEP;CPB2;ACE;CPB1;AOPEP;CTSZ;ATP6AP2;REN;AGT
R-HSA-5689901	Metalloprotease DUBs	14	32	37	73	0.00224231	1	1	6	6	0.000441924	9606	Homo sapiens	BARD1;PSMD14;ABRAXAS1;ABRAXAS2;BRCC3;STAM;BABAM1;BABAM2;KAT2B;UBB;STAMBPL1;UIMC1;RPS27A;UBA52
R-HSA-445989	TAK1 activates NFkB by phosphorylation and activation of IKKs complex	21	39	50	94	0.00273281	1	1	5	5	0.00036827	9606	Homo sapiens	RIPK2;NOD1;NOD2;S100B;NFKB1;RELA;NFKB2;IKBKB;BCAM;UBB;IRAK1;S100Z;TRAF6;NKIRAS2;REL;TAB3;TAB2;TAB1;IKBKG;RPS27A;UBA52;MAP3K7
R-HSA-1234174	Cellular response to hypoxia	51	86	75	140	0.00602621	1	1	19	20	0.00147308	9606	Homo sapiens	UBE2D2;PSMD8;PSMD9;PSMD6;PSMD7;PSMD5;PSMD2;PSMD3;PSMD1;ELOB;HIF1AN;ARNT;RBX1;PSMA5;PSMA3;PSMA4;PSMA1;PSME3;PSME1;PSME2;UBA52;AJUBA;PSMD10;PSMD12;RPN2;PSMD14;PSMD13;CUL2;RPN1;HIGD1A;PSMA8;PSMB7;PSMB4;PSMB5;UBB;PSMB2;PSMB3;PSMB1;VHL;PSMF1;RPS27A;EGLN3;EGLN2;WTIP;PSMC5;PHF5A;PSMC6;PSMC3;PSMC4;PSMC2
R-HSA-166208	mTORC1-mediated signalling	16	28	40	86	0.00196202	1	1	8	8	0.000589232	9606	Homo sapiens	RPS6;FPR1;MTOR;RPTOR;RRAGA;EEF2K;AKT1S1;FKBP1B;MLST8;SLC38A9;LAMTOR2;LAMTOR1;LAMTOR4;RHEBL1;LAMTOR3;LAMTOR5
R-HSA-171319	Telomere Extension By Telomerase	20	34	67	96	0.00238245	1	1	10	10	0.00073654	9606	Homo sapiens	PIF1;ACD;RTEL1;TINF2;TERF1;CCNA2;PPP6C;CCNA1;SHQ1;TERT;DKC1;RUVBL2;PPP6R3;RUVBL1;CDK2;GAR1;NHP2;CDK1;POT1;TERF2IP;TPP1;CCN1;WRAP53
R-HSA-1606341	IRF3 mediated activation of type 1 IFN	3	7	30	53	0.000490505	1	1	6	6	0.000441924	9606	Homo sapiens	PAN2;TBK1;IRF3
R-HSA-69200	Phosphorylation of proteins involved in G1/S transition by active Cyclin E:Cdk2 complexes	4	6	28	59	0.000420433	1	1	1	1	7.3654e-05	9606	Homo sapiens	RB1;CLN3;CCNE2;CCNE1;CDK2;CDK1
R-HSA-111459	Activation of caspases through apoptosome-mediated cleavage	4	8	25	59	0.000560577	1	1	2	2	0.000147308	9606	Homo sapiens	CASP9;CASP7;APAF1;XIAP
R-HSA-933543	NF-kB activation through FADD/RIP-1 pathway mediated by caspase-8 and -10	7	14	36	67	0.00098101	1	1	5	5	0.00036827	9606	Homo sapiens	IFIH1;IKBKB;MAVS;CASP8;FADD;IKBKG
R-HSA-2162123	Synthesis of Prostaglandins (PG) and Thromboxanes (TX)	7	58	3	18	0.00406419	1	1	10	32	0.00235693	9606	Homo sapiens	CBR1;PTGIS;HPGD;PRXL2B;PTGR2;PTGES;PTGS1
R-HSA-167590	Nef Mediated CD4 Down-regulation	6	10	30	64	0.000700722	1	1	5	5	0.00036827	9606	Homo sapiens	ARF1;LCK;AP2S1;ATP6V1H;AP2A1;AP2B1
R-HSA-391903	Eicosanoid ligand-binding receptors	6	25	26	49	0.0017518	1	1	8	14	0.00103116	9606	Homo sapiens	PTGFR;GPR17;PTGIR;TBXA2R;PTGER3;LTB4R
R-HSA-204005	COPII-mediated vesicle transport	47	77	60	133	0.00539556	1	1	16	16	0.00117846	9606	Homo sapiens	SEC23A;MCFD2;TMED10;STX17;SAR1B;GOSR2;CTSZ;USO1;TGFA;AREG;GOLGA2;PPP6C;LMAN1;SCFD1;TFG;LMAN2;PPP6R3;TMED2;CD59;YKT6;CTSC;SEC31A;TRAPPC2;TRAPPC3;SEC13;SEC24B;SEC24A;TRAPPC2L;SEC16A;TRAPPC10;TRAPPC4;TRAPPC5;F5;F8;SEC23IP;CNIH1;TBC1D20;COL7A1;PREB;CNIH2;SEC24D;CNIH3;SEC24C;SEC22A;SEC22C;BET1
R-HSA-975163	IRAK2 mediated activation of TAK1 complex upon TLR7/8 or 9 stimulation	9	18	36	72	0.0012613	1	1	5	5	0.00036827	9606	Homo sapiens	UBB;TRAF6;TAB3;TAB2;TAB1;RPS27A;TICAM1;UBA52;MAP3K7
R-HSA-1474228	Degradation of the extracellular matrix	56	148	35	89	0.0103707	1	1	85	105	0.00773367	9606	Homo sapiens	COL16A1;LAMC3;LAMC2;PLAT;LAMC1;CAPN15;ADAMTS5;CTSO;CAPN9;CAPN7;ADAMTS1;CTSK;BSG;CAPN1;ADAMTS9;CAST;COL25A1;MMD;PHYKPL;MMP2;MMP9;HSPG2;DCN;BCAN;COL4A2;ADAM15;COL4A1;COL6A2;COL6A1;COL8A2;COL4A6;COL4A5;COL6A3;ADAM9;MMP19;LAMA5;COL13A1;LAMA3;PLG;PSEN1;COL19A1;SCUBE3;NCSTN;SCUBE1;DPH2;ADAMTS18;SPOCK3;SPP1;COL24A1;LAMB2;CAPN12;COL1A2;COL5A1;CAPN10;COL7A1;TLL1;COL9A3;COL9A2;FBN1
R-HSA-9615933	Postmitotic nuclear pore complex (NPC) reformation	25	32	46	116	0.00224231	1	1	10	10	0.00073654	9606	Homo sapiens	AHCTF1;POM121;NUP205;NUP107;SEH1L;NUP188;NUP160;SUMO1;NUP85;PIM1;RCC1;NUP43;TNPO1;NDC1;SEC13;NUP155;NUP133;NUP153;NUP93;NUP35;NUP54;NUP98;NUP58;RAN;KPNB1;NUP37
R-HSA-5675221	Negative regulation of MAPK pathway	27	49	63	113	0.00343354	1	1	17	17	0.00125212	9606	Homo sapiens	ARAF;PEBP1;DUSP16;PPP2CB;DUSP10;UBB;MAPK1;RPS27A;MAPK3;BRAP;DUSP4;DUSP5;MAP2K1;DUSP2;DUSP1;PPP2R5B;PPP2R5A;BRAF;PPP2R5D;DUSP6;DUSP7;PPP5C;PPT1;KRAS;PTPN5;UBA52;PTPN3
R-HSA-418555	G alpha (s) signalling events	68	172	36	90	0.0120524	1	1	18	18	0.00132577	9606	Homo sapiens	GPR25;VIPR2;PDE3B;ARRB1;PTH1R;HTR4;RXFP1;MC4R;GPR176;HTR6;PDE4A;PDE8B;INSL3;PDE8A;GPR39;LHCGR;PTGIR;PDE4D;FSHB;GPBAR1;P3H3;ADCY9;ADORA2B;FSHR;IAPP;VPS25;GNAZ;RAMP2;CALCA;GPR45;SRC;GNAI3;ADRB1;GPR83;PTH2;GPR84;ADCY8;ADCY7;RLF;GNAI1;ADCY5;GNG3;GRK3;PDE11A;MC2R;GNG2;CALCR;GNG5;GNG4;GRK6;GNG8;CGA;GPHA2;PDE2A;TSHR;PDE10A;MC1R;GHRH;GNB2;GNAS;RLN1;PDE7A;VIP;RAMP1;LGR4;GPHB5
R-HSA-5654221	Phospholipase C-mediated cascade; FGFR2	11	25	27	69	0.0017518	1	1	3	3	0.000220962	9606	Homo sapiens	FGF5;FGF16;FGF7;PLCG1;FGF23;FGF22;FGFR2;FGF3
R-HSA-446219	Synthesis of substrates in N-glycan biosythesis	46	131	31	71	0.00917945	1	1	34	49	0.00360904	9606	Homo sapiens	MPI;UAP1;NPL;FUOM;GMPPB;NANP;PCM1;NEU4;GMDS;AMDHD2;FPGT;PGM3;ST3GAL4;SLC17A5;GNPNAT1;ST3GAL5;ST8SIA5;ST8SIA6;NUDT14;ST3GAL2;CTSA;SLC35A1;NUS1;ST6GAL1;ST8SIA1;GFPT2;ST8SIA2;PMM2;SLC35C1;SRD5A3;ALG5;ST8SIA3;DOLK;RENBP;DHDDS;DPM1;DPM2;DPM3;GAL;NAGK;GLB1L;GLB1;DOLPP1;ST6GALNAC3;ST6GALNAC4;ST6GALNAC6;GNE
R-HSA-5676934	Protein repair	4	19	23	46	0.00133137	1	1	3	7	0.000515578	9606	Homo sapiens	MSRA;MSRB2;MSRB3;TXN
R-HSA-8866654	E3 ubiquitin ligases ubiquitinate target proteins	37	61	71	123	0.0042744	1	1	16	16	0.00117846	9606	Homo sapiens	VCP;PCNA;PRKDC;UBE2D2;CTR9;DERL1;WDR61;BCL10;RTF1;UBE2J2;CDC73;UBB;HLTF;TMEM129;LEO1;RPS27A;RNF152;RNF20;SHPRH;UBE2B;UBE2E1;UBE2E2;PEX10;PEX2;UBE2A;PEX12;PEX13;RNF40;PEX14;RRAGA;PEX5;UBE2V2;RNF181;PAF1;UBA52;RAD18
R-HSA-9018679	Biosynthesis of EPA-derived SPMs	2	33	15	22	0.00231238	1	1	9	17	0.00125212	9606	Homo sapiens	HPGD;LTA4H
R-HSA-3371453	Regulation of HSF1-mediated heat shock response	66	113	77	149	0.00791816	1	1	14	14	0.00103116	9606	Homo sapiens	NUP107;NUP188;HIKESHI;NUP214;NDC1;SEC13;NUP210;NUP133;SIRT1;NUP93;DNAJC2;DNAJC7;NUP50;COL4A6;NUP54;NUP98;FKBP4;TNFRSF21;NUP58;NUP205;POM121;SEH1L;RPS19BP1;MRPL18;HSPA4L;CRYBA4;AAAS;HSPA14;HSPA13;NUP160;BAG4;BAG5;BAG2;UBB;BAG3;NUP42;NUP85;BAG1;HSF1;MAPK1;NUP88;NUP43;RAE1;MAPK3;RANBP2;HSPA9;HSPA8;NUP155;HSPA5;ST13;RPA1;RPA2;NUP153;HSPA12A;HSPA12B;MTOR;RPA3;NUP35;ATM;RLN1;NUP37;ATR
R-HSA-6793080	rRNA modification in the mitochondrion	5	10	26	61	0.000700722	1	1	5	5	0.00036827	9606	Homo sapiens	NSUN4;MTERF4;TFB1M;MRM1;MRM2
R-HSA-9031525	NR1H2 & NR1H3 regulate gene expression to limit cholesterol uptake	1	10	19	39	0.000700722	1	1	2	2	0.000147308	9606	Homo sapiens	NR1H3
R-HSA-9662834	CD163 mediating an anti-inflammatory response	1	14	10	36	0.00098101	1	1	5	9	0.000662886	9606	Homo sapiens	IL10
R-HSA-8852276	The role of GTSE1 in G2/M progression after G2 checkpoint	47	83	81	127	0.00581599	1	1	10	10	0.00073654	9606	Homo sapiens	PSMD10;PSMD12;CDKN1A;HSP90AB1;PSMD14;RPN2;PSMD13;RPN1;PSMA8;PSMD8;PSMD9;PSMB7;CCNB2;TUBB6;PSMD6;PSMB4;CCNB1;PSMD7;PSMB5;UBB;PSMB2;PSMB3;PSMD5;PSMD2;PSMB1;PSMD3;PSMD1;PSMF1;RPS27A;GTSE1;FKBPL;PLK1;PSMA5;PSMC5;PSMA3;PSMA4;PSMC6;PSMC3;PSMA1;PSMC4;PSME3;PSMC2;PSME1;CDK1;PSME2;UBA52;TP53
R-HSA-6807878	COPI-mediated anterograde transport	51	107	41	113	0.00749772	1	1	12	12	0.000883848	9606	Homo sapiens	ARF1;GOLGA2;TUBB6;CAPZB;TMED3;TMED2;ACP2;TMED7;ACP1;SPTAN1;CAP1;TMED9;COG8;COG7;COG6;COG5;COG4;COG3;COG2;COG1;ARFGAP3;DYNLL1;SPTB;BET1L;COPZ1;ARFGAP1;ARFGAP2;DYNC1LI1;DYNC1LI2;KDELR3;SPTBN4;DCTN5;COPB2;COPA;TMED10;DCTN2;DCTN4;GOSR2;COPB1;USO1;GOSR1;CD59;YKT6;CAP2;DYNC1H1;GBF1;TMEM115;GOLGB1;DLC1;COPG2;ACTR10;COPE;BET1
R-HSA-114516	Disinhibition of SNARE formation	3	10	25	51	0.000700722	1	1	2	2	0.000147308	9606	Homo sapiens	PRKCG;STXBP3;STX4
R-HSA-918233	TRAF3-dependent IRF activation pathway	8	18	33	67	0.0012613	1	1	11	11	0.000810194	9606	Homo sapiens	IFIH1;CAP1;SIKE1;MAVS;PHF5A;TBK1;IRF3;TRAF3;IKBKE
R-HSA-1655829	Regulation of cholesterol biosynthesis by SREBP (SREBF)	61	87	75	162	0.00609628	1	1	52	52	0.00383001	9606	Homo sapiens	IDI1;SEC23A;MVK;SAR1B;CHD9;INSIG1;ACACB;ACACA;TM7SF2;TGS1;PMVK;SC5D;SCAP;TBL1X;LBR;FDFT1;NCOA1;MBTPS1;FDPS;SREBF1;NCOA2;MED1;SEC24B;SEC24A;HMGCS1;GGPS1;NCOA6;NFYC;ELOVL6;LSS;SREBF2;PHF5A;GPAM;SCD;SP1;FASN;CARM1;MTF1;FAS;DHCR7;SEC24D;SEC24C;MBTPS2;RAN;KPNB1
R-HSA-5673001	RAF/MAP kinase cascade	157	322	87	183	0.0225632	1	1	72	75	0.00552405	9606	Homo sapiens	KLB;ARAF;PEBP1;WDR83;FGF3;FGF5;PSMD8;PPP1CB;PSMD9;PPP1CC;FGF7;PSMD6;PSMD7;FNTA;PSMD5;PSMD2;FNTB;PSMD3;PSMD1;GOLGA7;PDGFRB;PDGFRA;MAP2K1;FRS3;RBX1;BTC;PSME3;PSME1;PSME2;PRKCQ;TLN1;UBA52;PSMD10;SPTBN4;SHC2;PSMD12;SHC3;RPN2;PSMD14;SHC1;PSMD13;RPN1;TGFA;CSF2RB;RASAL1;IQGAP1;RASAL2;PIK3R1;RASAL3;RASGRP4;RASGRP3;UBB;PSMF1;FGF23;FGF22;BRAP;KL;ICMT;BRAF;FGF16;PPP5C;DLG3;PTPRA;PPT1;FGFR4;RGL1;FGFR3;RGL2;F…
R-HSA-418217	G beta:gamma signalling through PLC beta	10	23	30	68	0.00161166	1	1	2	2	0.000147308	9606	Homo sapiens	GNG3;PLCB3;GNG2;GNG5;GNG4;GNB2;GNG8;P3H3;PLCB2
R-HSA-5620971	Pyroptosis	10	34	25	58	0.00238245	1	1	19	23	0.00169404	9606	Homo sapiens	IL1B;IRF2;CHMP2A;CHMP4C;CHMP3;TP53;CHMP7;TP63
R-HSA-9679504	Translation of Replicase and Assembly of the Replication Transcription Complex	10	23	41	71	0.00161166	1	1	11	30	0.00220962	9606	Homo sapiens	BECN1;UVRAG;MAP1LC3B;PIK3R4;CHMP2A;CHMP4C;CHMP3;PIK3C3;CHMP7
R-HSA-5358508	Mismatch Repair	15	23	49	92	0.00161166	1	1	17	17	0.00125212	9606	Homo sapiens	PCNA;LIG1;RPA1;RPA2;MLH1;MSH6;POLD3;POLD4;MSH2;EXO1;MSH3;RPA3;POLD1;CDC27;POLD2;PMS2;PMS1
R-HSA-171306	Packaging Of Telomere Ends	5	34	25	41	0.00238245	1	1	2	2	0.000147308	9606	Homo sapiens	ACD;TINF2;TERF2IP;POT1;TPP1;TERF1
R-HSA-202427	Phosphorylation of CD3 and TCR zeta chains	5	45	13	30	0.00315325	1	1	7	7	0.000515578	9606	Homo sapiens	PTPRC;LCK;CSK;PTPN22;PAG1
R-HSA-8952158	RUNX3 regulates BCL2L11 (BIM) transcription	1	6	18	47	0.000420433	1	1	2	2	0.000147308	9606	Homo sapiens	RUNX3
R-HSA-9018682	Biosynthesis of maresins	1	29	14	21	0.00203209	1	1	2	13	0.000957502	9606	Homo sapiens	EPHX2
R-HSA-9027604	Biosynthesis of electrophilic ω-3 PUFA oxo-derivatives	0	29	14	21	0.00203209	1	1	3	20	0.00147308	9606	Homo sapiens
R-HSA-6804115	TP53 regulates transcription of additional cell cycle genes whose exact role in the p53 pathway remain uncertain	12	28	37	75	0.00196202	1	1	14	14	0.00103116	9606	Homo sapiens	PLK3;CNOT7;CNOT6L;CBFB;CNOT1;CNOT11;CENPJ;CNOT2;CNOT10;CNOT8;TP53;CNOT9
R-HSA-727802	Transport of nucleotide sugars	8	22	29	62	0.00154159	1	1	10	10	0.00073654	9606	Homo sapiens	SLC35B3;SLC35A2;SLC35B2;SLC35A1;SLC35B4;SLC35C1;SLC35D2
R-HSA-112411	MAPK1 (ERK2) activation	6	12	36	65	0.000840866	1	1	3	3	0.000220962	9606	Homo sapiens	MAPK1;TYK2;IL6ST;IL6R;MAPK3;JAK1
R-HSA-5668541	TNFR2 non-canonical NF-kB pathway	63	104	92	165	0.00728751	1	1	40	43	0.00316712	9606	Homo sapiens	CD40;EDA;FASLG;TNFSF13B;PSMD8;PSMD9;PSMD6;PSMD7;PSMD5;PSMD2;PSMD3;TNFSF11;PSMD1;SKP1;EDARADD;CAP1;TNFRSF19;TNFRSF1B;TNFRSF1A;EDAR;PSMA5;PSMA3;PSMA4;PSMA1;TRAF3;PSME3;PSME1;PSME2;UBA52;BIRC2;PSMD10;PSMD12;RPN2;PSMD14;PSMD13;RPN1;TNFRSF11B;TNFRSF11A;RELA;RELB;PSMA8;PSMB7;PSMB4;PSMB5;UBB;PSMB2;PSMB3;PSMB1;PSMF1;RPS27A;TNFSF14;TNFSF12;NFKB2;PSMC5;CD40LG;PSMC6;PSMC3;PSMC4;PSMC2;REL;UBA3;CD27
R-HSA-389661	Glyoxylate metabolism and glycine degradation	21	72	31	58	0.0050452	1	1	15	23	0.00169404	9606	Homo sapiens	BCKDHA;LIPT2;LIPT1;PDHX;AGXT2;GLDC;BCKDHB;AMT;PDX1;DLST;PDHB;HOGA1;LIAS;TMEM91;PPL;DDO;DHTKD1;GNMT;ALDH4A1;PXMP2;DBT;HAO1;DLAT
R-HSA-8866423	VLDL assembly	2	9	27	49	0.00063065	1	1	3	5	0.00036827	9606	Homo sapiens	MTTP;P4HB
R-HSA-8854050	FBXL7 down-regulates AURKA during mitotic entry and in early mitosis	42	55	89	142	0.00385397	1	1	6	6	0.000441924	9606	Homo sapiens	PSMD10;PSMD12;PSMD14;RPN2;PSMD13;RPN1;AURKB;AURKA;PSMA8;PSMD8;PSMD9;PSMB7;PSMD6;PSMB4;PSMD7;PSMB5;UBB;PSMB2;PSMB3;PSMD5;PSMD2;PSMB1;PSMD3;PSMD1;PSMF1;RPS27A;SKP1;FBXL18;RBX1;PSMA5;PSMC5;PSMA3;PSMA4;PSMC6;PSMC3;PSMA1;PSMC4;PSME3;PSMC2;PSME1;PSME2;UBA52;FBXL7
R-HSA-75105	Fatty acyl-CoA biosynthesis	19	81	19	44	0.00567585	1	1	17	24	0.0017677	9606	Homo sapiens	OLAH;HACD1;ELOVL5;HSD17B3;ACSL6;ACSL5;ELOVL6;HACD3;ACSF3;HSD17B8;HACD2;ACACA;HACD4;SCD;FASN;PPT1;FAS;MORC2;ACSBG2;CBR4
R-HSA-9694322	Virion Assembly and Release	0	7	36	45	0.000490505	1	1	2	8	0.000589232	9606	Homo sapiens
R-HSA-1461957	Beta defensins	1	40	2	11	0.00280289	1	1	1	5	0.00036827	9606	Homo sapiens	TLR1
R-HSA-9029558	NR1H2 & NR1H3 regulate gene expression linked to lipogenesis	9	17	28	72	0.00119123	1	1	8	8	0.000589232	9606	Homo sapiens	SREBF1;SCD;FASN;ANGPTL3;NR1H3;FAS
R-HSA-5579029	Metabolic disorders of biological oxidation enzymes	11	87	3	10	0.00609628	1	1	11	38	0.00279885	9606	Homo sapiens	GCLC;AHCY;ACY1;GSS;SLC35D2;FDX1;FDXR;FDX2;MAT1A;OPLAH;GCLM
R-HSA-1650814	Collagen biosynthesis and modifying enzymes	33	76	43	94	0.00532549	1	1	39	51	0.00375635	9606	Homo sapiens	COL16A1;COL13A1;PLOD2;COL19A1;ADAMTS3;CRTAP;COL24A1;COL25A1;SLC35C2;COL22A1;P3H2;P3H1;P3H3;COL1A2;COL5A1;COL4A2;COL4A1;P4HA2;COL7A1;COL6A2;P4HA3;COL6A1;COL8A2;COL4A6;COL21A1;COL4A5;COL6A3;COL9A3;TLL1;COL9A2;P4HB;PPIB
R-HSA-110056	MAPK3 (ERK1) activation	8	13	46	75	0.000910938	1	1	4	4	0.000294616	9606	Homo sapiens	MAP2K1;CDK1;TYK2;IL6ST;IL6R;MAPK3;JAK1
R-HSA-2219530	Constitutive Signaling by Aberrant PI3K in Cancer	39	96	40	90	0.00672693	1	1	2	2	0.000147308	9606	Homo sapiens	KLB;FLT3;SRC;PIK3CD;TGFA;PIK3CB;PIK3R1;AREG;FGF3;FGF5;FGF7;ERBB2;RAC2;FGF23;FGF22;PDGFRB;KL;PDGFRA;EGF;GAB1;GAB2;ESR1;BTC;FGF16;PIK3CA;LCK;STRN;PIK3AP1;FGFR4;MET;FGFR3;FGFR2
R-HSA-164939	Nef mediated downregulation of CD28 cell surface expression	0	3	28	49	0.000210217	1	1	2	3	0.000220962	9606	Homo sapiens
R-HSA-6806664	Metabolism of vitamin K	3	9	19	55	0.00063065	1	1	4	4	0.000294616	9606	Homo sapiens	VKORC1;VKORC1L1;UBIAD1
R-HSA-2046104	alpha-linolenic (omega3) and linoleic (omega6) acid metabolism	6	55	16	24	0.00385397	1	1	16	25	0.00184135	9606	Homo sapiens	ACOT8;ELOVL5;ACOX1;HSD17B4;POT1;ACAA1;ABCD1
R-HSA-196807	Nicotinate metabolism	17	84	9	37	0.00588606	1	1	19	29	0.00213597	9606	Homo sapiens	PTGIS;PARP4;NAXE;RNLS;PARP16;NMNAT3;NMNAT2;PARP9;NADSYN1;PARP10;NADK2;NMRK2;NAPRT;NMRK1;NAXD;NUDT12
R-HSA-5358565	Mismatch repair (MMR) directed by MSH2:MSH6 (MutSalpha)	14	22	48	91	0.00154159	1	1	10	10	0.00073654	9606	Homo sapiens	PCNA;LIG1;RPA1;RPA2;MLH1;MSH6;POLD3;POLD4;MSH2;EXO1;RPA3;POLD1;CDC27;POLD2;PMS2;PMS1
R-HSA-1362277	Transcription of E2F targets under negative control by DREAM complex	19	25	56	104	0.0017518	1	1	12	12	0.000883848	9606	Homo sapiens	TOP2A;LIN54;PCNA;LIN37;HDAC1;MAX;CDC6;LIN9;RBL1;RBBP4;E2F1;E2F2;E2F4;E2F5;LIN52
R-HSA-5689880	Ub-specific processing proteases	113	206	89	189	0.0144349	1	1	40	40	0.00294616	9606	Homo sapiens	TRRAP;PSMD8;CDC20;PSMD9;PSMD6;PSMD7;PSMD5;PSMD2;RUVBL1;PSMD3;PSMD1;CCN1;SKP2;MAP3K7;USP8;USP7;USP5;USP4;USP3;RNF123;AR;TEP1;HGS;PSME3;PSME1;VDAC3;FKBP8;PSME2;VDAC1;STAM2;TP53;UBA52;CFTR;PSMD10;PSMD12;RPN2;PSMD14;PSMD13;RPN1;GATA3;FOXO4;SNX3;UBB;ATXN7;PSMF1;CLSPN;SUDS3;SMAD2;SMAD1;SMURF2;STAM;SMAD7;TADA2B;MDM2;MDM4;TAB1;USP37;USP31;USP33;USP34;ARRB1;IDE;POLB;IFIH1;IKBKG;USP30;USP47;USP48;USP49;USP…
R-HSA-3214842	HDMs demethylate histones	13	31	39	78	0.00217224	1	1	15	17	0.00125212	9606	Homo sapiens	KDM5A;PHF2;KDM4B;KDM5C;KDM3B;KDM4C;KDM1A;ARID5B;PHF8;JMJD6;KDM6A
R-HSA-5250989	Toxicity of botulinum toxin type G (botG)	1	7	20	46	0.000490505	1	1	4	5	0.00036827	9606	Homo sapiens	VAMP2
R-HSA-9025094	Biosynthesis of DPAn-3 SPMs	1	31	15	22	0.00217224	1	1	8	18	0.00132577	9606	Homo sapiens	ALOX12
R-HSA-111453	BH3-only proteins associate with and inactivate anti-apoptotic BCL-2 members	3	11	21	62	0.000770794	1	1	4	4	0.000294616	9606	Homo sapiens	STAT3;BCL2L1
R-HSA-8849932	Synaptic adhesion-like molecules	3	23	13	46	0.00161166	1	1	6	8	0.000589232	9606	Homo sapiens	RTN3;DLG3;LRFN1
R-HSA-140875	Common Pathway of Fibrin Clot Formation	12	25	34	84	0.0017518	1	1	27	29	0.00213597	9606	Homo sapiens	FGB;THBD;FGA;F8;TG;SERPINE2;SERPIND1;SERPINC1;PROS1;F2R;FGG;F5
R-HSA-159234	Transport of Mature mRNAs Derived from Intronless Transcripts	42	47	86	159	0.00329339	1	1	9	9	0.000662886	9606	Homo sapiens	SLBP;POM121;NUP205;NUP107;SEH1L;NUP188;AAAS;NUP160;NUP42;NUP85;SYMPK;NUP88;NUP43;RAE1;NUP214;NDC1;RANBP2;CPSF4;SEC13;NUP210;NUP155;NUP133;CPSF1;NCBP1;NCBP2;CPSF3;ALYREF;CPSF2;NUP153;MTOR;WDR33;NUP93;NUP50;NUP35;NUP54;NUP98;NUP58;NUP37
R-HSA-8935964	RUNX1 regulates expression of components of tight junctions	2	8	18	52	0.000560577	1	1	6	6	0.000441924	9606	Homo sapiens	CBFB;RUNX1
R-HSA-5334118	DNA methylation	2	36	14	28	0.0025226	1	1	5	7	0.000515578	9606	Homo sapiens	DNMT1;UHRF1
R-HSA-9022707	MECP2 regulates transcription factors	2	10	25	52	0.000700722	1	1	5	8	0.000589232	9606	Homo sapiens	PPARG
R-HSA-156588	Glucuronidation	2	58	0	2	0.00406419	1	1	2	11	0.000810194	9606	Homo sapiens	UGDH;SLC35D2
R-HSA-5696395	Formation of Incision Complex in GG-NER	35	47	56	142	0.00329339	1	1	10	10	0.00073654	9606	Homo sapiens	USP16;CCNH;CETN2;XPA;XPC;UBB;SUMO1;RPS27A;RNF111;PARP1;PARP2;USP45;RPA1;RPA2;GTF2H1;GTF2H2;CHD1L;GTF2H3;GTF2H4;RAD23B;GTF2H5;RBX1;DDB2;CUL4A;DDB1;CDK7;ERCC3;ERCC4;ERCC1;RPA3;ERCC2;UBE2V2;ERCC5;RAD1;MNAT1;UBA52;CUL4B
R-HSA-68884	Mitotic Telophase/Cytokinesis	8	15	54	81	0.00105108	1	1	4	4	0.000294616	9606	Homo sapiens	MAU2;PLK1;KIF23;KIF20A;PDS5B;PDS5A;SMC3;SMC1A
R-HSA-933541	TRAF6 mediated IRF7 activation	9	44	27	52	0.00308318	1	1	12	13	0.000957502	9606	Homo sapiens	IFIH1;SIKE1;MAVS;PHF5A;TBK1;IRF3;TRAF6;IKBKE;TANK
R-HSA-5223345	Miscellaneous transport and binding events	13	36	41	71	0.0025226	1	1	9	13	0.000957502	9606	Homo sapiens	MRS2;DMTN;SLC66A1;MMGT1;NIPA1;CTNS;NIPA2;ADD1;ADD2;NIPAL4;NIPAL2;NIPAL3;LRRC8C
R-HSA-73884	Base Excision Repair	42	100	48	100	0.00700722	1	1	97	107	0.00788098	9606	Homo sapiens	FEN1;PCNA;MPG;PNKP;OGG1;POLB;POLD3;POLD4;NTHL1;POLD1;POLD2;CDC27;POLE;MUTYH;RFC5;MED1;MBD4;ACD;RFC3;RFC4;PARP1;RFC1;LIG1;RFC2;PARP2;TINF2;RPA1;XRCC1;RPA2;LIG3;TERF1;MID1;SMUG1;POLE4;NEIL3;APEX1;RPA3;POLE2;POLE3;POT1;TERF2IP;ADPRS;TPP1;HAP1;NEIL1
R-HSA-6783310	Fanconi Anemia Pathway	32	53	68	129	0.00371383	1	1	13	15	0.00110481	9606	Homo sapiens	DCLRE1B;MUS81;DCLRE1A;FAAP24;SLX4;UBB;EME1;EME2;USP1;RPS27A;FAAP100;FANCI;FANCM;SLX1B;FANCL;FANCA;RPA1;RPA2;FANCC;FANCB;FANCE;FANCG;FANCF;ERCC4;FANCD2;ERCC1;RPA3;UBE2T;RAD1;UBA52;FAN1;CENPS;ATR
R-HSA-1980145	Signaling by NOTCH2	15	38	36	80	0.00266274	1	1	20	20	0.00147308	9606	Homo sapiens	NOTCH2;PSENEN;MAML1;PSEN2;MIB2;ALG3;PSEN1;MIB1;DLL4;NEURL1B;NCSTN;APH1B;UBB;MAML3;RPS27A;UBA52
R-HSA-1660516	Synthesis of PIPs at the early endosome membrane	13	31	38	79	0.00217224	1	1	13	13	0.000957502	9606	Homo sapiens	PI4K2B;VAC14;MTMR10;MTMR2;PIK3R4;MTMR4;PIK3C2A;MTM1;INPP4B;PIKFYVE;INPP5F;PIK3C3;PI4K2A
R-HSA-525793	Myogenesis	20	32	42	103	0.00224231	1	1	14	14	0.00103116	9606	Homo sapiens	MYOG;MEF2B;TCF12;MAPK11;CDH4;CDH2;MYOD1;BOC;MYF6;CTNNA1;ABL1;BNIP2;CTNNB1;TCF4;CDH15;CTNNA2;MEF2D;CDON;MYF5;MAP2K6
R-HSA-6804116	TP53 Regulates Transcription of Genes Involved in G1 Cell Cycle Arrest	19	20	67	117	0.00140144	1	1	17	17	0.00125212	9606	Homo sapiens	CDKN1A;ARID3A;CCNA2;CCNA1;CLN3;CCNE2;PCBP4;CCNE1;CDK2;E2F1;CCN1;TP53;E2F7;ZNF385A;E2F8
R-HSA-8939245	RUNX1 regulates transcription of genes involved in BCR signaling	6	7	33	75	0.000490505	1	1	4	4	0.000294616	9606	Homo sapiens	BLK;ELF1;CBFB;PAX5;RUNX1
R-HSA-8935690	Digestion	4	65	2	7	0.00455469	1	1	6	24	0.0017677	9606	Homo sapiens	LIPF;STAR;TREH;LCT
R-HSA-5661231	Metallothioneins bind metals	0	16	9	39	0.00112115	1	1	13	27	0.00198866	9606	Homo sapiens
R-HSA-210991	Basigin interactions	9	26	32	70	0.00182188	1	1	10	10	0.00073654	9606	Homo sapiens	SLC7A5;MAG;SLC7A6;PPIL2;SLC7A7;SLN;SLC7A9;CAV1;BSG
R-HSA-9686347	Microbial modulation of RIPK1-mediated regulated necrosis	2	10	27	56	0.000700722	1	1	9	9	0.000662886	9606	Homo sapiens	CASP8;RIPK3
R-HSA-69205	G1/S-Specific Transcription	34	43	80	139	0.0030131	1	1	28	28	0.00206231	9606	Homo sapiens	CDT1;LIN54;PCNA;LIN37;HDAC1;CDC6;LIN9;TYMS;CLN3;CCNA1;POLA1;RBL1;CDC45;RBBP4;ORC1;CCNE1;E2F1;CDK1;E2F2;TK1;E2F4;FBXO5;E2F5;LIN52
R-HSA-8876384	Listeria monocytogenes entry into host cells	14	27	37	92	0.00189195	1	1	13	13	0.000957502	9606	Homo sapiens	SRC;SH3KBP1;CTNND1;STAM;CBL;UBB;HGS;CTNNB1;RPS27A;CBLL1;UBA52;STAM2;MET;EPS15
R-HSA-499943	Interconversion of nucleotide di- and triphosphates	18	80	22	47	0.00560577	1	1	27	33	0.00243058	9606	Homo sapiens	DUT;DTYMK;AK1;GSR;AK2;NME3;AK3;GLRX;AK4;NME4;AK5;TXN;TYMS;AK8;AK9;DCTD;RRM2B;DCTPP1;NUDT13
R-HSA-8939246	RUNX1 regulates transcription of genes involved in differentiation of myeloid cells	3	11	31	58	0.000770794	1	1	7	7	0.000515578	9606	Homo sapiens	PHF5A;CBFB;RUNX1
R-HSA-3371556	Cellular response to heat stress	77	135	88	174	0.00945974	1	1	29	29	0.00213597	9606	Homo sapiens	HSP90AB1;NUP107;NUP188;HSPB8;HIKESHI;RPTOR;MLST8;NUP214;NDC1;SEC13;NUP210;NUP133;SIRT1;NUP93;DNAJC2;DNAJC7;NUP50;AKT1S1;COL4A6;NUP54;NUP98;FKBP4;TNFRSF21;NUP58;NUP205;VCP;POM121;SEH1L;RPS19BP1;MRPL18;HSPA4L;CAMK2A;CRYBA4;AAAS;HSPA14;HSPA13;NUP160;HDAC6;BAG4;BAG5;BAG2;UBB;BAG3;NUP42;NUP85;BAG1;HSF1;MAPK1;NUP88;NUP43;RAE1;MAPK3;RANBP2;HSPA9;HSPA8;NUP155;HSPA5;ST13;RPA1;RPA2;NUP153;HSPA12A;HSPA12B;M…
R-HSA-9668328	Sealing of the nuclear envelope (NE) by ESCRT-III	10	39	35	65	0.00273281	1	1	7	7	0.000515578	9606	Homo sapiens	TUBB6;SPAST;IST1;VPS4A;CHMP2A;CHMP4C;CHMP3;CHMP7;CC2D1A;CC2D1B
R-HSA-8876493	InlA-mediated entry of Listeria monocytogenes into host cells	7	14	32	75	0.00098101	1	1	5	5	0.00036827	9606	Homo sapiens	UBB;SRC;CTNND1;CTNNB1;RPS27A;CBLL1;UBA52
R-HSA-8849473	PTK6 Expression	2	10	29	54	0.000700722	1	1	2	3	0.000220962	9606	Homo sapiens	NR3C1;PELP1
R-HSA-445355	Smooth Muscle Contraction	17	49	27	78	0.00343354	1	1	11	11	0.000810194	9606	Homo sapiens	GUCY1A2;GUCY1B1;CAV3;ITGB5;TPM3;TPM2;TPM1;ITGA1;CAD;DYSF;MLC1;SORBS3;ACTA2;PAK1;MYL6;MYL7;TLN1;PELO
R-HSA-5660526	Response to metal ions	3	21	12	48	0.00147152	1	1	17	31	0.00228327	9606	Homo sapiens	MTF1;SNCB
R-HSA-9018683	Biosynthesis of DPA-derived SPMs	1	35	15	22	0.00245253	1	1	10	21	0.00154673	9606	Homo sapiens	ALOX12
R-HSA-5627117	RHO GTPases Activate ROCKs	8	24	21	69	0.00168173	1	1	7	7	0.000515578	9606	Homo sapiens	PPP1CB;PAK1;MYL6;PPP1R12A;ROCK1;LIMK2;CFL1;MYH14;MLC1
R-HSA-8856828	Clathrin-mediated endocytosis	75	161	78	145	0.0112816	1	1	35	35	0.00257789	9606	Homo sapiens	HIP1;SH3KBP1;ITSN1;CLTB;CLTA;AP2A1;ARRB1;PIK3C2A;FNBP1L;AREG;SLC2A8;WNT5A;OCRL;GAPVD1;ARFGAP1;EPN2;VAMP8;BTC;GAK;CTTN;DNAJC6;HGS;AMPH;VAMP4;UBA52;STAM2;VAMP2;CFTR;VAMP3;RAB5C;GPS1;TGFA;NEDD8;COPS7A;CBL;TGOLN2;GRK3;FCHO1;UBB;DPH1;FCHO2;CLTCL1;PACSIN2;AP2S1;REPS2;DVL2;PACSIN3;RPS27A;KIAA0319;EPS15;REPS1;SYT4;HSPA8;FZD4;EGF;M6PR;ARPC4;AP2B1;STAM;SYT8;IGF2R;COPS4;NECAP2;DAB2;COPS6;NECAP1;COPS5;SYNJ1;…
R-HSA-8939236	RUNX1 regulates transcription of genes involved in differentiation of HSCs	53	106	59	132	0.00742765	1	1	15	15	0.00110481	9606	Homo sapiens	CCNH;PSMD8;PSMD9;PSMD6;PSMD7;PSMD5;PSMD2;MYB;PSMD3;PSMD1;LMO1;LMO3;TCF12;LMO2;RUNX1;PSMA5;PSMA3;PSMA4;PSMA1;TAL1;PSME3;PSME1;PSME2;UBA52;YAP1;PSMD10;PSMD12;CBFB;RPN2;PSMD14;KMT2A;PSMD13;RPN1;GATA3;PSMA8;PSMB7;PSMB4;PSMB5;UBB;PSMB2;PSMB3;PSMB1;ABL1;PSMF1;RPS27A;PSMC5;CDK7;PSMC6;PSMC3;PSMC4;PSMC2;MNAT1;TP73
R-HSA-211976	Endogenous sterols	8	72	8	21	0.0050452	1	1	10	18	0.00132577	9606	Homo sapiens	NCOA1;NCOA2;PTGIS;FDX1;NR1H4;FDXR;FDX2;ARNT
R-HSA-2555396	Mitotic Metaphase and Anaphase	166	250	165	306	0.017518	1	1	33	33	0.00243058	9606	Homo sapiens	ANKLE2;ERCC6L;NUP107;NUP188;ZWILCH;SMC3;PSMD8;CDC20;PSMD9;PPP1CC;TUBB6;PSMD6;PSMD7;CDC23;PTTG1;PSMD5;PSMD2;PSMD3;CDC27;PIM1;RCC1;PSMD1;KNTC1;BANF1;FBXO5;ANAPC7;IST1;UBE2E1;VRK1;VRK2;KNL1;LEMD3;SGO1;NUP93;DYNC1LI1;DYNC1LI2;ZW10;PSME3;PSME1;CHMP4C;PSME2;ANAPC4;ANAPC5;NUP98;UBA52;MAD1L1;ANAPC1;KPNB1;ANAPC2;PSMD10;NUP205;POM121;PSMD12;ANAPC15;SEH1L;ANAPC16;RPN2;PSMD14;PSMD13;CDCA5;RPN1;CDCA8;PDS5B;PD…
R-HSA-8941858	Regulation of RUNX3 expression and activity	41	57	71	148	0.00399411	1	1	9	9	0.000662886	9606	Homo sapiens	PSMD10;PSMD12;PSMD14;CBFB;RPN2;PSMD13;SRC;RPN1;PSMD8;PSMD9;PSMB7;PSMD6;PSMB4;PSMD7;PSMB5;UBB;PSMB2;PSMB3;PSMD5;PSMD2;PSMB1;PSMD3;PSMD1;PSMF1;RPS27A;SMURF2;SMURF1;RUNX3;PSMA5;PSMC5;PSMA3;PSMA4;PSMC6;PSMC3;PSMA1;PSMC4;PSME3;PSMC2;MDM2;PSME1;PSME2;UBA52
R-HSA-1474290	Collagen formation	43	104	48	108	0.00728751	1	1	63	77	0.00567136	9606	Homo sapiens	COL16A1;CD151;COL13A1;LAMC3;ITGB4;LAMA3;LOXL4;LAMC2;PLOD2;LOXL1;COL19A1;ADAMTS3;CRTAP;COL24A1;DST;COL25A1;SLC35C2;COL22A1;P3H2;P3H1;P3H3;MMP9;COL1A2;COL5A1;COL4A2;COL4A1;P4HA2;COL7A1;COL6A2;P4HA3;COL6A1;PXDN;COL8A2;COL4A6;COL21A1;COL4A5;COL6A3;COL9A3;TLL1;COL9A2;P4HB;PPIB
R-HSA-193692	Regulated proteolysis of p75NTR	8	12	40	83	0.000840866	1	1	5	5	0.00036827	9606	Homo sapiens	PSENEN;NCSTN;APH1B;TRAF6;PSEN2;ALG3;PSEN1;NFKB1;RELA
R-HSA-9646399	Aggrephagy	18	47	46	88	0.00329339	1	1	15	15	0.00110481	9606	Homo sapiens	PRKN;DYNC1H1;VCP;PARK7;DYNLL1;HDAC6;DYNC1LI1;IFT88;TUBB6;DYNC1LI2;UBB;ARL13B;DLC1;HSF1;VIM;RPS27A;PCNT;UBA52;CFTR
R-HSA-69656	Cyclin A:Cdk2-associated events at S phase entry	63	90	101	194	0.0063065	1	1	19	19	0.00139943	9606	Homo sapiens	RB1;LIN54;CDKN1A;CCNH;PSMD8;PSMD9;PSMD6;PSMD7;CCND1;PSMD5;PSMD2;AKT2;PSMD3;PSMD1;AKT1;SKP2;CCN1;SKP1;LIN52;CDC25B;PSMA5;CCNA2;CCNA1;PSMA3;PSMA4;CCNE2;PSMA1;CCNE1;PSME3;PSME1;PSME2;UBA52;PSMD10;PSMD12;RPN2;PSMD14;LIN37;PSMD13;MAX;RPN1;LIN9;CLN3;PSMB7;PSMB4;PSMB5;UBB;RBBP4;PSMB2;PSMB3;PSMB1;E2F1;E2F2;E2F4;PSMF1;RPS27A;E2F5;CABLES1;WEE1;PSMC5;CDK7;PSMC6;PSMC3;CDK4;PSMC4;CDK2;PSMC2;CDK1;MNAT1
R-HSA-2404192	Signaling by Type 1 Insulin-like Growth Factor 1 Receptor (IGF1R)	37	73	48	120	0.00511527	1	1	18	19	0.00139943	9606	Homo sapiens	KLB;SHC1;FLT3;PDE3B;PIK3R4;PIK3CB;PIK3R1;FGF3;FGF5;FGF7;AKT2;THEM4;FGF23;FGF22;PDK1;KL;GAB1;GAB2;IGF1;FGF16;PIK3CA;CILP;TLR9;PIK3C3;KRAS;TRIB1;FGFR4;FGFR3;FGFR2
R-HSA-1483148	Synthesis of PG	7	21	20	69	0.00147152	1	1	5	5	0.00036827	9606	Homo sapiens	PGS1;CDS1;PTPMT1;PLD4;PLD6;PLD3;CDS2;PLD2
R-HSA-1660502	PIPs transport between early and late endosome membranes	0	1	30	58	7.00722e-05	1	1	1	1	7.3654e-05	9606	Homo sapiens
R-HSA-1660537	PIPs transport between early endosome and Golgi membranes	0	1	30	58	7.00722e-05	1	1	1	1	7.3654e-05	9606	Homo sapiens
R-HSA-1660508	PIPs transport between late endosome and Golgi membranes	0	1	30	58	7.00722e-05	1	1	1	1	7.3654e-05	9606	Homo sapiens
R-HSA-446193	Biosynthesis of the N-glycan precursor (dolichol lipid-linked oligosaccharide, LLO) and transfer to a nascent protein	58	159	39	94	0.0111415	1	1	47	63	0.0046402	9606	Homo sapiens	DPAGT1;MPI;GMPPB;NANP;PCM1;FPGT;PGM3;GNPNAT1;NUDT14;ALG8;ST6GAL1;ALG9;ALG6;SLC35C1;ALG5;ALG2;ALG14;ALG3;ALG13;ALG12;ALG1;ALG10;RENBP;DHDDS;DPM1;DPM2;DPM3;GAL;RFT1;ST6GALNAC3;ST6GALNAC4;ST6GALNAC6;GNE;UAP1;NPL;FUOM;NEU4;GMDS;AMDHD2;SLC17A5;ST3GAL4;ST8SIA5;ST3GAL5;ST8SIA6;ST3GAL2;CTSA;NUS1;SLC35A1;ST8SIA1;ST8SIA2;GFPT2;PMM2;ST8SIA3;SRD5A3;DOLK;NAGK;GLB1L;GLB1;DOLPP1
R-HSA-5694530	Cargo concentration in the ER	26	37	60	125	0.00259267	1	1	12	12	0.000883848	9606	Homo sapiens	SEC23A;MCFD2;TMED10;SAR1B;GOSR2;CTSZ;TGFA;MIA3;AREG;LMAN1;LMAN2;TMED2;CD59;CTSC;SEC24B;SEC24A;F5;F8;CNIH1;COL7A1;PREB;CNIH2;SEC24D;CNIH3;SEC24C
R-HSA-8875878	MET promotes cell motility	18	45	44	93	0.00315325	1	1	12	12	0.000883848	9606	Homo sapiens	LAMA5;COL24A1;LAMA2;LAMB2;LAMC3;SRC;LAMA4;LAMA3;DOCK7;GAB1;LAMC2;LAMC1;CRKL;COL1A2;GM2A;COL5A1;COL9A2;MET;CRK
R-HSA-8941855	RUNX3 regulates CDKN1A transcription	4	8	38	70	0.000560577	1	1	6	6	0.000441924	9606	Homo sapiens	CDKN1A;RUNX3;TP53
R-HSA-9665686	Signaling by ERBB2 TMD/JMD mutants	9	30	31	73	0.00210217	1	1	13	13	0.000957502	9606	Homo sapiens	BTC;SHC1;EGF;LRRC7;CDC37;ERBB2;ERBIN;KRAS;PLCG1
R-HSA-373755	Semaphorin interactions	31	71	53	115	0.00497512	1	1	41	41	0.00301981	9606	Homo sapiens	SEMA5A;SEMA7A;HSP90AB1;PLXND1;ROCK1;CRMP1;MLC1;SEMA3E;PAK1;DPYSL4;RRAS;CFL1;ERBB2;DPYSL3;PLXNA2;MYH14;PLXNC1;PELO;PLXNA4;PLXNA3;FARP2;SEMA6A;SEMA4D;LIMK2;ITGA1;MYL6;TYROBP;PTPRC;CDK5;FES;PLXNB3;TLN1;MET
R-HSA-109704	PI3K Cascade	30	58	46	114	0.00406419	1	1	6	6	0.000441924	9606	Homo sapiens	KLB;FLT3;PDE3B;PIK3R4;PIK3CB;PIK3R1;FGF3;FGF5;FGF7;AKT2;THEM4;FGF23;FGF22;PDK1;KL;GAB1;GAB2;FGF16;PIK3CA;TLR9;PIK3C3;TRIB1;FGFR4;FGFR3;FGFR2
R-HSA-5654219	Phospholipase C-mediated cascade: FGFR1	7	22	27	69	0.00154159	1	1	3	3	0.000220962	9606	Homo sapiens	FGF5;KL;PLCG1;FGF23;FGF22;FGF3
R-HSA-5654227	Phospholipase C-mediated cascade; FGFR3	6	18	27	69	0.0012613	1	1	3	3	0.000220962	9606	Homo sapiens	FGF5;FGF16;PLCG1;FGF23;FGFR3
R-HSA-159230	Transport of the SLBP Dependant Mature mRNA	36	40	86	159	0.00280289	1	1	3	3	0.000220962	9606	Homo sapiens	SLBP;POM121;NUP205;NUP107;SEH1L;NUP188;AAAS;NUP160;NUP42;NUP85;NUP88;NUP43;RAE1;NUP214;NDC1;RANBP2;SEC13;NUP210;NUP155;NUP133;NCBP1;NCBP2;ALYREF;NUP153;MTOR;NUP93;NUP50;NUP35;NUP54;NUP98;NUP58;NUP37
R-HSA-76005	Response to elevated platelet cytosolic Ca2+	57	148	46	105	0.0103707	1	1	14	14	0.00103116	9606	Homo sapiens	SPARC;WDR1;PROS1;SERPINE1;PLEK;OLA1;CLU;LAMP2;CFL1;PHACTR2;QSOX1;CTSF;CD36;FAM3C;APPL2;FGB;PRKCG;CHID1;CAP1;FGA;VWF;APLP2;ACTN1;FGG;ISLR2;ACTN4;SYTL4;F5;F8;CD109;SELENOP;SERPING1;SCG3;NHLRC2;TLN1;GAS6;CFD;CD63;STXBP3;STXBP2;PLG;KNG1;PSAP;CDC37L1;FLNA;STX4;VTI1B;APOOL;HSPA5;TGFB3;EGF;VEGFC;RAB27B;IGF1;MANF;SOD1;TG;PCYOX1L
R-HSA-2428924	IGF1R signaling cascade	36	72	48	120	0.0050452	1	1	16	17	0.00125212	9606	Homo sapiens	KLB;SHC1;FLT3;PDE3B;PIK3R4;PIK3CB;PIK3R1;FGF3;FGF5;FGF7;AKT2;THEM4;FGF23;FGF22;PDK1;KL;GAB1;GAB2;IGF1;FGF16;PIK3CA;TLR9;PIK3C3;KRAS;TRIB1;FGFR4;FGFR3;FGFR2
R-HSA-112399	IRS-mediated signalling	32	65	46	114	0.00455469	1	1	8	9	0.000662886	9606	Homo sapiens	KLB;FLT3;PDE3B;PIK3R4;PIK3CB;PIK3R1;FGF3;FGF5;FGF7;AKT2;THEM4;FGF23;FGF22;PDK1;KL;GAB1;GAB2;FGF16;PIK3CA;TLR9;PIK3C3;KRAS;TRIB1;FGFR4;FGFR3;FGFR2
R-HSA-68881	Mitotic Metaphase/Anaphase Transition	2	4	48	64	0.000280289	1	1	1	1	7.3654e-05	9606	Homo sapiens	PLK1;FBXO5
R-HSA-8868766	rRNA processing in the mitochondrion	9	40	26	61	0.00280289	1	1	6	6	0.000441924	9606	Homo sapiens	TRMT10C;NSUN4;ELAC2;PRORP;MTERF4;TFB1M;HSD17B10;MRM1;MRM2
R-HSA-4839735	Signaling by AXIN mutants	8	15	44	85	0.00105108	1	1	2	2	0.000147308	9606	Homo sapiens	PPP2CB;APC;CSNK1A1;AXIN1;PPP2R5B;PPP2R5A;PPP2R5D
R-HSA-70350	Fructose catabolism	4	20	27	58	0.00140144	1	1	4	5	0.00036827	9606	Homo sapiens	TKFC;GLYCTK;ALDOB;KHK
R-HSA-9020558	Interleukin-2 signaling	7	14	37	83	0.00098101	1	1	19	19	0.00139943	9606	Homo sapiens	STAT5A;SYK;SHC1;LCK;IL2RB;JAK3;JAK1
R-HSA-8963743	Digestion and absorption	7	72	8	20	0.0050452	1	1	12	30	0.00220962	9606	Homo sapiens	LIPF;STAR;NPC1L1;TREH;DDI2;SLC2A2;LCT
R-HSA-8956319	Nucleotide catabolism	24	144	4	11	0.0100904	1	1	40	63	0.0046402	9606	Homo sapiens	ENTPD1;ENTPD3;AGXT2;ENTPD4;GDA;DPYS;NUDT1;SAMHD1;NUDT5;UPB1;DNPH1;TYMP;NUDT9;NT5C3A;NUDT18;UPP2;UPP1;NUDT15;ADPRM;XDH;LRP12;ITPA
R-HSA-5628897	TP53 Regulates Metabolic Genes	43	126	48	98	0.00882909	1	1	31	34	0.00250424	9606	Homo sapiens	PRKAA1;PRKAA2;PRKAG1;TXN;RPTOR;PRDX2;PRDX5;PRDX1;AKT2;SESN1;SESN2;MLST8;AKT1;SLC38A9;TP63;GPX2;PRKAB2;GSR;TSC2;MTOR;LRPPRC;RRAGA;RRM2B;TEP1;AGO4;AGO1;DDIT4;AGO2;LAMTOR2;LAMTOR1;LAMTOR4;RHEBL1;TP53;LAMTOR3;LAMTOR5
R-HSA-8874081	MET activates PTK2 signaling	14	32	42	91	0.00224231	1	1	5	5	0.00036827	9606	Homo sapiens	LAMA5;COL24A1;LAMA2;LAMB2;LAMC3;SRC;LAMA4;LAMA3;LAMC2;LAMC1;COL1A2;COL5A1;COL9A2;MET
R-HSA-5610787	Hedgehog 'off' state	73	124	92	184	0.00868895	1	1	32	32	0.00235693	9606	Homo sapiens	IFT172;GLI1;GLI3;PSMD8;IFT52;PSMD9;TUBB6;PSMD6;PSMD7;PSMD5;PSMD2;SUFU;PSMD3;PSMD1;IFT57;SKP1;DYNC2H1;OFD1;IFT140;RPGRIP1L;KIF7;WDR35;RBX1;PSMA5;IFT88;PSMA3;ADCY9;PSMA4;SMO;PRKAR1B;PSMA1;PSME3;NUMB;PSME1;PSME2;UBA52;PSMD10;PSMD12;RPN2;INTU;PSMD14;PSMD13;RPN1;TULP3;ADCY8;ADCY7;ADCY5;PSMA8;PSMB7;PSMB4;PSMB5;UBB;PSMB2;KIF3A;PSMB3;TTC21B;PSMB1;PSMF1;RPS27A;CSNK1A1;PTCH1;WDR19;IFT122;PSMC5;PSMC6;PSMC3;…
R-HSA-428542	Regulation of commissural axon pathfinding by SLIT and ROBO	7	12	37	82	0.000840866	1	1	5	5	0.00036827	9606	Homo sapiens	ROBO2;ROBO3;DCC;SRC;SLIT3;SLIT2;ROBO1
R-HSA-8964058	HDL remodeling	7	24	32	73	0.00168173	1	1	12	13	0.000957502	9606	Homo sapiens	APC2;CETP;LIPG;LCAT;PLTP;ABCG1
R-HSA-69563	p53-Dependent G1 DNA Damage Response	52	70	95	182	0.00490505	1	1	22	22	0.00162039	9606	Homo sapiens	CDKN1A;SMG1;PSMD8;PSMD9;PSMD6;PSMD7;PSMD5;PSMD2;CHEK2;PSMD3;PSMD1;CCN1;ZNF385A;PSMA5;CCNA2;CCNA1;PSMA3;PSMA4;CCNE2;PSMA1;CCNE1;PSME3;PSME1;PSME2;UBA52;TP53;CDS1;PSMD10;PSMD12;RPN2;PSMD14;PSMD13;RPN1;PSMA8;CLN3;PSMB7;PSMB4;PSMB5;UBB;PSMB2;PSMB3;PCBP4;PSMB1;PSMF1;RPS27A;PSMC5;PSMC6;PSMC3;PSMC4;CDK2;PSMC2;MDM2;MDM4;ATM
R-HSA-69580	p53-Dependent G1/S DNA damage checkpoint	52	70	95	182	0.00490505	1	1	22	22	0.00162039	9606	Homo sapiens	CDKN1A;SMG1;PSMD8;PSMD9;PSMD6;PSMD7;PSMD5;PSMD2;CHEK2;PSMD3;PSMD1;CCN1;ZNF385A;PSMA5;CCNA2;CCNA1;PSMA3;PSMA4;CCNE2;PSMA1;CCNE1;PSME3;PSME1;PSME2;UBA52;TP53;CDS1;PSMD10;PSMD12;RPN2;PSMD14;PSMD13;RPN1;PSMA8;CLN3;PSMB7;PSMB4;PSMB5;UBB;PSMB2;PSMB3;PCBP4;PSMB1;PSMF1;RPS27A;PSMC5;PSMC6;PSMC3;PSMC4;CDK2;PSMC2;MDM2;MDM4;ATM
R-HSA-8948747	Regulation of PTEN localization	6	10	44	82	0.000700722	1	1	4	4	0.000294616	9606	Homo sapiens	USP7;UBB;TEP1;XIAP;RPS27A;UBA52
R-HSA-351200	Interconversion of polyamines	1	16	21	47	0.00112115	1	1	3	7	0.000515578	9606	Homo sapiens	SMO;SMOX
R-HSA-3134975	Regulation of innate immune responses to cytosolic DNA	9	21	46	84	0.00147152	1	1	7	9	0.000662886	9606	Homo sapiens	PAN2;TBK1;UBB;IRF3;STING1;DDX41;RPS27A;TRIM32;UBA52
R-HSA-4085377	SUMOylation of SUMOylation proteins	33	39	52	149	0.00273281	1	1	5	5	0.00036827	9606	Homo sapiens	POM121;NUP205;NUP107;SEH1L;NUP188;AAAS;NUP160;SUMO1;NUP42;NUP85;NUP88;NUP43;RAE1;NUP214;NDC1;RANBP2;SEC13;NUP210;NUP155;NUP133;NUP153;MTOR;NUP93;NUP50;NUP35;NUP54;NUP98;NUP58;NUP37
R-HSA-5625900	RHO GTPases activate CIT	5	23	38	63	0.00161166	1	1	4	6	0.000441924	9606	Homo sapiens	PPP1CB;MYL6;PPP1R12A;KIF14;MYH14;MLC1;NEB
R-HSA-381426	Regulation of Insulin-like Growth Factor (IGF) transport and uptake by Insulin-like Growth Factor Binding Proteins (IGFBPs)	58	127	45	134	0.00889917	1	1	14	14	0.00103116	9606	Homo sapiens	SPARC;PRKCSH;PCSK9;MIA3;LAMC1;PRSS23;BMP15;CDH2;EVA1A;QSOX1;CCN1;APPL2;MEN1;CHGB;FGA;MMP2;APLP2;FGG;APOA2;PDIA6;CKAP4;F5;RCN1;VGF;ENAM;VWA1;SPARCL1;SCG3;IGFALS;FAM20A;GAS6;PAPPA2;ITIH2;SERPINC1;SDC2;PLG;LTBP1;KNG1;HSP90B1;TGOLN2;PCNP;SPP1;APOL1;FGF23;MBTPS1;TMEM132E;SERPIND1;LAMB2;GOLM1;FUCA2;IGF1;KTN1;BMP4;MGAT4A;HRC;NUCB1;P4HB;MELTF;PNPLA2;FBN1
R-HSA-936964	Activation of IRF3/IRF7 mediated by TBK1/IKK epsilon	10	20	39	91	0.00140144	1	1	9	9	0.000662886	9606	Homo sapiens	CAP1;TBK1;UBB;IRF3;TRAF3;SARM1;RPS27A;TICAM1;IKBKE;UBA52;TANK
R-HSA-68875	Mitotic Prophase	67	135	83	152	0.00945974	1	1	34	34	0.00250424	9606	Homo sapiens	RB1;NUP107;NUMA1;NUP188;NCAPG2;SMC4;PHF8;SMC2;GOLGA2;BANF1;EMD;RAB2A;NUP214;NDC1;SEC13;NUP210;NUP133;VRK1;VRK2;MASTL;LEMD3;NUP93;GORASP2;NUP50;CNEP1R1;NUP54;NUP98;NUP58;BLZF1;MCPH1;NUP205;POM121;SEH1L;USO1;AAAS;NUP160;CCNB2;PPP2CB;CCNB1;NUP42;NUP85;LMNA;MAPK1;NUP88;NUP43;RAE1;MAPK3;NEK8;RANBP2;NEK9;NUP155;NCAPH2;PLK1;NUP153;MTOR;PPP2R2D;CDK1;NUP35;NCAPD3;LPIN2;NUP37
R-HSA-75158	TRAIL signaling	4	8	48	80	0.000560577	1	1	6	6	0.000441924	9606	Homo sapiens	CASP8;TNFSF10;FADD
R-HSA-5467340	AXIN missense mutants destabilize the destruction complex	7	14	44	85	0.00098101	1	1	1	1	7.3654e-05	9606	Homo sapiens	PPP2CB;APC;CSNK1A1;AXIN1;PPP2R5B;PPP2R5A;PPP2R5D
R-HSA-9027277	Erythropoietin activates Phospholipase C gamma (PLCG)	4	13	30	68	0.000910938	1	1	3	3	0.000220962	9606	Homo sapiens	LYN;PLCG2;PLCG1;EPOR
R-HSA-72766	Translation	249	339	182	408	0.0237545	1	1	96	99	0.00729174	9606	Homo sapiens	RPL4;EIF4A2;RPL30;RPL3;RPL32;RPL31;PARS2;RPL34;RPL8;RPL9;RPL6;RPL7;RPS15;ZDBF2;RPS14;RPS17;RPS16;RPL18A;RPS19;RPS18;RPL36;RPL35;RPL37;RPS11;RPS10;RPL39;RPS13;EARS2;RPS12;RPL21;RPL23;MRPS18B;MRPS18A;MRPS18C;LARS2;PPA2;RPL24;RPL27;TARS2;RPL26;RPL29;AURKAIP1;TARS1;RPL28;UBA52;AARS1;AARS2;RPN2;MRPL18;MRPL19;RPN1;MRPL16;MRPL17;MRPL14;MRPL15;MRPL12;MRPL13;GSPT1;MRPL10;MRPL11;MRPL20;BRIP1;SSR1;MRPL27;MR…
R-HSA-5678895	Defective CFTR causes cystic fibrosis	48	66	95	171	0.00462476	1	1	7	7	0.000515578	9606	Homo sapiens	PSMD10;PSMD12;VCP;RPN2;PSMD14;PSMD13;RPN1;SEL1L;DERL1;DERL2;RNF5;PSMA8;PSMD8;PSMD9;ERLEC1;PSMB7;PSMD6;PSMB4;PSMD7;PSMB5;UBB;OS9;PSMB2;PSMD5;PSMB3;PSMD2;PSMD3;PSMB1;PSMD1;PSMF1;RPS27A;ERLIN1;ERLIN2;PSMA5;PSMC5;PSMA3;PSMC6;PSMA4;PSMC3;PSMA1;PSMC4;PSME3;PSMC2;PSME1;PSME2;UBA52;RNF185;CFTR
R-HSA-2871837	FCERI mediated NF-kB activation	57	175	56	102	0.0122626	1	1	19	19	0.00139943	9606	Homo sapiens	UBE2D2;IKBKB;PSMD8;PSMD9;PSMD6;PSMD7;PSMD5;PSMD2;PSMD3;PSMD1;IKBKG;MAP3K7;PDK1;SKP1;FCER1G;PSMA5;PSMA3;PSMA4;PSMA1;TRAF6;PSME3;PSME1;PSME2;PRKCQ;UBA52;CARD11;PSMD10;PSMD12;RPN2;PSMD14;PSMD13;RPN1;BCL10;RASGRP2;RASGRP4;MALT1;RELA;PSMA8;PSMB7;PSMB4;PSMB5;UBB;PSMB2;PSMB3;PSMB1;PSMF1;RPS27A;LYN;NFKB1;PSMC5;PSMC6;PSMC3;PSMC4;PSMC2;TAB3;TAB2;TAB1
R-HSA-453276	Regulation of mitotic cell cycle	70	92	141	224	0.00644664	1	1	40	40	0.00294616	9606	Homo sapiens	RB1;PSMD8;CDC20;PSMD9;PSMD6;PSMD7;CDC23;PTTG1;PSMD5;PSMD2;PSMD3;CDC27;PSMD1;NEK2;FBXO5;SKP2;CCN1;SKP1;APC2;ANAPC7;UBE2E1;PSMA5;CCNA2;CCNA1;PSMA3;PSMA4;PSMA1;PSME3;PSME1;ANAPC4;PSME2;ANAPC5;UBA52;ANAPC1;ANAPC2;PSMD10;PSMD12;ANAPC15;RPN2;PSMD14;ANAPC16;PSMD13;RPN1;AURKB;ANAPC10;AURKA;ANAPC11;PSMA8;PSMB7;PSMB4;CCNB1;PSMB5;UBB;PSMB2;PSMB3;PSMB1;BUB3;PSMF1;RPS27A;BUB1;UBE2C;PLK1;PSMC5;PSMC6;PSMC3;UBE2…
R-HSA-174143	APC/C-mediated degradation of cell cycle proteins	70	92	141	224	0.00644664	1	1	40	40	0.00294616	9606	Homo sapiens	RB1;PSMD8;CDC20;PSMD9;PSMD6;PSMD7;CDC23;PTTG1;PSMD5;PSMD2;PSMD3;CDC27;PSMD1;NEK2;FBXO5;SKP2;CCN1;SKP1;APC2;ANAPC7;UBE2E1;PSMA5;CCNA2;CCNA1;PSMA3;PSMA4;PSMA1;PSME3;PSME1;ANAPC4;PSME2;ANAPC5;UBA52;ANAPC1;ANAPC2;PSMD10;PSMD12;ANAPC15;RPN2;PSMD14;ANAPC16;PSMD13;RPN1;AURKB;ANAPC10;AURKA;ANAPC11;PSMA8;PSMB7;PSMB4;CCNB1;PSMB5;UBB;PSMB2;PSMB3;PSMB1;BUB3;PSMF1;RPS27A;BUB1;UBE2C;PLK1;PSMC5;PSMC6;PSMC3;UBE2…
R-HSA-8963901	Chylomicron remodeling	4	17	34	66	0.00119123	1	1	3	3	0.000220962	9606	Homo sapiens	APC2;APOA2;LPL;HBP1
R-HSA-2428928	IRS-related events triggered by IGF1R	33	69	48	120	0.00483498	1	1	11	12	0.000883848	9606	Homo sapiens	KLB;FLT3;PDE3B;PIK3R4;PIK3CB;PIK3R1;FGF3;FGF5;FGF7;AKT2;THEM4;FGF23;FGF22;PDK1;KL;GAB1;GAB2;IGF1;FGF16;PIK3CA;TLR9;PIK3C3;KRAS;TRIB1;FGFR4;FGFR3;FGFR2
R-HSA-5652084	Fructose metabolism	5	27	28	60	0.00189195	1	1	6	7	0.000515578	9606	Homo sapiens	TKFC;GLYCTK;SORD;ALDOB;KHK
R-HSA-447041	CHL1 interactions	3	10	35	67	0.000700722	1	1	3	5	0.00036827	9606	Homo sapiens	HSPA8;ITGA10;ITGA1;PELO
R-HSA-5654228	Phospholipase C-mediated cascade; FGFR4	5	19	27	69	0.00133137	1	1	3	3	0.000220962	9606	Homo sapiens	KLB;FGF16;PLCG1;FGFR4;FGF23
R-HSA-114452	Activation of BH3-only proteins	7	36	24	73	0.0025226	1	1	19	19	0.00139943	9606	Homo sapiens	DLC1;AKT2;E2F1;AKT1;DYNLL1;TP53;TP63;TP73
R-HSA-140877	Formation of Fibrin Clot (Clotting Cascade)	20	43	46	112	0.0030131	1	1	51	61	0.00449289	9606	Homo sapiens	FGB;FGA;SERPINE2;SERPIND1;VWF;SERPINC1;GP1BB;PROS1;F2R;FGG;PRCP;TSKU;KNG1;F5;THBD;GP9;F8;TG;C1QBP;SERPING1
R-HSA-193144	Estrogen biosynthesis	3	18	32	60	0.0012613	1	1	3	7	0.000515578	9606	Homo sapiens	HSD17B1;HSD17B14;SYNJ2BP
R-HSA-5578775	Ion homeostasis	24	64	54	98	0.00448462	1	1	16	16	0.00117846	9606	Homo sapiens	AHCYL1;KCNJ11;TRPC1;CAMK2A;ATP2A3;ITPR2;ATP2B2;ITPR3;ATP2A1;ABCC9;SRI;RYR3;TRDN;SLC8A3;PLN;SLN;ASPH;FKBP1B;CASQ2;ORAI2;FXYD6;NOS1;FKBP9;CLIC2
R-HSA-5619084	ABC transporter disorders	59	99	96	174	0.00693715	1	1	18	22	0.00162039	9606	Homo sapiens	ABCD4;ABCA12;ABCC12;PSMD8;PSMD9;PSMD6;PSMD7;PSMD5;PSMD2;PSMD3;PSMD1;ABCD1;ABCG8;ABCG5;ABCC8;ABCC9;PSMA5;PSMA3;LMBRD1;PSMA4;PSMA1;PSME3;PSME1;PSME2;UBA52;ABCG1;CFTR;PSMD10;PSMD12;VCP;RPN2;PSMD14;PSMD13;ABCB4;RPN1;SEL1L;DERL1;DERL2;RNF5;PSMA8;ERLEC1;PSMB7;PSMB4;PSMB5;UBB;OS9;PSMB2;PSMB3;PSMB1;PSMF1;RPS27A;KCNJ11;ERLIN1;ERLIN2;PSMC5;PSMC6;PSMC3;PSMC4;PSMC2;RNF185
R-HSA-1461973	Defensins	2	51	4	24	0.00357368	1	1	3	19	0.00139943	9606	Homo sapiens	TLR1;PLAT
R-HSA-5423599	Diseases of Mismatch Repair (MMR)	5	5	48	91	0.000350361	1	1	6	6	0.000441924	9606	Homo sapiens	MSH6;MSH2;MSH3;PMS2;MLH1;PMS1
R-HSA-75157	FasL/ CD95L signaling	5	5	47	91	0.000350361	1	1	5	5	0.00036827	9606	Homo sapiens	CASP8;FAS;FASLG;FADD
R-HSA-5632987	Defective Mismatch Repair Associated With PMS2	2	2	37	74	0.000140144	1	1	1	1	7.3654e-05	9606	Homo sapiens	PMS2;MLH1;PMS1
R-HSA-69615	G1/S DNA Damage Checkpoints	53	72	99	195	0.0050452	1	1	26	26	0.001915	9606	Homo sapiens	CDKN1A;SMG1;PSMD8;PSMD9;PSMD6;PSMD7;PSMD5;PSMD2;CHEK2;PSMD3;CHEK1;PSMD1;CCN1;ZNF385A;PSMA5;CCNA2;CCNA1;PSMA3;PSMA4;CCNE2;PSMA1;CCNE1;PSME3;PSME1;PSME2;UBA52;TP53;CDS1;PSMD10;PSMD12;RPN2;PSMD14;GRP;PSMD13;RPN1;PSMA8;CLN3;PSMB7;PSMB4;PSMB5;UBB;PSMB2;PSMB3;PCBP4;PSMB1;PSMF1;RPS27A;PSMC5;PSMC6;PSMC3;PSMC4;CDK2;PSMC2;MDM2;MDM4;ATM
R-HSA-112409	RAF-independent MAPK1/3 activation	18	28	75	125	0.00196202	1	1	12	12	0.000883848	9606	Homo sapiens	DUSP4;DUSP5;MAP2K1;DUSP2;DUSP1;TYK2;DUSP16;DUSP6;DUSP7;DUSP10;PEA15;CDK1;MAPK1;IL6ST;IL6R;JAK1;MAPK3
R-HSA-983189	Kinesins	23	68	55	98	0.00476491	1	1	14	14	0.00103116	9606	Homo sapiens	KIF23;KIF11;KIF22;KIF6;KIF15;CENPE;TUBB6;KLC3;KIF18A;KIF19;KLC2;KIF3B;RACGAP1;KIF3A;KIF5C;KIFC1;KIF1C;KIF1B;KIF2C;KIF21A;KIF20A;KIF21B
R-HSA-203641	NOSTRIN mediated eNOS trafficking	2	10	24	66	0.000700722	1	1	4	4	0.000294616	9606	Homo sapiens	CAV1;NOSTRIN
R-HSA-6794361	Neurexins and neuroligins	15	60	37	74	0.00420433	1	1	18	19	0.00139943	9606	Homo sapiens	NLGN1;LRRN2;HOMER2;LIN7A;LIN7C;PODN;LIN7B;EPB41L5;SIPA1L1;SHARPIN;DLG3;RNF216;SYT12;LRRTM1;SYT10;LRRTM2;DLGAP3;DAP3;SHANK1
R-HSA-382556	ABC-family proteins mediated transport	74	122	111	196	0.00854881	1	1	24	27	0.00198866	9606	Homo sapiens	ABCC10;ABCA12;ABCC12;PSMD8;PSMD9;PSMD6;PSMD7;PSMD5;PSMD2;PSMD3;PSMD1;ABCD1;ABCC3;ABCG8;ABCC1;ABCG5;ABCC9;PSMA5;PSMA3;PSMA4;PSMA1;PEX3;PSME3;PSME1;PSME2;UBA52;ABCG1;CFTR;PSMD10;PSMD12;VCP;RPN2;PSMD14;ABCB7;PSMD13;ABCB4;RPN1;SEL1L;DERL1;DERL2;ABCB8;ABCB9;RNF5;PSMA8;ERLEC1;PSMB7;PSMB4;PSMB5;UBB;OS9;PSMB2;PSMB3;PSMB1;PSMF1;RPS27A;RNF130;ABCF1;PEX19;KCNJ11;ABCA5;ERLIN1;ABCA7;ERLIN2;EIF2S2;PSMC5;EIF2S3…
R-HSA-8849471	PTK6 Regulates RHO GTPases, RAS GTPase and MAP kinases	7	20	39	83	0.00140144	1	1	11	13	0.000957502	9606	Homo sapiens	ELMO1;ELMO2;KRAS;DOCK1;CRK;BCAR1
R-HSA-983169	Class I MHC mediated antigen processing & presentation	241	474	117	269	0.0332142	1	1	40	48	0.00353539	9606	Homo sapiens	LRR1;CCNF;PSMD8;CDC20;PSMD9;HERC4;PSMD6;HERC3;PSMD7;RNF114;HERC2;CDC23;HERC1;PSMD5;PSMD2;PSMD3;CDC27;FBXO4;PSMD1;SKP2;FBXO7;RNF111;SKP1;FBXO9;WSB1;FBXO2;RNF123;RNF126;KEL;PSME3;BTK;PSME1;PSME2;RBCK1;LAP3;CBLL1;UBA52;RPN2;SAR1B;RPN1;NEDD4L;UBE2J2;ANAPC10;ANAPC11;UBE2J1;RNF217;PSMF1;ATG7;SEC31A;HACE1;SIAH1;LNPEP;UBAC1;CDC16;CALR;FBXL5;FBXL4;FBXL7;DET1;LRSAM1;SH3RF1;MRC2;IKBKB;TRIM9;SEC61G;ARIH2;ELO…
R-HSA-111995	phospho-PLA2 pathway	1	9	33	60	0.00063065	1	1	2	3	0.000220962	9606	Homo sapiens	MAPK1;MAPK3
R-HSA-1187000	Fertilization	3	31	15	50	0.00217224	1	1	5	9	0.000662886	9606	Homo sapiens	HVCN1;HYAL3;ADAM9;SPAM1
R-HSA-9006821	Alternative Lengthening of Telomeres (ALT)	2	2	46	85	0.000140144	1	1	2	2	0.000147308	9606	Homo sapiens	DAXX;ATRX;RAD54L;ADD1
R-HSA-9673013	Diseases of Telomere Maintenance	2	2	46	85	0.000140144	1	1	2	2	0.000147308	9606	Homo sapiens	DAXX;ATRX;RAD54L;ADD1
R-HSA-9670621	Defective Inhibition of DNA Recombination at Telomere	2	2	46	85	0.000140144	1	1	2	2	0.000147308	9606	Homo sapiens	DAXX;ATRX;RAD54L;ADD1
R-HSA-9670615	Defective Inhibition of DNA Recombination at Telomere Due to ATRX Mutations	2	2	43	81	0.000140144	1	1	1	1	7.3654e-05	9606	Homo sapiens	DAXX;ATRX;RAD54L;ADD1
R-HSA-5624958	ARL13B-mediated ciliary trafficking of INPP5E	3	3	57	145	0.000210217	1	1	4	4	0.000294616	9606	Homo sapiens	ARL13B;SEC16A;INPP5E;PDE6D
R-HSA-5689877	Josephin domain DUBs	11	13	57	128	0.000910938	1	1	6	6	0.000441924	9606	Homo sapiens	PRKN;ATXN3;VCP;UBB;JOSD2;JOSD1;RPS27A;UBA52;RAD23B
R-HSA-9675135	Diseases of DNA repair	31	37	98	167	0.00259267	1	1	30	30	0.00220962	9606	Homo sapiens	BLM;SMG1;OGG1;BRCA2;RAD51AP1;BRIP1;EXO1;NTHL1;RBBP8;PMS2;NBN;PMS1;MUTYH;BARD1;RMI2;RMI1;XRCC2;TOP3A;MLH1;PALB2;MSH6;RAD51D;RAD50;NEIL3;RAD51C;RAD51;MSH2;MSH3;ATM;DNA2;NEIL1
R-HSA-6791226	Major pathway of rRNA processing in the nucleolus and cytosol	158	189	202	391	0.0132436	1	1	7	7	0.000515578	9606	Homo sapiens	LTV1;RPL4;RPL30;RPL3;RPL32;RPL31;RPP30;RPL34;FCF1;RPL8;RPL10A;RPL9;RPL6;RRP9;RPL7;RPS15;RPS14;FBL;RPS17;RPS16;RPS19;RPL18A;RPS18;RPL36;RPL35;MTREX;RPL37;RPS11;RPS10;RPL39;RPS13;RPP38;RPS12;RPS9;RPS7;RPL21;IMP3;RPS5;RPL23;RPS6;WDR75;RPSA;IMP4;CSNK1E;FTSJ3;EBNA1BP2;XRN1;NCL;XRN2;RPP21;RPL24;RPL27;SIK1;RPL26;RPL29;RPL28;UBA52;UTP25;RRP7A;EMG1;UBB;PDCD11;ERI1;DHX37;UTP20;NOP14;PNO1;RPP40;RPS26;RCL1;R…
R-HSA-381033	ATF6 (ATF6-alpha) activates chaperones	14	17	86	205	0.00119123	1	1	10	10	0.00073654	9606	Homo sapiens	MBTPS1;XBP1;HSPA5;ATF6B;NFYC;DDIT3;CALR;ATF6;MBTPS2;HSP90B1
R-HSA-8866904	Negative regulation of activity of TFAP2 (AP-2) family transcription factors	9	11	48	129	0.000770794	1	1	6	6	0.000441924	9606	Homo sapiens	TFAP2A;WWOX;TFAP2B;TFAP2C;TFAP2D;TFAP2E;SUMO1;KCTD1
R-HSA-3232142	SUMOylation of ubiquitinylation proteins	35	43	89	226	0.0030131	1	1	3	3	0.000220962	9606	Homo sapiens	POM121;NUP205;NUP107;SEH1L;NUP188;AAAS;NUP160;SUMO1;NUP42;NUP85;NUP88;NUP43;VHL;RAE1;NUP214;NDC1;RANBP2;SEC13;NUP210;NUP155;NUP133;NUP153;MTOR;NUP93;NUP50;MDM2;NUP35;NUP54;NUP98;NUP58;NUP37
R-HSA-5685942	HDR through Homologous Recombination (HRR)	58	72	206	365	0.0050452	1	1	19	19	0.00139943	9606	Homo sapiens	MUS81;SMG1;BRCA2;EME1;EXO1;EME2;CHEK1;CDC27;POLK;NBN;TOPBP1;POLE;POLH;GEN1;RFC5;RFC3;RMI2;RFC4;RFC1;RMI1;RFC2;SLX1B;TOP3A;SPIDR;RAD51D;RAD51C;DNA2;UBA52;RHNO1;RTEL1;BLM;PCNA;GRP;RAD51AP1;POLD3;POLD4;BRIP1;SLX4;UBB;POLD1;POLD2;RBBP8;RPS27A;BARD1;XRCC2;XRCC3;RPA1;RPA2;PALB2;POLE4;RAD50;RAD51;RPA3;POLE2;POLE3;RAD17;RAD1;ATM;RAD9B;ATR;RAD9A
R-HSA-4570464	SUMOylation of RNA binding proteins	41	51	75	192	0.00357368	1	1	4	4	0.000294616	9606	Homo sapiens	POM121;NUP205;NUP107;SEH1L;NUP188;AAAS;RNF2;NUP160;SUMO1;NUP42;NUP85;NUP88;NUP43;RAE1;NUP214;NDC1;RANBP2;SEC13;NOP58;PHC1;CBX4;NUP210;NUP155;NUP133;CBX2;NUP153;MTOR;NUP93;HNRNPK;NUP50;NUP35;NUP54;NUP98;HNRNPC;NUP58;BAP1;NUP37
R-HSA-8868773	rRNA processing in the nucleus and cytosol	166	207	204	397	0.0145049	1	1	15	15	0.00110481	9606	Homo sapiens	LTV1;RPL4;RPL30;RPL3;RPL32;RPL31;RPP30;RPL34;FCF1;THUMPD1;RPL8;RPL10A;RPL9;RPL6;RRP9;RPL7;RPS15;RPS14;FBL;RPS17;RPS16;RPS19;RPL18A;RPS18;RPL36;RPL35;MTREX;RPL37;RPS11;RPS10;RPL39;RPS13;RPP38;RPS12;RPS9;RPS7;RPL21;IMP3;RPS5;RPL23;RPS6;WDR75;RPSA;IMP4;CSNK1E;FTSJ3;EBNA1BP2;XRN1;DKC1;NCL;XRN2;RPP21;NHP2;RPL24;RPL27;SIK1;RPL26;RPL29;RPL28;UBA52;UTP25;NOP2;RRP7A;EMG1;UBB;PDCD11;ERI1;GAR1;DHX37;UTP20;N…
R-HSA-73762	RNA Polymerase I Transcription Initiation	40	50	127	225	0.00350361	1	1	6	6	0.000441924	9606	Homo sapiens	RRN3;CCNH;HDAC1;EHMT2;CHD3;MTA1;RBBP4;TAF1B;TAF1C;TAF1A;UBTF;POLR2F;POLR2H;MTA2;MTA3;POLR2K;POLR2L;CAST;TBP;RPA1;RPA2;GTF2H1;GTF2H2;GTF2H3;GTF2H4;GATAD2B;GTF2H5;KAT2B;KAT2A;CDK7;ERCC3;POLR1A;POLR1B;ERCC2;POLR1C;POLR1D;POLR1E;POLR1F;ERCC6;POLR1G;POLR1H;MNAT1
R-HSA-4615885	SUMOylation of DNA replication proteins	40	50	108	251	0.00350361	1	1	8	8	0.000589232	9606	Homo sapiens	TOP2A;TOP2B;POM121;NUP205;NUP107;SEH1L;PCNA;NUP188;CDCA8;AAAS;AURKB;NUP160;AURKA;SUMO1;NUP42;NUP85;NUP88;NUP43;RAE1;NUP214;NDC1;RANBP2;SEC13;NUP210;NUP155;NUP133;NUP153;MTOR;NUP93;INCENP;NUP50;NUP35;NUP54;NUP98;NUP58;NUP37
R-HSA-381183	ATF6 (ATF6-alpha) activates chaperone genes	12	15	86	205	0.00105108	1	1	5	5	0.00036827	9606	Homo sapiens	XBP1;HSPA5;ATF6B;NFYC;DDIT3;CALR;ATF6;HSP90B1
R-HSA-6799198	Complex I biogenesis	47	59	155	270	0.00413426	1	1	13	13	0.000957502	9606	Homo sapiens	NDUFB9;NDUFA13;NDUFB8;NDUFB7;NDUFA11;NDUFB6;NDUFB10;NDUFA12;NDUFB5;NDUFB11;NDUFB4;NDUFA10;NDUFB3;NDUFB2;ECSIT;TMEM186;NDUFV3;RPL37;NDUFV2;NDUFV1;NDUFA8;NDUFA7;TIMMDC1;NDUFA6;NDUFA5;NUBPL;NDUFA3;NDUFA2;ACAD9;NDUFA1;NDUFC2;NDUFC1;NDUFAF6;NDUFS7;NDUFAF7;NDUFS6;NDUFAF4;NDUFS5;NDUFAF5;NDUFS4;NDUFAF2;TMEM126A;NDUFS3;NDUFAF3;NDUFS2;QRICH1;NDUFS1;NDUFAF1
R-HSA-674695	RNA Polymerase II Pre-transcription Events	70	88	142	252	0.00616635	1	1	17	17	0.00125212	9606	Homo sapiens	CCNK;CCNT1;ELL;CCNH;GTF2B;AFF4;CDC73;ELOA;ELOB;NELFB;NELFCD;NELFA;NELFE;SUPT16H;TBP;NCBP1;NCBP2;GTF2F1;UBA52;GTF2A1;GTF2A2;CTDP1;CTR9;TAF9;SUPT4H1;WDR61;RTF1;MLLT3;GTF2E1;SUPT6H;IWS1;GTF2E2;POLR2A;POLR2B;POLR2C;POLR2D;LEO1;POLR2F;POLR2G;POLR2H;POLR2I;POLR2J;POLR2K;POLR2L;TAF15;TAF12;TAF13;TAF11;EAF1;EAF2;GTF2H1;GTF2H2;GTF2H3;SUPT5H;GTF2H4;GTF2H5;CDK9;CDK7;ERCC3;ERCC2;TAF7;PAF1;TCEA1;TAF6;TAF5;MNA…
R-HSA-5685938	HDR through Single Strand Annealing (SSA)	31	39	172	332	0.00273281	1	1	6	6	0.000441924	9606	Homo sapiens	BLM;SMG1;BRIP1;EXO1;RBBP8;ABL1;NBN;TOPBP1;BARD1;RFC5;RFC3;RMI2;RFC4;RMI1;RFC2;TOP3A;RPA1;RPA2;RAD52;RAD50;RAD51;ERCC4;ERCC1;RPA3;RAD17;RAD1;ATM;DNA2;RAD9B;RHNO1;ATR;RAD9A
R-HSA-9675126	Diseases of mitotic cell cycle	30	38	84	161	0.00266274	1	1	5	5	0.00036827	9606	Homo sapiens	RB1;CDKN1A;ANAPC15;ANAPC16;ADD1;ANAPC10;ANAPC11;CLN3;CCND3;CDC23;CCND1;CDC27;E2F1;RAD54L;E2F2;E2F3;SKP2;APC2;DAXX;ANAPC7;UBE2C;ATRX;UBE2E1;CDK6;CCNE2;CCNE1;CDK4;UBE2S;CDC16;CDK2;CDK1;ANAPC4;ANAPC5;ANAPC1;ANAPC2
R-HSA-8874211	CREB3 factors activate genes	7	9	118	279	0.00063065	1	1	21	21	0.00154673	9606	Homo sapiens	MBTPS1;DCSTAMP;CREB3L4;CREB3L1;CREB3L2;CREBRF;MBTPS2
R-HSA-69206	G1/S Transition	115	150	195	374	0.0105108	1	1	61	61	0.00449289	9606	Homo sapiens	RB1;CCNH;GMNN;PSMD8;PSMD9;PSMD6;PSMD7;CCND1;PSMD5;AKT2;PSMD2;PSMD3;AKT1;PSMD1;FBXO5;CCN1;SKP2;SKP1;CCNE2;CCNE1;PSME3;PSME1;PSME2;UBA52;PSMD10;PSMD12;RPN2;PSMD14;MAX;PSMD13;RPN1;ORC5;ORC4;CCNB1;UBB;ORC1;ORC3;ORC2;PSMF1;CDT1;CDC7;CDC6;POLA1;POLA2;CDK7;CDK4;CDK2;CDK1;MNAT1;LIN54;CDKN1A;MCM7;MCM8;MCM10;TK1;POLE;LIN52;CCNA2;PSMA5;CCNA1;PSMA3;RBL1;PSMA4;DBF4;PSMA1;MCM3;MCM4;MCM5;MCM6;MCM2;PRIM2;PCNA;LI…
R-HSA-72203	Processing of Capped Intron-Containing Pre-mRNA	196	256	462	973	0.0179385	1	1	32	32	0.00235693	9606	Homo sapiens	NUP107;NUP188;PDCD7;EIF4A3;CWC25;HNRNPR;CASC3;CWC27;CCAR1;EFTUD2;GLE1;SNRPD2;SNRPD1;CWC22;MAGOH;MTREX;SNRNP35;TXNL4A;SRRM2;NUP214;AQR;NUP210;METTL3;THOC1;THOC3;THOC2;ZCRB1;THOC5;WBP11;GTF2F1;CRNKL1;THOC7;CDC40;THOC6;SRRM1;NUP93;PRPF4;PRPF6;HNRNPUL1;SARNP;ZC3H11A;PRPF3;SNRPG;PPIE;CD2BP2;SNRNP27;SNRPE;SRSF4;PPIH;SNRPF;NUP98;SNRNP25;SNRPC;SNRNP200;SNRPA;SNRPB;SRSF9;SF1;SLBP;POM121;NUP205;SEH1L;RBM8A…
R-HSA-72163	mRNA Splicing - Major Pathway	141	185	384	809	0.0129634	1	1	9	9	0.000662886	9606	Homo sapiens	EIF4A3;CWC25;HNRNPR;CASC3;CWC27;CCAR1;EFTUD2;SNRPD2;SNRPD1;CWC22;MAGOH;MTREX;TXNL4A;SRRM2;AQR;WBP11;GTF2F1;CRNKL1;CDC40;SRRM1;PRPF4;PRPF6;HNRNPUL1;PRPF3;SNRPG;CD2BP2;PPIE;SNRNP27;SNRPE;SRSF4;PPIH;SNRPF;SNRPC;SNRNP200;SNRPA;SNRPB;SRSF9;SF1;RBM8A;DHX9;CSTF3;CSTF2;PRPF8;PCBP2;CSTF1;SYMPK;DHX38;RBM10;CPSF4;HSPA8;PRPF38A;CPSF6;CPSF1;CPSF3;ALYREF;CPSF2;UPF3B;CWC15;CHERP;HNRNPL;HNRNPM;SNW1;HNRNPK;RNPS1;…
R-HSA-72172	mRNA Splicing	149	196	386	814	0.0137341	1	1	14	14	0.00103116	9606	Homo sapiens	PDCD7;EIF4A3;CWC25;HNRNPR;CASC3;CWC27;CCAR1;EFTUD2;SNRPD2;SNRPD1;CWC22;MAGOH;MTREX;SNRNP35;TXNL4A;SRRM2;AQR;ZCRB1;WBP11;GTF2F1;CRNKL1;CDC40;SRRM1;PRPF4;PRPF6;HNRNPUL1;PRPF3;SNRPG;CD2BP2;PPIE;SNRNP27;SNRPE;SRSF4;PPIH;SNRPF;SNRNP25;SNRPC;SNRNP200;SNRPA;SNRPB;SRSF9;SF1;RBM8A;DHX9;CSTF3;CSTF2;RNPC3;PRPF8;ZMAT5;PCBP2;CSTF1;SYMPK;DHX38;RBM10;ZRSR2;CPSF4;HSPA8;PRPF38A;CPSF6;CPSF1;CPSF3;ALYREF;CPSF2;UPF3…
R-HSA-5693537	Resolution of D-Loop Structures	28	37	154	280	0.00259267	1	1	10	10	0.00073654	9606	Homo sapiens	MUS81;BLM;SMG1;RTEL1;BRCA2;RAD51AP1;BRIP1;SLX4;EME1;EXO1;EME2;RBBP8;NBN;BARD1;GEN1;RMI2;RMI1;SLX1B;XRCC2;XRCC3;TOP3A;PALB2;SPIDR;RAD51D;RAD50;RAD51C;RAD51;ATM;DNA2
R-HSA-8866907	Activation of the TFAP2 (AP-2) family of transcription factors	9	12	57	100	0.000840866	1	1	4	4	0.000294616	9606	Homo sapiens	TFAP2A;WWOX;TFAP2B;TFAP2C;TFAP2D;PHF5A;TFAP2E;CITED1;YEATS4
R-HSA-450604	KSRP (KHSRP) binds and destabilizes mRNA	15	20	125	227	0.00140144	1	1	5	5	0.00036827	9606	Homo sapiens	DIS3;PARN;EXOSC7;EXOSC6;MAPK11;EXOSC5;EXOSC4;KHSRP;EXOSC9;EXOSC8;AKT1;EXOSC3;EXOSC2;DCP2;EXOSC1
R-HSA-5693568	Resolution of D-loop Structures through Holliday Junction Intermediates	27	36	153	279	0.0025226	1	1	9	9	0.000662886	9606	Homo sapiens	MUS81;BLM;SMG1;BRCA2;RAD51AP1;BRIP1;SLX4;EME1;EXO1;EME2;RBBP8;NBN;BARD1;GEN1;RMI2;RMI1;SLX1B;XRCC2;XRCC3;TOP3A;PALB2;SPIDR;RAD51D;RAD50;RAD51C;RAD51;ATM;DNA2
R-HSA-453279	Mitotic G1 phase and G1/S transition	129	173	299	547	0.0121225	1	1	99	99	0.00729174	9606	Homo sapiens	RB1;CCNH;GMNN;PSMD8;PSMD9;PSMD6;CCND3;PSMD7;CCND1;PSMD5;AKT2;PSMD2;PSMD3;AKT1;PSMD1;FBXO5;CCN1;SKP2;SKP1;CCNE2;CCNE1;PSME3;PSME1;PSME2;UBA52;PSMD10;PSMD12;RPN2;PSMD14;MAX;PSMD13;RPN1;ORC5;ORC4;CCNB1;UBB;ORC1;ORC3;ORC2;ABL1;PSMF1;LYN;CDT1;CDC7;CDC6;POLA1;POLA2;CDK7;CDK6;CDK4;CDK2;CDK1;MNAT1;TOP2A;LIN54;CDKN1A;MCM7;MCM8;MCM10;TK1;POLE;LIN52;CCNA2;PSMA5;CCNA1;PSMA3;RBL1;PSMA4;DBF4;PSMA1;MCM3;MCM4;MC…
R-HSA-450513	Tristetraprolin (TTP, ZFP36) binds and destabilizes mRNA	14	19	77	150	0.00133137	1	1	4	4	0.000294616	9606	Homo sapiens	DIS3;EXOSC7;EXOSC6;EXOSC5;EXOSC4;XRN1;EXOSC9;EXOSC8;TNPO1;DCP1A;EXOSC3;EXOSC2;DCP2;EXOSC1
R-HSA-5357956	TNFR1-induced NFkappaB signaling pathway	22	30	190	321	0.00210217	1	1	5	5	0.00036827	9606	Homo sapiens	USP4;USP21;TRADD;TNFAIP3;XIAP;OTUD7B;TNFRSF1A;IKBKB;SHARPIN;RNF216;UBB;RACK1;TAB3;TAB2;RBCK1;TAB1;IKBKG;RPS27A;UBA52;MAP3K7;IRF9;BIRC2
R-HSA-72202	Transport of Mature Transcript to Cytoplasm	66	90	173	366	0.0063065	1	1	13	13	0.000957502	9606	Homo sapiens	NUP107;NUP188;EIF4A3;SRP54;CASC3;NXT2;GLE1;MAGOH;NUP214;NDC1;SEC13;NUP210;NUP133;NCBP1;NCBP2;THOC1;THOC3;THOC2;THOC5;THOC7;CDC40;THOC6;WDR33;SRRM1;NUP93;SARNP;NUP50;ZC3H11A;NUP54;SRSF4;NUP98;SLU7;NUP58;SRSF9;SLBP;NUP205;POM121;SEH1L;RBM8A;POLDIP3;AAAS;NUP160;NUP42;NUP85;SYMPK;DHX38;NUP88;NUP43;RAE1;RANBP2;CPSF4;NUP155;CPSF1;CPSF3;ALYREF;CPSF2;UPF3B;NUP153;MTOR;NUP35;RNPS1;NUP37
R-HSA-159236	Transport of Mature mRNA derived from an Intron-Containing Transcript	59	81	95	224	0.00567585	1	1	4	4	0.000294616	9606	Homo sapiens	NUP107;NUP188;EIF4A3;SRP54;CASC3;NXT2;GLE1;MAGOH;NUP214;NDC1;SEC13;NUP210;NUP133;NCBP1;NCBP2;THOC1;THOC3;THOC2;THOC5;THOC7;CDC40;THOC6;SRRM1;NUP93;SARNP;NUP50;ZC3H11A;NUP54;SRSF4;NUP98;SLU7;NUP58;SRSF9;NUP205;POM121;SEH1L;RBM8A;POLDIP3;AAAS;NUP160;NUP42;NUP85;DHX38;NUP88;NUP43;RAE1;RANBP2;NUP155;ALYREF;UPF3B;NUP153;MTOR;NUP35;RNPS1;NUP37
R-HSA-5632684	Hedgehog 'on' state	67	92	162	280	0.00644664	1	1	37	37	0.0027252	9606	Homo sapiens	HHIP;ARRB1;EFCAB7;GLI1;CDC73;GLI3;PSMD8;PSMD9;PSMD6;PSMD7;PSMD5;PSMD2;SUFU;BOC;PSMD3;PSMD1;CDON;IQCE;KIF7;RBX1;PSMA5;PSMA3;PSMA4;SMO;PSMA1;PSME3;NUMB;ULK3;PSME1;PSME2;UBA52;GAS8;PSMD10;PSMD12;RPN2;PSMD14;PSMD13;DHH;RPN1;PSMA8;PSMB7;GRK3;PSMB4;PSMB5;UBB;PSMB2;KIF3A;PSMB3;PSMB1;SPOP;PSMF1;RPS27A;SMURF2;CSNK1A1;SMURF1;PTCH1;PTCH2;PSMC5;PSMC6;PSMC3;PSMC4;PSMC2;DZIP1
R-HSA-3769402	Deactivation of the beta-catenin transactivating complex	32	44	264	489	0.00308318	1	1	14	14	0.00103116	9606	Homo sapiens	KMT2D;CTBP1;HDAC1;CHD8;TCF7;LEF1;CBY1;XIAP;ASH2L;SOX2;SOX3;UBB;SOX17;RBBP5;AKT2;AKT1;EMB;SOX6;RPS27A;SOX7;BCL9L;MEN1;TCF7L2;CTNNBIP1;SOX13;SOX14;PYGO2;BCL9;APC;CTNNB1;TCF4;UBA52
R-HSA-5205685	PINK1-PRKN Mediated Mitophagy	16	22	63	134	0.00154159	1	1	8	8	0.000589232	9606	Homo sapiens	PRKN;TOMM40;MTERF3;ATG12;TOMM22;MAP1LC3B;PINK1;MAP1LC3A;UBB;MFN2;VDAC1;RPS27A;UBA52;SQSTM1;TOMM5;ATG5
R-HSA-4551638	SUMOylation of chromatin organization proteins	45	62	287	592	0.00434447	1	1	15	15	0.00110481	9606	Homo sapiens	HDAC4;POM121;NUP205;NUP107;SEH1L;L3MBTL2;NUP188;HDAC1;SATB2;CHD3;AAAS;RNF2;NUP160;SUMO1;NUP42;NUP85;NUP88;NUP43;RAE1;NUP214;NDC1;RANBP2;SEC13;CBX5;PHC1;CBX4;NUP210;NUP155;NUP133;CBX2;NUP153;MTOR;NUP93;NUP50;NUP35;NUP54;NUP98;NUP58;BAP1;NUP37
R-HSA-69242	S Phase	130	180	171	322	0.012613	1	1	54	54	0.00397731	9606	Homo sapiens	RB1;CCNH;SMC3;PSMD8;PSMD9;PSMD6;PSMD7;CDC23;CCND1;PSMD5;AKT2;PSMD2;PSMD3;CDC27;AKT1;PSMD1;CCN1;SKP2;SKP1;LIG1;ANAPC7;UBE2E1;ESCO2;RBX1;CDC25B;CCNE2;CCNE1;PSME3;PSME1;PSME2;ANAPC4;ANAPC5;DNA2;UBA52;ANAPC1;ANAPC2;PSMD10;PSMD12;ANAPC15;ANAPC16;RPN2;PSMD14;MAX;PSMD13;CDCA5;RPN1;PDS5B;PDS5A;ANAPC10;ANAPC11;ORC5;ORC4;UBB;ORC1;ORC3;ORC2;PSMF1;CDT1;UBE2C;CDC6;POLA1;POLA2;CDK7;CDK4;UBE2S;CDC16;CDK2;CDK1;M…
R-HSA-180534	Vpu mediated degradation of CD4	38	53	96	171	0.00371383	1	1	5	5	0.00036827	9606	Homo sapiens	PSMD10;PSMD12;PSMD14;RPN2;PSMD13;RPN1;PSMA8;PSMD8;PSMD9;PSMB7;PSMD6;PSMB4;PSMD7;PSMB5;UBB;PSMB2;PSMB3;PSMD5;PSMD2;PSMB1;PSMD3;PSMD1;PSMF1;RPS27A;SKP1;PSMA5;PSMC5;PSMA3;PSMA4;PSMC6;PSMC3;PSMA1;PSMC4;PSME3;PSMC2;PSME1;PSME2;UBA52
R-HSA-350054	Notch-HLH transcription pathway	20	28	91	177	0.00196202	1	1	2	2	0.000147308	9606	Homo sapiens	NOTCH2;HDAC4;NOTCH3;HDAC5;HDAC3;HDAC10;HDAC1;MAML1;HDAC8;HDAC6;NCOR2;KAT2B;KAT2A;NCOR1;SNW1;PHF5A;MAML3;TBL1X
R-HSA-72312	rRNA processing	175	245	228	452	0.0171677	1	1	21	21	0.00154673	9606	Homo sapiens	LTV1;RPL4;RPL30;RPL3;RPL32;RPL31;RPP30;RPL34;PRORP;FCF1;THUMPD1;RPL8;RPL10A;RPL9;RPL6;RRP9;RPL7;RPS15;RPS14;FBL;RPS17;RPS16;RPS19;RPL18A;RPS18;RPL36;RPL35;MTREX;RPL37;RPS11;RPS10;RPL39;RPS13;RPP38;RPS12;RPS9;RPS7;RPL21;IMP3;RPS5;RPL23;RPS6;WDR75;RPSA;IMP4;CSNK1E;FTSJ3;EBNA1BP2;XRN1;DKC1;NCL;XRN2;RPP21;NHP2;RPL24;RPL27;SIK1;RPL26;RPL29;RPL28;UBA52;UTP25;NOP2;RRP7A;EMG1;UBB;PDCD11;ERI1;GAR1;DHX37;U…
R-HSA-1538133	G0 and Early G1	27	38	177	297	0.00266274	1	1	27	27	0.00198866	9606	Homo sapiens	TOP2A;LIN54;PCNA;LIN37;HDAC1;MAX;CDC6;LIN9;CCNA2;CLN3;CCNA1;RBL1;RBBP4;CCNE2;CCNE1;CDK2;E2F1;CDK1;E2F2;E2F4;CCN1;E2F5;LIN52
R-HSA-6811440	Retrograde transport at the Trans-Golgi-Network	39	55	87	195	0.00385397	1	1	20	20	0.00147308	9606	Homo sapiens	USP6NL;SYS1;TMF1;STX16;RHOBTB3;GCC1;RABEPK;STX10;TGOLN2;GOLGA4;RAB41;VPS51;VPS53;VPS52;GOLGA1;VTI1A;STX6;VPS54;RAB6A;COG8;NAA30;COG7;RIC1;COG6;COG5;COG4;COG3;COG2;M6PR;COG1;IGF2R;RGP1;PLIN3;NAA35;RAB9A;NAA38;VAMP4;RAB9B;VAMP3
R-HSA-69202	Cyclin E associated events during G1/S transition	62	88	124	246	0.00616635	1	1	20	20	0.00147308	9606	Homo sapiens	RB1;LIN54;CDKN1A;CCNH;PSMD8;PSMD9;PSMD6;PSMD7;CCND1;PSMD5;PSMD2;AKT2;PSMD3;PSMD1;AKT1;SKP2;CCN1;SKP1;LIN52;PSMA5;CCNA2;CCNA1;PSMA3;PSMA4;CCNE2;PSMA1;CCNE1;PSME3;PSME1;PSME2;UBA52;PSMD10;PSMD12;RPN2;PSMD14;LIN37;PSMD13;MAX;RPN1;LIN9;CLN3;PSMB7;PSMB4;PSMB5;UBB;RBBP4;PSMB2;PSMB3;PSMB1;E2F1;E2F2;E2F4;PSMF1;RPS27A;E2F5;CABLES1;WEE1;PSMC5;CDK7;PSMC6;PSMC3;CDK4;PSMC4;CDK2;PSMC2;CDK1;MNAT1
R-HSA-5620920	Cargo trafficking to the periciliary membrane	40	57	115	243	0.00399411	1	1	27	27	0.00198866	9606	Homo sapiens	UNC119B;ARF1;PKD2;ARL13B;INPP5E;RHO;PDE6D;BBS9;NPHP3;BBS7;CCT8;CNGA4;RAB11FIP3;BBS5;CCT5;RAB8A;BBS4;CCT4;BBS2;CCT3;BBS1;CCT2;MKKS;EXOC8;EXOC7;SEC16A;GBF1;RAB3IP;IFT122;SSTR3;LZTFL1;RAB11A;TTC8;BBS10;SMO;RP2;TCP1;EXOC4;EXOC3;EXOC5;EXOC2;EXOC1
R-HSA-8951430	RUNX3 regulates WNT signaling	7	10	101	160	0.000700722	1	1	5	5	0.00036827	9606	Homo sapiens	TCF7L2;CCND1;TCF7;LEF1;CTNNB1;TCF4;RUNX3
R-HSA-4411364	Binding of TCF/LEF:CTNNB1 to target gene promoters	7	10	108	176	0.000700722	1	1	4	4	0.000294616	9606	Homo sapiens	TCF7L2;TCF7;LEF1;CTNNB1;TCF4;AXIN2;RUNX3
R-HSA-5693554	Resolution of D-loop Structures through Synthesis-Dependent Strand Annealing (SDSA)	21	30	146	272	0.00210217	1	1	1	1	7.3654e-05	9606	Homo sapiens	BARD1;BLM;SMG1;RMI2;RTEL1;RMI1;XRCC2;XRCC3;TOP3A;BRCA2;PALB2;RAD51AP1;BRIP1;RAD51D;RAD50;RAD51C;RAD51;EXO1;RBBP8;ATM;DNA2;NBN
R-HSA-8931987	RUNX1 regulates estrogen receptor mediated transcription	7	10	50	96	0.000700722	1	1	8	8	0.000589232	9606	Homo sapiens	CBFB;GPAM;AXIN1;ESR1;RUNX1
R-HSA-156711	Polo-like kinase mediated events	16	23	97	155	0.00161166	1	1	15	15	0.00110481	9606	Homo sapiens	LIN54;CCNB2;WEE1;CCNB1;CENPF;RBBP4;LIN37;PLK1;LIN9;FOXM1;PKMYT1;LIN52
R-HSA-209543	p75NTR recruits signalling complexes	11	16	71	140	0.00112115	1	1	9	9	0.000662886	9606	Homo sapiens	IKBKB;PRKCI;UBB;IRAK1;RIPK2;TRAF6;RPS27A;UBA52;SQSTM1;MYD88
R-HSA-210745	Regulation of gene expression in beta cells	24	35	69	138	0.00245253	1	1	12	12	0.000883848	9606	Homo sapiens	PKLR;HNF4G;PDX1;SLC2A2;HNF1A;GCK;NEUROD1;RFX6;HNF4A;AKT2;AKT1;IAPP;FOXA3;FOXA2
R-HSA-193639	p75NTR signals via NF-kB	13	19	93	174	0.00133137	1	1	13	13	0.000957502	9606	Homo sapiens	IKBKB;PRKCI;UBB;IRAK1;RIPK2;TRAF6;RPS27A;UBA52;SQSTM1;MYD88;NFKB1;RELA
R-HSA-381038	XBP1(S) activates chaperone genes	64	95	406	917	0.00665686	1	1	47	47	0.00346174	9606	Homo sapiens	ACADVL;FKBP14;SHC1;GOSR2;ADD1;MYDGF;EXTL2;TATDN2;LMNA;SSR1;EXTL3;SEC31A;KLHDC3;XBP1;EDEM1;DDX11;SYVN1;PPP2R5B;WIPI1;JMJD7;PDIA6;YIF1A;PDIA5;ARFGAP1;CTDSP2;SRPRA;SRPRB;HYOU1;TPP1;PREB;KDELR3;ATP6V0D1;TLN1
R-HSA-5693538	Homology Directed Repair	87	130	304	616	0.00910938	1	1	50	50	0.0036827	9606	Homo sapiens	MUS81;FEN1;SMG1;BRCA2;BABAM1;BABAM2;HERC2;EME1;SUMO1;EXO1;EME2;CHEK1;CDC27;UIMC1;POLK;NBN;TOPBP1;CCN1;POLE;POLH;GEN1;RFC5;TIPIN;RFC3;RMI2;RFC4;PARP1;RFC1;PARP2;RMI1;RFC2;SLX1B;TOP3A;LIG3;SIRT6;SPIDR;CCNA2;CCNA1;RAD51D;RAD51C;UBE2V2;TIMELESS;DNA2;UBA52;RHNO1;RTEL1;BLM;PCNA;GRP;ABRAXAS1;RNF8;BRCC3;RNF4;RAD51AP1;POLD3;POLD4;BRIP1;SLX4;UBB;POLD1;NSD2;POLD2;ABL1;RBBP8;TP53BP1;CLSPN;RPS27A;BARD1;XRCC2;…
R-HSA-5626978	TNFR1-mediated ceramide production	4	6	85	113	0.000420433	1	1	3	3	0.000220962	9606	Homo sapiens	SMPD3;RACK1;TNFRSF1A;NSMAF
R-HSA-8866911	TFAP2 (AP-2) family regulates transcription of cell cycle factors	4	6	117	192	0.000420433	1	1	4	4	0.000294616	9606	Homo sapiens	TFAP2A;CDKN1A;TFAP2C
R-HSA-5602636	IKBKB deficiency causes SCID	2	3	50	94	0.000210217	1	1	1	1	7.3654e-05	9606	Homo sapiens	IKBKB;IKBKG
R-HSA-430116	GP1b-IX-V activation signalling	8	12	63	139	0.000840866	1	1	7	7	0.000515578	9606	Homo sapiens	GP9;COL1A2;VWF;SRC;GP1BB;FLNA;PIK3R1;TSKU
R-HSA-9706374	FLT3 signaling through SRC family kinases	4	6	57	133	0.000420433	1	1	4	4	0.000294616	9606	Homo sapiens	HCK;SYK;FLT3;LCK
R-HSA-1169408	ISG15 antiviral mechanism	55	83	117	258	0.00581599	1	1	16	16	0.00117846	9606	Homo sapiens	EIF4A2;NUP107;NUP188;EIF4A3;KPNA7;KPNA4;ARIH1;KPNA2;KPNA3;KPNA1;JAK1;NUP214;NDC1;USP47;SEC13;NUP210;NUP133;UBE2E1;NUP93;IRF3;NUP50;NUP54;NUP98;EIF4E2;UBA52;NUP58;KPNB1;NUP205;POM121;SEH1L;UBA7;AAAS;USP18;NUP160;UBB;NUP42;NUP85;NUP88;NUP43;PLCG1;RPS27A;RAE1;MAPK3;RANBP2;NUP155;NUP153;ISG15;MTOR;NUP35;PIN1;NUP37
R-HSA-3108214	SUMOylation of DNA damage response and repair proteins	53	81	176	367	0.00567585	1	1	24	24	0.0017677	9606	Homo sapiens	NUP205;BLM;POM121;SEH1L;NUP107;NUP188;CETN2;XPC;SMC5;AAAS;SMC3;RNF2;NUP160;HERC2;SUMO1;NUP42;NUP85;NUP88;NUP43;RAE1;RANBP2;NUP214;NDC1;SEC13;PHC1;PARP1;XRCC4;NUP155;CBX4;NUP210;NUP133;CBX2;NSMCE2;NSMCE1;RPA1;NUP153;SMC1A;MTOR;RAD52;NUP93;NSMCE4A;NUP50;NUP35;NUP54;NUP98;BAP1;NUP58;NUP37
R-HSA-5693567	HDR through Homologous Recombination (HRR) or Single Strand Annealing (SSA)	81	124	301	613	0.00868895	1	1	42	42	0.00309347	9606	Homo sapiens	MUS81;SMG1;BRCA2;BABAM1;BABAM2;HERC2;EME1;SUMO1;EXO1;EME2;CHEK1;CDC27;UIMC1;POLK;NBN;TOPBP1;CCN1;POLE;POLH;GEN1;RFC5;TIPIN;RFC3;RMI2;RFC4;RFC1;RMI1;RFC2;SLX1B;TOP3A;SIRT6;SPIDR;CCNA2;CCNA1;RAD51D;RAD51C;UBE2V2;TIMELESS;DNA2;UBA52;RHNO1;RTEL1;BLM;PCNA;GRP;ABRAXAS1;RNF8;BRCC3;RNF4;RAD51AP1;POLD3;POLD4;BRIP1;SLX4;UBB;POLD1;NSD2;POLD2;ABL1;RBBP8;TP53BP1;CLSPN;RPS27A;BARD1;XRCC2;XRCC3;RPA1;RPA2;PALB2;…
R-HSA-180786	Extension of Telomeres	45	69	123	190	0.00483498	1	1	28	28	0.00206231	9606	Homo sapiens	FEN1;DSCC1;CHTF18;PPP6C;RUVBL2;RUVBL1;CDC27;PPP6R3;CCN1;RFC5;RFC3;RFC4;RFC1;LIG1;RFC2;TINF2;TERF1;CCNA2;CCNA1;SHQ1;DKC1;NHP2;POT1;TERF2IP;DNA2;PIF1;PRIM2;RTEL1;BLM;PCNA;PRIM1;POLD3;POLD4;CHTF8;TERT;POLD1;POLD2;GAR1;ACD;RPA1;RPA2;POLA1;POLA2;TEN1;RPA3;CDK2;CDK1;TPP1;WRAP53
R-HSA-6804760	Regulation of TP53 Activity through Methylation	15	23	88	176	0.00161166	1	1	12	12	0.000883848	9606	Homo sapiens	L3MBTL1;CDS1;PRMT5;SMG1;SETD9;EHMT2;UBB;TTC5;CHEK2;JMY;MDM2;MDM4;ATM;SMYD3;RPS27A;TP53;UBA52
R-HSA-432720	Lysosome Vesicle Biogenesis	28	43	353	782	0.0030131	1	1	8	8	0.000589232	9606	Homo sapiens	ARF1;CTSZ;AP4E1;CLTB;CLTA;ARRB1;AP4M1;AP1G2;AP1G1;BLOC1S1;CLVS2;AP1S1;AP4S1;AP1M2;TXNDC5;AP1M1;HSPA8;AP1B1;M6PR;AP4B1;VAMP8;DNAJC6;HGS;CHMP2A;DNASE2;VAMP2
R-HSA-199992	trans-Golgi Network Vesicle Budding	52	80	426	945	0.00560577	1	1	19	19	0.00139943	9606	Homo sapiens	ARF1;CTSZ;AP4E1;CLTB;CLTA;ARRB1;PIK3C2A;AP4M1;AP1G2;AP1G1;AP1S1;AP3S1;SH3D19;TPD52;AP1B1;OCRL;VAMP8;GAK;DNAJC6;HGS;DNASE2;VAMP2;RAB5C;BLOC1S4;TGOLN2;BLOC1S6;SNX2;BLOC1S1;BLOC1S3;CLVS2;AP4S1;STX4;AP1M2;SNX5;AP1M1;SNX6;TXNDC5;TBC1D8B;HSPA8;SNAPIN;GBF1;M6PR;TPD52L1;PUM1;AP4B1;IGF2R;NECAP1;GOLGB1;CHMP2A;YIPF6;ACBD3
R-HSA-8948751	Regulation of PTEN stability and activity	48	74	181	362	0.00518534	1	1	13	13	0.000957502	9606	Homo sapiens	PSMD8;PREX2;PSMD9;PSMD6;PSMD7;PSMD5;PSMD2;AKT2;PSMD3;PSMD1;AKT1;PSMA5;PSMA3;PSMA4;PSMA1;TEP1;PSME3;CSNK2B;PSME1;PSME2;UBA52;USP13;PSMD10;PSMD12;RPN2;PSMD14;PSMD13;RPN1;XIAP;PLCXD2;PSMA8;PSMB7;PSMB4;PSMB5;UBB;PSMB2;PSMB3;PSMB1;PSMF1;RPS27A;WWP2;PSMC5;PSMC6;PSMC3;PSMC4;PSMC2;STUB1;FRK;OTUD3
R-HSA-6804759	Regulation of TP53 Activity through Association with Co-factors	11	17	48	162	0.00119123	1	1	11	11	0.000810194	9606	Homo sapiens	PPP1R13L;AKT2;AKT1;TP53;POU4F1;ZNF385A;TP63;POU4F2;TP73;BANP
R-HSA-4086400	PCP/CE pathway	64	99	88	212	0.00693715	1	1	24	24	0.0017677	9606	Homo sapiens	CLTB;CLTA;AP2A1;PSMD8;PSMD9;PSMD6;PSMD7;PSMD5;PSMD2;PSMD3;RAC2;PSMD1;PRKCG;WNT5B;WNT5A;SCRIB;PSMA5;PSMA3;PSMA4;PSMA1;PSME3;PSME1;PSME2;ROR1;ROR2;UBA52;PSMD10;PSMD12;RPN2;PSMD14;PSMD13;RPN1;PSMA8;PSMB7;PSMB4;PARD6A;WNT11;PSMB5;UBB;PSMB2;PSMB3;PSMB1;AP2S1;DVL2;DVL3;PSMF1;RPS27A;WNT1;RILP;WNT4;FZD2;FZD5;SMURF2;FZD4;SMURF1;RYK;FZD6;AP2B1;PSMC5;VANGL2;PSMC6;PSMC3;PSMC4;PSMC2
R-HSA-5633007	Regulation of TP53 Activity	115	178	482	1024	0.0124728	1	1	98	98	0.00721809	9606	Homo sapiens	CPNE9;TP53RK;EHMT2;NOC2L;STK11;AKT2;CHEK2;CHEK1;AKT1;NBN;CCN1;TP63;PDK1;SUPT16H;PRKAB2;USP7;DAXX;KAT6A;CSNK2B;MAPKAPK5;DNA2;TP53;UBA52;RHNO1;CDS1;L3MBTL1;BLM;MEAF6;CBFB;MAPKAP1;BRIP1;UBB;SMYD3;BANP;MAP2K6;BARD1;PLK3;BRPF1;TPX2;CDK5;JMY;CDK2;MDM2;CDK1;RAD17;PIN1;ATM;MDM4;RAD9B;ATR;TP73;RAD9A;DYRK3;SMG1;DYRK2;SETD9;PRKAG1;CHD3;ING2;EXO1;PPP1R13L;MLST8;TOPBP1;ZNF385A;RFC5;PRMT5;RFC3;RMI2;TBP;RFC4;RM…
R-HSA-5205647	Mitophagy	20	31	79	160	0.00217224	1	1	15	15	0.00110481	9606	Homo sapiens	PRKN;TOMM40;MTERF3;SRC;ATG12;TOMM22;MAP1LC3B;PINK1;MAP1LC3A;UBB;FUNDC1;CSNK2B;MFN2;VDAC1;PGAM5;RPS27A;UBA52;SQSTM1;TOMM5;ATG5
R-HSA-453274	Mitotic G2-G2/M phases	138	214	335	593	0.0149954	1	1	80	80	0.00589232	9606	Homo sapiens	CCNH;PSMD8;PPP1CB;PSMD9;TUBB6;PSMD6;PSMD7;PPME1;PSMD5;PSMD2;PSMD3;PSMD1;NEK2;CCN1;PHLDA1;GTSE1;SKP1;CDK5RAP2;BORA;CEP135;FKBPL;CEP131;CSNK1E;RBX1;CDC25B;PSME3;AKAP9;PSME1;PSME2;AJUBA;TP53;UBA52;OPTN;PSMD10;PSMD12;RPN2;PSMD14;TUBGCP2;PSMD13;RPN1;HMMR;PKMYT1;CCNB2;CCNB1;UBB;CEP192;PSMF1;CEP76;CEP78;PLK4;PLK1;TPX2;CDK7;CDK2;TUBGCP5;CDK1;TUBGCP6;TUBGCP3;TUBGCP4;MNAT1;FBXL7;LIN54;CDKN1A;HSP90AB1;CETN2…
R-HSA-69275	G2/M Transition	136	212	335	593	0.0148553	1	1	78	78	0.00574501	9606	Homo sapiens	CCNH;PSMD8;PPP1CB;PSMD9;TUBB6;PSMD6;PSMD7;PPME1;PSMD5;PSMD2;PSMD3;PSMD1;NEK2;CCN1;PHLDA1;GTSE1;SKP1;CDK5RAP2;BORA;CEP135;FKBPL;CEP131;CSNK1E;RBX1;CDC25B;PSME3;AKAP9;PSME1;PSME2;AJUBA;TP53;UBA52;OPTN;PSMD10;PSMD12;RPN2;PSMD14;TUBGCP2;PSMD13;RPN1;HMMR;PKMYT1;CCNB2;CCNB1;UBB;CEP192;PSMF1;CEP76;CEP78;PLK4;PLK1;TPX2;CDK7;CDK2;TUBGCP5;CDK1;TUBGCP6;TUBGCP3;TUBGCP4;MNAT1;FBXL7;LIN54;CDKN1A;HSP90AB1;CETN2…
R-HSA-432722	Golgi Associated Vesicle Biogenesis	39	61	94	202	0.0042744	1	1	7	7	0.000515578	9606	Homo sapiens	ARF1;RAB5C;AP4E1;CLTA;ARRB1;PIK3C2A;BLOC1S4;TGOLN2;BLOC1S6;SNX2;AP1G1;BLOC1S1;BLOC1S3;AP1S1;AP3S1;SNX5;AP1M2;SNX6;TXNDC5;AP1M1;SH3D19;TBC1D8B;TPD52;HSPA8;SNAPIN;AP1B1;OCRL;TPD52L1;PUM1;AP4B1;IGF2R;VAMP8;GAK;NECAP1;DNAJC6;GOLGB1;YIPF6;ACBD3;VAMP2
R-HSA-5617833	Cilium Assembly	133	210	220	413	0.0147152	1	1	50	50	0.0036827	9606	Homo sapiens	DYNC2I2;DYNC2I1;TRAF3IP1;IFT172;TUBB6;NEK2;CEP97;CDK5RAP2;DYNC2H1;CEP135;CEP131;IFT80;CSNK1E;RPGRIP1L;LZTFL1;IFT88;SMO;IFT81;AKAP9;UNC119B;DYNC2LI1;KIF3B;KIF3A;TTC21B;NPHP1;INPP5E;NPHP3;NPHP4;CEP192;CEP76;RAB11FIP3;CEP78;PLK4;BBS2;BBS1;SEC16A;PLK1;RAB3IP;IFT122;AHI1;IFT22;MKS1;CDK1;CEP83;IFT27;CEP89;TTC26;ARF1;C2CD3;CETN2;PKD2;KIF17;HSPB11;IFT52;PCM1;TCTN2;DBT;TCTN1;BBS9;CNGA4;BBS7;TNPO1;IFT57;NI…
R-HSA-6804757	Regulation of TP53 Degradation	27	43	175	341	0.0030131	1	1	30	30	0.00220962	9606	Homo sapiens	CDS1;SMG1;MAPKAP1;PPP2CB;UBB;AKT2;CHEK2;MLST8;AKT1;CCN1;RFFL;RPS27A;PDK1;DAXX;USP7;MTOR;CCNA2;CCNA1;CCNG1;CDK2;MDM2;CDK1;MDM4;ATM;SGK1;UBA52;TP53
R-HSA-168638	NOD1/2 Signaling Pathway	25	40	89	179	0.00280289	1	1	18	18	0.00132577	9606	Homo sapiens	TNFAIP3;NOD1;NOD2;IKBKB;CASP9;CASP8;UBB;IRAK1;CASP2;IKBKG;RPS27A;AAMP;MAP3K7;MAP2K6;RIPK2;CARD9;MAPK13;MAPK11;TRAF6;TAB3;TAB2;TAB1;UBA52;DCP2;BIRC2
R-HSA-8853884	Transcriptional Regulation by VENTX	30	48	208	423	0.00336346	1	1	13	13	0.000957502	9606	Homo sapiens	CEBPB;ANAPC15;ANAPC16;EHMT2;LEF1;RELA;ANAPC10;ANAPC11;CDC23;CCND1;CDC27;APC2;TCF7L2;ANAPC7;UBE2C;UBE2E1;NFKB1;UBE2S;AGO4;AGO1;CDC16;AGO2;ANAPC4;CTNNB1;ANAPC5;NANOG;TCF4;TP53;ANAPC1;ANAPC2
R-HSA-9020702	Interleukin-1 signaling	68	109	142	283	0.00763787	1	1	47	47	0.00346174	9606	Homo sapiens	IKBKB;PSMD8;PSMD9;PSMD6;PSMD7;PSMD5;PSMD2;NKIRAS2;PSMD3;PSMD1;MAP3K8;IKBKG;MAP3K7;SKP1;MAP2K1;RIPK2;IRAK4;RBX1;PSMA5;PSMA3;BCAM;PSMA4;PSMA1;TRAF6;IL1B;PSME3;PSME1;PSME2;UBA52;SQSTM1;PSMD10;PSMD12;RPN2;PSMD14;PSMD13;RPN1;PELI2;NOD1;NOD2;RELA;PSMA8;PSMB7;PSMB4;PSMB5;UBB;IRAK1;PSMB2;PSMB3;PSMB1;PSMF1;RPS27A;MAP2K6;MAP3K3;S100B;NFKB1;NFKB2;PSMC5;PSMC6;S100Z;PSMC3;PSMC4;TNIP2;PSMC2;REL;TAB3;TAB2;TAB1;…
R-HSA-8866910	TFAP2 (AP-2) family regulates transcription of growth factors and their receptors	13	21	350	624	0.00147152	1	1	18	18	0.00132577	9606	Homo sapiens	TFAP2A;TFAP2B;TFAP2C;FSHB;ERBB2;ATAD2;TGFA;CGA;ESR1
R-HSA-9664873	Pexophagy	8	13	90	160	0.000910938	1	1	13	13	0.000957502	9606	Homo sapiens	MAP1LC3B;UBB;PEX5;ATM;USP30;RPS27A;UBA52;SQSTM1
R-HSA-1852241	Organelle biogenesis and maintenance	208	338	391	784	0.0236844	1	1	86	86	0.00633424	9606	Homo sapiens	DYNC2I2;DYNC2I1;ATF2;TRAF3IP1;IFT172;MICOS13;MICOS10;MTERF1;CEP97;CDK5RAP2;DYNC2H1;MED1;PRKAB2;IFT80;CSNK1E;IFT88;IFT81;AKAP9;TFAM;UNC119B;DYNC2LI1;INPP5E;CEP192;PPARGC1A;CEP76;RAB11FIP3;PPARGC1B;CEP78;PLK4;BBS2;DMAC2L;BBS1;APOOL;PLK1;RAB3IP;MKS1;CEP83;CEP89;ARF1;C2CD3;CETN2;PRKAG1;TFB1M;KIF17;HSPB11;PCM1;TCTN2;TCTN1;BBS9;BBS7;NINL;CC2D2A;BBS5;GABPA;BBS4;RAB8A;UBXN6;CCT3;NCOA1;OFD1;CCT2;NCOA2;EXO…
R-HSA-2151201	Transcriptional activation of mitochondrial biogenesis	54	88	122	263	0.00616635	1	1	32	32	0.00235693	9606	Homo sapiens	ATF2;CRTC3;ALAS1;ACSS2;HDAC3;CHD9;PERM1;NRF1;TFB1M;ATP5F1B;TGS1;MTERF1;TBL1X;PPARGC1A;MEF2D;GABPA;UBXN6;PPARGC1B;ESRRA;USP46;NCOA1;NCOA2;MED1;NCOA6;TWNK;IDH2;SIRT4;SIRT5;CNPY2;TFB2M;SOD2;PPRC1;POLRMT;SIRT3;PHF5A;NCOR1;POLG2;CARM1;TFAM;SSBP1
R-HSA-5357905	Regulation of TNFR1 signaling	25	41	365	671	0.00287296	1	1	17	17	0.00125212	9606	Homo sapiens	USP4;USP21;IMP3;TRADD;OTUD7B;TNFAIP3;XIAP;IMP4;TNFRSF1A;IKBKB;CLIP3;CASP8;SHARPIN;UBB;RNF216;MADD;RACK1;FADD;IKBKG;RBCK1;RPS27A;UBA52;IRF9;BIRC2
R-HSA-6806003	Regulation of TP53 Expression and Degradation	28	46	254	503	0.00322332	1	1	35	35	0.00257789	9606	Homo sapiens	CDS1;SMG1;MAPKAP1;PPP2CB;UBB;AKT2;CHEK2;MLST8;AKT1;CCN1;RFFL;RPS27A;PDK1;DAXX;USP7;MTOR;CCNA2;CCNA1;CCNG1;CDK2;MDM2;CDK1;MDM4;ATM;SGK1;UBA52;TP53
R-HSA-9013507	NOTCH3 Activation and Transmission of Signal to the Nucleus	17	28	81	153	0.00196202	1	1	15	15	0.00110481	9606	Homo sapiens	PSENEN;NOTCH3;EGF;PSEN2;MIB2;ALG3;WWP2;YBX1;PSEN1;MIB1;DLL4;NEURL1B;NCSTN;APH1B;UBB;TACC3;RPS27A;UBA52
R-HSA-2173788	Downregulation of TGF-beta receptor signaling	17	28	92	192	0.00196202	1	1	28	28	0.00206231	9606	Homo sapiens	SMAD2;USP15;SMURF2;SMURF1;NEDD4L;MTMR4;UCHL5;SMAD7;PPP1CB;PPP1CC;UBB;STRAP;STUB1;EMB;RPS27A;UBA52
R-HSA-3108232	SUMO E3 ligases SUMOylate target proteins	111	183	951	1838	0.0128232	1	1	131	131	0.00964867	9606	Homo sapiens	NUP107;NUP188;SMC5;PARK7;SMC3;NR3C1;NR3C2;GRIP1;HERC2;TRIM24;NUP214;DAXX;NUP210;NSMCE2;NSMCE1;HIC1;NUP93;AR;PGR;NUP98;TP53;SF1;DNMT1;NUP205;BLM;POM121;SEH1L;L3MBTL2;CTBP1;CDCA8;XPC;AAAS;NUP160;NUP85;NUP88;TP53BP1;PPARGC1A;TFAP2A;TFAP2B;TFAP2C;PHC1;CBX5;XRCC4;NUP155;CBX4;CBX2;NUP153;ESR1;NFKB2;HNRNPK;REL;MDM2;HNRNPC;BAP1;TOP2A;TOP2B;ZNF131;THRB;CETN2;CHD3;PCM1;ING2;SUMO1;IKBKG;IKBKE;NCOA1;NDC1;NCO…
R-HSA-381340	Transcriptional regulation of white adipocyte differentiation	66	109	211	455	0.00763787	1	1	18	18	0.00132577	9606	Homo sapiens	TRAM1;CHD9;CCNC;MED16;MED15;MED18;MED17;MED12;MED11;CCND3;MED14;MED10;CD36;NCOA1;SREBF1;NCOA2;MED1;NCOA6;MED8;MED9;MED4;MED27;SREBF2;MED6;MED29;MED7;MED28;NCOR2;MED23;MED22;MED25;NCOR1;MED24;MED21;MED20;PPARG;ANGPTL4;CEBPA;CEBPB;HDAC3;CEBPD;LPL;RELA;MED30;FAM120B;TGS1;MED31;TBL1X;WNT1;PPARGC1A;WNT10B;CDK19;NR2F2;KLF4;NFKB1;CDK8;PHF5A;CDK4;CARM1
R-HSA-5358351	Signaling by Hedgehog	101	168	214	423	0.0117721	1	1	82	82	0.00603963	9606	Homo sapiens	HHIP;IFT172;ARRB1;EFCAB7;GLI1;CDC73;GLI3;PSMD8;IFT52;PSMD9;HHAT;TUBB6;PSMD6;PSMD7;PSMD5;PSMD2;SUFU;BOC;PSMD3;PSMD1;IFT57;CDON;SKP1;DYNC2H1;OFD1;IFT140;IQCE;RPGRIP1L;KIF7;WDR35;RBX1;DISP2;PSMA5;IFT88;PSMA3;ADCY9;PSMA4;SMO;PRKAR1B;PSMA1;PSME3;ULK3;PSME1;NUMB;PSME2;UBA52;GAS8;PSMD10;VCP;PSMD12;RPN2;INTU;PSMD14;DHH;PSMD13;RPN1;SEL1L;DERL2;TULP3;ADCY8;ADCY7;ADCY5;PSMA8;SCUBE2;ERLEC1;PSMB7;GRK3;PSMB4;P…
R-HSA-5635838	Activation of SMO	12	20	84	149	0.00140144	1	1	9	9	0.000662886	9606	Homo sapiens	GRK3;SMO;KIF3A;DHH;CSNK1A1;PTCH1;BOC;IQCE;ARRB1;EFCAB7;GAS8;CDON
R-HSA-2565942	Regulation of PLK1 Activity at G2/M Transition	55	92	146	264	0.00644664	1	1	12	12	0.000883848	9606	Homo sapiens	CETN2;PPP1CB;PCM1;DBT;NEK2;NINL;CEP290;RAB8A;SKP1;CDK5RAP2;OFD1;BORA;CEP135;PPP1R12A;CEP131;HAUS4;HAUS3;HAUS6;CSNK1E;HAUS5;TUBG1;DYNLL1;CKAP5;HAUS1;AKAP9;CEP63;UBA52;AJUBA;SFI1;OPTN;SDCCAG8;DCTN2;SSNA1;AURKB;AURKA;CCNB2;CCNB1;UBB;HAUS8;HAUS7;CEP192;RPS27A;PCNT;CEP76;CEP78;PLK4;DYNC1H1;NDE1;CEP152;PLK1;CROCC2;NEDD1;DLC1;CENPJ;ALMS1;CDK1;CEP41;CEP43
R-HSA-8864260	Transcriptional regulation by the AP-2 (TFAP2) family of transcription factors	31	52	597	1110	0.00364375	1	1	44	44	0.00324077	9606	Homo sapiens	TFAP2A;TFAP2B;WWOX;TFAP2C;CDKN1A;TFAP2D;TFAP2E;CITED1;FSHB;NOP2;ATAD2;KCTD1;TGFA;YEATS4;DEK;ESR1;HSPD1;PHF5A;SUMO1;ERBB2;CGA;PITX2
R-HSA-2990846	SUMOylation	114	192	970	1875	0.0134539	1	1	140	140	0.0103116	9606	Homo sapiens	NUP107;NUP188;SMC5;PARK7;SMC3;NR3C1;NR3C2;GRIP1;HERC2;TRIM24;NUP214;DAXX;NUP210;NSMCE2;NSMCE1;HIC1;NUP93;AR;PGR;NUP98;TP53;SF1;DNMT1;NUP205;BLM;POM121;SEH1L;L3MBTL2;CTBP1;CDCA8;XPC;AAAS;NUP160;NUP85;NUP88;TP53BP1;PPARGC1A;TFAP2A;TFAP2B;TFAP2C;PHC1;CBX5;XRCC4;NUP155;CBX4;CBX2;NUP153;ESR1;NFKB2;HNRNPK;REL;MDM2;UBA2;HNRNPC;BAP1;TOP2A;TOP2B;ZNF131;THRB;CETN2;CHD3;PCM1;ING2;SUMO1;IKBKG;IKBKE;NCOA1;NDC…
R-HSA-5689896	Ovarian tumor domain proteases	26	44	174	320	0.00308318	1	1	14	14	0.00103116	9606	Homo sapiens	VCP;OTUD7A;OTUD7B;TNFAIP3;NOD1;NOD2;PLCXD2;IFIH1;VCPIP1;UBB;IKBKG;RPS27A;CAP1;RIPK2;YOD1;ESR1;MAVS;APC;TNIP2;TEP1;TRAF3;TRAF6;CDK1;NAF1;UBA52;TP53;OTUD3
R-HSA-168164	Toll Like Receptor 3 (TLR3) Cascade	60	102	234	470	0.00714736	1	1	61	61	0.00449289	9606	Homo sapiens	ATF1;ATF2;UBE2D2;ELK1;IKBKB;TBK1;RPS6KA5;CASP8;NKIRAS2;RPS6KA1;MAP3K8;IKBKG;IKBKE;MAP3K7;SKP1;CAP1;DUSP4;MAP2K1;RIPK3;RIPK2;PPP2R5D;VRK3;TICAM1;DUSP6;DUSP7;BCAM;MAPKAPK3;IRF3;TRAF3;TRAF6;UBA52;TLR3;BIRC2;NOD1;NOD2;TANK;RELA;MAPK9;PPP2CB;MAPK7;UBB;IRAK1;MAPK1;FADD;MAP2K7;RPS27A;MAP2K6;MAPK3;JUN;S100B;NFKB1;NFKB2;MAPK10;MAPK11;S100Z;TNIP2;SARM1;REL;TAB3;TAB2;TAB1
R-HSA-1592230	Mitochondrial biogenesis	75	128	186	398	0.00896924	1	1	36	36	0.00265154	9606	Homo sapiens	ATF2;CRTC3;ALAS1;CHD9;PRKAG1;MICOS13;TFB1M;MICOS10;MTERF1;GABPA;UBXN6;USP46;NCOA1;NCOA2;MED1;PRKAB2;NCOA6;TWNK;SIRT4;SIRT5;CNPY2;TFB2M;PPRC1;POLRMT;SIRT3;NCOR1;POLG2;TFAM;ACSS2;PRKAA2;HDAC3;PERM1;NRF1;ATP5F1B;SAMM50;TGS1;TBL1X;PPARGC1A;MEF2D;ATP5MF;PPARGC1B;ESRRA;DMAC2L;HSPA9;ATP5PF;ATP5PD;APOOL;ATP5PB;MTX2;IDH2;IMMT;SOD2;ATP5F1C;ATP5F1D;ATP5F1E;MAPK11;PHF5A;TMEM11;CARM1;ATP5PO;SSBP1
R-HSA-5687128	MAPK6/MAPK4 signaling	62	106	322	597	0.00742765	1	1	40	40	0.00294616	9606	Homo sapiens	TRAM1;CDC14B;PSMD8;PSMD9;PSMD6;CCND3;PSMD7;PSMD5;PSMD2;PSMD3;PSMD1;EMB;RAG2;RAG1;MMP2;ETV4;PSMA5;PSMA3;PSMA4;PSMA1;CDC42EP5;PSME3;CDC42EP3;PSME1;PSME2;MAPKAPK5;UBA52;PSMD10;PSMD12;RPN2;PSMD14;PSMD13;RPN1;PSMA8;PSMB7;PAK1;PSMB4;PSMB5;UBB;PSMB2;PSMB3;PSMB1;PSMF1;MAPK6;RPS27A;MAPK4;JUN;PSMC5;PSMC6;PSMC3;AGO4;PSMC4;AGO1;AGO2;PSMC2;CDK1
R-HSA-6791312	TP53 Regulates Transcription of Cell Cycle Genes	38	65	174	355	0.00455469	1	1	42	42	0.00309347	9606	Homo sapiens	CDKN1A;PCNA;CBFB;AURKB;AURKA;CLN3;CCNB1;PCBP4;E2F1;E2F2;E2F4;CCN1;E2F7;ZNF385A;E2F8;PLK3;CNOT6L;PRMT1;CNOT10;ARID3A;CCNA2;CCNA1;CNOT7;RBL1;CCNE2;CNOT1;CNOT11;CCNE1;CENPJ;CNOT2;CARM1;CDK2;CDK1;CNOT8;CNOT9;TP53
R-HSA-418889	Caspase activation via Dependence Receptors in the absence of ligand	7	12	90	150	0.000840866	1	1	8	8	0.000589232	9606	Homo sapiens	CASP9;UNC5A;DAPK1;UNC5B;DCC;DAPK3;APPL2;APPL1
R-HSA-8852135	Protein ubiquitination	49	84	124	228	0.00588606	1	1	32	32	0.00235693	9606	Homo sapiens	UBE2D2;UBE2Z;CDC73;RNF152;SHPRH;USP7;USP5;UBE2E1;UBE2E2;PEX2;UCHL3;RNF40;RRAGA;UBE2R2;PEX5;UBE2V2;UBA52;VCP;PCNA;UBA7;UBA6;PRKDC;CTR9;DERL1;WDR61;RTF1;BCL10;UBE2J2;UBB;HLTF;TMEM129;LEO1;RPS27A;RNF20;UBE2H;UBE2B;UBE2C;PEX10;UBE2A;UBE2G2;PEX12;PEX13;PEX14;UBE2S;UBE2T;PAF1;RNF181;UBA1;RAD18
R-HSA-450341	Activation of the AP-1 family of transcription factors	7	12	72	160	0.000840866	1	1	5	5	0.00036827	9606	Homo sapiens	MAPK10;MAPK9;ATF2;MAPK11;JUN;MAPK1;MAPK3
R-HSA-186712	Regulation of beta-cell development	39	67	82	161	0.00469484	1	1	26	26	0.001915	9606	Homo sapiens	PKLR;MAML1;ONECUT1;PDX1;PAX4;HNF4G;SLC2A2;HNF1A;GCK;NEUROD1;KAT2B;KAT2A;NR5A2;SNW1;PHF5A;RFX6;HNF4A;AKT2;AKT1;IAPP;MAML3;PTF1A;FOXA3;FOXA2
R-HSA-8949613	Cristae formation	18	31	66	141	0.00217224	1	1	2	2	0.000147308	9606	Homo sapiens	HSPA9;DMAC2L;ATP5PF;ATP5PD;APOOL;ATP5PB;MTX2;IMMT;MICOS13;MICOS10;ATP5F1C;ATP5F1D;ATP5F1E;SAMM50;ATP5F1B;TMEM11;ATP5PO;ATP5MF
R-HSA-450294	MAP kinase activation	40	69	121	242	0.00483498	1	1	32	32	0.00235693	9606	Homo sapiens	ATF1;ATF2;NOD1;NOD2;ELK1;IKBKB;MAPK9;PPP2CB;MAPK7;RPS6KA5;UBB;IRAK1;RPS6KA1;MAPK1;MAP3K8;IKBKG;MAP2K7;RPS27A;MAP3K7;SKP1;MAP2K6;MAPK3;DUSP4;MAP2K1;JUN;RIPK2;PPP2R5D;VRK3;NFKB1;DUSP6;DUSP7;MAPK10;MAPK11;MAPKAPK3;TNIP2;TRAF6;TAB3;TAB2;TAB1;UBA52
R-HSA-2173796	SMAD2/SMAD3:SMAD4 heterotrimer regulates transcription	22	38	163	292	0.00266274	1	1	19	19	0.00139943	9606	Homo sapiens	TGIF1;SMAD2;CCNK;CCNT1;HDAC1;SERPINE1;CCNC;SMAD7;CDK9;CDK8;RBL1;UBB;SP1;E2F2;MAPK1;E2F4;RPS27A;E2F5;UBA52;RNF111;MEN1;MAPK3
R-HSA-8876725	Protein methylation	11	19	100	186	0.00133137	1	1	9	9	0.000662886	9606	Homo sapiens	HSPA8;VCP;PRMT1;PRMT3;ABAT;ETFB;METTL21A;METTL22;KIN;VCPKMT;ETFBKMT;CIR1;RPS2;EEF1AKMT2
R-HSA-1295596	Spry regulation of FGF signaling	11	19	73	177	0.00133137	1	1	11	11	0.000810194	9606	Homo sapiens	PPP2CB;UBB;SRC;MKNK1;SPRY2;MAPK1;BRAF;CBL;RPS27A;UBA52;MAPK3
R-HSA-5688426	Deubiquitination	167	289	412	782	0.0202509	1	1	77	77	0.00567136	9606	Homo sapiens	TRRAP;PSMD8;CDC20;PSMD9;PSMD6;PSMD7;PSMD5;PSMD2;RUVBL1;PSMD3;PSMD1;CCN1;SKP2;MAP3K7;NFRKB;USP8;USP7;USP5;USP4;USP3;YOD1;RNF123;AR;TEP1;HGS;PSME3;PSME1;VDAC3;FKBP8;PSME2;VDAC1;STAM2;TP53;UBA52;CFTR;INO80C;PSMD10;INO80B;INO80E;VCP;PSMD12;RPN2;PSMD14;PSMD13;RPN1;BRCC3;GATA3;FOXO4;PLCXD2;SNX3;VCPIP1;ATXN3;UBB;ATXN7;PSMF1;CLSPN;SUDS3;BARD1;SMAD2;SMAD1;SMURF2;INO80;STAM;ESR1;SMAD7;TADA2B;MAVS;MDM2;CDK1…
R-HSA-9013695	NOTCH4 Intracellular Domain Regulates Transcription	15	26	50	114	0.00182188	1	1	9	9	0.000662886	9606	Homo sapiens	ACTA2;NOTCH2;KAT2B;KAT2A;SNW1;PHF5A;HEY1;MAML1;FLT4;HEY2;MAML3
R-HSA-8878159	Transcriptional regulation by RUNX3	68	118	206	414	0.00826852	1	1	47	47	0.00346174	9606	Homo sapiens	CDKN1A;MAML1;RORC;PSMD8;PSMD9;PSMD6;PSMD7;CCND1;PSMD5;PSMD2;PSMD3;PSMD1;ITGA4;RUNX3;RUNX1;PSMA5;KAT2B;PSMA3;KAT2A;PSMA4;PSMA1;PSME3;PSME1;PSME2;MAML3;UBA52;TP53;YAP1;HDAC4;PSMD10;PSMD12;CBFB;RPN2;PSMD14;PSMD13;SRC;RPN1;TCF7;LEF1;PSMB7;PSMB4;PSMB5;UBB;PSMB2;PSMB3;PSMB1;SPP1;PSMF1;RPS27A;TCF7L2;SMURF2;SMURF1;PSMC5;SNW1;PHF5A;PSMC6;PSMC3;PSMC4;PSMC2;MDM2;CTNNB1;TCF4;KRAS
R-HSA-2173795	Downregulation of SMAD2/3:SMAD4 transcriptional activity	19	33	199	375	0.00231238	1	1	25	25	0.00184135	9606	Homo sapiens	TGIF1;SMAD2;SMURF2;PARP1;SMOX;HDAC1;SERPINE1;ATP1B4;NEDD4L;SMAD7;NCOR2;NCOR1;SNW1;UBB;RPS27A;UBA52;RNF111;TRIM33
R-HSA-8866652	Synthesis of active ubiquitin: roles of E1 and E2 enzymes	19	33	60	120	0.00231238	1	1	16	16	0.00117846	9606	Homo sapiens	UBE2H;USP7;UBA7;USP5;UBE2B;UBA6;UBE2C;UBE2D2;UBE2E1;UBE2E2;UBE2A;UBE2G2;UBE2Z;UCHL3;UBB;UBE2R2;UBE2S;UBE2T;UBA1;RPS27A;UBA52
R-HSA-6807070	PTEN Regulation	98	171	267	533	0.0119823	1	1	56	56	0.00412462	9606	Homo sapiens	ATF2;KDM1A;ATN1;NR2E1;CHD3;RPTOR;PSMD8;PREX2;PSMD9;PSMD6;PSMD7;MECOM;PSMD5;AKT2;SALL4;PSMD2;PSMD3;MLST8;AKT1;PSMD1;USP7;CNOT6L;EED;PSMA5;RRAGA;PSMA3;PSMA4;PSMA1;TEP1;PSME3;CSNK2B;PSME1;PSME2;PPARG;TP53;UBA52;USP13;PSMD10;HDAC5;PSMD12;HDAC3;RPN2;PSMD14;PSMD13;HDAC1;RPN1;XIAP;PLCXD2;RNF2;PSMA8;PSMB7;PSMB4;MTA1;PSMB5;UBB;RBBP4;PSMB2;PSMB3;PSMB1;MAPK1;SLC38A9;PSMF1;MTA2;RPS27A;MTA3;MAPK3;EGR1;JUN;PHC…
R-HSA-9012852	Signaling by NOTCH3	36	63	111	225	0.00441455	1	1	37	37	0.0027252	9606	Homo sapiens	NOTCH3;PLXND1;MAML1;PSEN2;YBX1;IKZF1;PSEN1;PRL;DLL4;NEURL1B;NCSTN;APH1B;UBB;HEY1;HEY2;RPS27A;DLGAP5;PSENEN;EGF;MIB2;ALG3;WWP2;MIB1;HEYL;KAT2B;KAT2A;SNW1;PHF5A;TACC3;MAML3;UBA52
R-HSA-210990	PECAM1 interactions	8	14	73	171	0.00098101	1	1	7	7	0.000515578	9606	Homo sapiens	LYN;YES1;LCK;SRC;INPP5D;PTPN6;ITGAV;PLCG1
R-HSA-5654738	Signaling by FGFR2	50	88	210	518	0.00616635	1	1	46	46	0.00338808	9606	Homo sapiens	SHC1;SRC;PIK3R1;CBL;FGF3;FGF5;TIAL1;PPP2CB;FGF7;UBB;POLR2A;POLR2B;POLR2C;MKNK1;POLR2D;POLR2F;MAPK1;POLR2G;POLR2H;PLCG1;POLR2I;FGFBP3;RPS27A;POLR2J;FGF23;POLR2K;FGF22;POLR2L;MAPK3;NCBP1;NCBP2;GAB1;BRAF;GTF2F1;FRS3;FGF16;HNRNPM;PIK3CA;ESRP2;HNRNPH1;ESRP1;SPRY2;KRAS;UBA52;FGFR2
R-HSA-1632852	Macroautophagy	85	150	277	535	0.0105108	1	1	87	87	0.0064079	9606	Homo sapiens	MTMR14;PRKAG1;PARK7;WDR45;TOMM22;RPTOR;MAP1LC3B;TUBB6;MAP1LC3A;MAP1LC3C;FUNDC1;RB1CC1;MLST8;USP30;ATG3;GABARAPL2;PRKAB2;ATG9B;ATG9A;ATG10;TSC2;WIPI1;WIPI2;ATG14;DYNLL1;ATG13;ATG12;DYNC1LI1;RRAGA;IFT88;DYNC1LI2;PEX5;CSNK2B;ATG4C;CHMP4C;CHMP3;PLIN3;ATG4B;PLIN2;PGAM5;PIK3C3;VDAC1;UBA52;CHMP7;SQSTM1;CFTR;PRKN;BECN1;PRKAA1;VCP;PRKAA2;MTMR3;TOMM40;WDR45B;SRC;PIK3R4;HDAC6;UBB;ARL13B;ATG101;HSF1;MFN2;SLC…
R-HSA-75892	Platelet Adhesion to exposed collagen	9	16	48	105	0.00112115	1	1	6	6	0.000441924	9606	Homo sapiens	LYN;GP9;FCER1G;COL1A2;VWF;GP1BB;ITGA10;ITGA1;PELO;TSKU
R-HSA-9027276	Erythropoietin activates Phosphoinositide-3-kinase (PI3K)	9	16	42	102	0.00112115	1	1	7	7	0.000515578	9606	Homo sapiens	LYN;PIK3CA;GAB1;PIK3CD;PIK3CB;PIK3R1;PIK3CG;EPOR;PIK3R5
R-HSA-2173793	Transcriptional activity of SMAD2/SMAD3:SMAD4 heterotrimer	32	57	315	582	0.00399411	1	1	44	44	0.00324077	9606	Homo sapiens	CCNK;CCNT1;HDAC1;SERPINE1;NEDD4L;CCNC;UBB;E2F2;MAPK1;E2F4;E2F5;RPS27A;RNF111;MEN1;MAPK3;TGIF1;SMAD2;SMURF2;PARP1;SMOX;ATP1B4;SMAD7;NCOR2;CDK9;CDK8;NCOR1;SNW1;RBL1;SP1;UBA52;TRIM33
R-HSA-165159	MTOR signalling	28	50	152	308	0.00350361	1	1	29	29	0.00213597	9606	Homo sapiens	PRKAA1;PRKAA2;CAB39;CAB39L;PRKAG1;FPR1;RPTOR;STK11;EEF2K;AKT2;MLST8;AKT1;SLC38A9;PRKAB2;STRADA;STRADB;RPS6;TSC2;MTOR;RRAGA;AKT1S1;FKBP1B;LAMTOR2;LAMTOR1;LAMTOR4;RHEBL1;LAMTOR3;LAMTOR5
R-HSA-205043	NRIF signals cell death from the nucleus	10	18	52	100	0.0012613	1	1	7	7	0.000515578	9606	Homo sapiens	PSENEN;NCSTN;APH1B;UBB;TRAF6;PSEN2;ALG3;PSEN1;RPS27A;UBA52;SQSTM1
R-HSA-8869496	TFAP2A acts as a transcriptional repressor during retinoic acid induced cell differentiation	5	9	58	114	0.00063065	1	1	7	7	0.000515578	9606	Homo sapiens	TFAP2A;NOP2;HSPD1
R-HSA-199977	ER to Golgi Anterograde Transport	91	164	107	228	0.0114918	1	1	39	39	0.0028725	9606	Homo sapiens	MCFD2;ARF1;CTSZ;MIA3;AREG;GOLGA2;PPP6C;TUBB6;TFG;CAPZB;PPP6R3;TMED3;TMED2;ACP2;TMED7;ACP1;SPTAN1;CTSC;CAP1;TMED9;COG8;SEC13;COG7;TRAPPC2L;COG6;COG5;COG4;COG3;COG2;COG1;ARFGAP3;DYNLL1;SPTB;BET1L;COPZ1;ARFGAP1;F5;ARFGAP2;DYNC1LI1;F8;DYNC1LI2;TBC1D20;PREB;KDELR3;SEC22A;SEC22C;SPTBN4;DCTN5;COPB2;COPA;SEC23A;TMED10;DCTN2;STX17;SAR1B;DCTN4;GOSR2;COPB1;USO1;GOSR1;TGFA;LMAN1;SCFD1;LMAN2;CD59;YKT6;CAP2;SE…
R-HSA-6811442	Intra-Golgi and retrograde Golgi-to-ER traffic	121	219	128	282	0.0153458	1	1	48	48	0.00353539	9606	Homo sapiens	USP6NL;SYS1;GCC1;RAB41;GOLGA4;TUBB6;GOLGA5;KIF5C;GOLGA1;KIF21A;KIF21B;COG8;COG7;COG6;COG5;COG4;COG3;COG2;COG1;RINT1;DYNC1LI1;RAB30;DYNC1LI2;ZW10;KIF20A;KDELR3;COPB2;COPA;TMED10;COPB1;RHOBTB3;PLA2G6;TGOLN2;KLC3;KLC2;RACGAP1;KIF3B;MAN2A2;KIF3A;MAN2A1;VTI1A;RAB6A;SURF4;M6PR;IGF2R;KIF18A;COPE;ARF1;KIF11;USE1;RABEPK;BICD2;KIF15;KIF19;CAPZB;MAN1A2;TMED3;KIF1C;TMED2;KIF1B;MAN1A1;ACP2;TMED7;SNAP29;ACP1;C…
R-HSA-5655253	Signaling by FGFR2 in disease	32	58	57	148	0.00406419	1	1	28	28	0.00206231	9606	Homo sapiens	PIK3R1;FGF3;FGF5;FGF7;POLR2A;POLR2B;POLR2C;POLR2D;POLR2F;POLR2G;POLR2H;PLCG1;POLR2I;POLR2J;FGF23;POLR2K;FGF22;POLR2L;NCBP1;NCBP2;GAB1;GTF2F1;FGF16;PIK3CA;KRAS;FGFR2
R-HSA-166166	MyD88-independent TLR4 cascade	59	107	244	501	0.00749772	1	1	60	60	0.00441924	9606	Homo sapiens	ATF1;ATF2;UBE2D2;ELK1;IKBKB;TBK1;RPS6KA5;CASP8;NKIRAS2;RPS6KA1;MAP3K8;IKBKG;IKBKE;MAP3K7;SKP1;CAP1;DUSP4;MAP2K1;RIPK3;RIPK2;PPP2R5D;VRK3;TICAM1;DUSP6;DUSP7;BCAM;MAPKAPK3;IRF3;TRAF3;TRAF6;UBA52;BIRC2;NOD1;NOD2;TANK;RELA;MAPK9;PPP2CB;MAPK7;UBB;IRAK1;MAPK1;FADD;MAP2K7;RPS27A;MAP2K6;MAPK3;JUN;S100B;NFKB1;NFKB2;MAPK10;MAPK11;S100Z;TNIP2;SARM1;REL;TAB3;TAB2;TAB1
R-HSA-937061	TRIF(TICAM1)-mediated TLR4 signaling	59	107	243	500	0.00749772	1	1	58	58	0.00427193	9606	Homo sapiens	ATF1;ATF2;UBE2D2;ELK1;IKBKB;TBK1;RPS6KA5;CASP8;NKIRAS2;RPS6KA1;MAP3K8;IKBKG;IKBKE;MAP3K7;SKP1;CAP1;DUSP4;MAP2K1;RIPK3;RIPK2;PPP2R5D;VRK3;TICAM1;DUSP6;DUSP7;BCAM;MAPKAPK3;IRF3;TRAF3;TRAF6;UBA52;BIRC2;NOD1;NOD2;TANK;RELA;MAPK9;PPP2CB;MAPK7;UBB;IRAK1;MAPK1;FADD;MAP2K7;RPS27A;MAP2K6;MAPK3;JUN;S100B;NFKB1;NFKB2;MAPK10;MAPK11;S100Z;TNIP2;SARM1;REL;TAB3;TAB2;TAB1
R-HSA-2559585	Oncogene Induced Senescence	23	42	79	154	0.00294303	1	1	19	19	0.00139943	9606	Homo sapiens	RB1;CDKN2D;CDKN2C;ETS1;CDK6;UBB;SP1;CDK4;AGO4;AGO1;ID1;AGO2;ERF;MDM2;E2F1;E2F2;MAPK1;MDM4;E2F3;RPS27A;TP53;UBA52;MAPK3
R-HSA-201681	TCF dependent signaling in response to WNT	118	216	699	1299	0.0151356	1	1	71	71	0.00522943	9606	Homo sapiens	TRRAP;SOX2;PSMD8;SOX3;PSMD9;PSMD6;PSMD7;SOX17;PSMD5;AKT2;PSMD2;RUVBL1;PSMD3;AKT1;PSMD1;SOX6;SOX7;MEN1;RNF43;USP8;CTNNBIP1;WNT5A;SOX13;SOX14;CSNK1E;RUNX3;RBX1;PYGO2;SFRP2;PSME3;CSNK2B;PSME1;PSME2;IGFALS;UBA52;PSMD10;KMT2D;PSMD12;RPN2;PSMD14;CTBP1;PSMD13;RPN1;TCF7;KLHL12;UBB;TERT;DVL2;DVL3;PSMF1;WNT1;WNT3;BCL9L;WNT4;FZD2;SMURF2;FZD5;WNT3A;FZD4;CAV1;FZD6;BCL9;CCDC88C;TCF4;CHD8;USP34;CBY1;ASH2L;CDC73…
R-HSA-4641262	Disassembly of the destruction complex and recruitment of AXIN to the membrane	18	33	100	183	0.00231238	1	1	7	7	0.000515578	9606	Homo sapiens	FZD2;FZD5;WNT3A;CSNK1A1;CAV1;AXIN1;PPP2R5B;LRP5;WNT8B;PPP2R5A;PPP2R5D;LRP6;PPP2CB;APC;DVL2;DVL3;CTNNB1;WNT1
R-HSA-2995410	Nuclear Envelope (NE) Reassembly	48	88	100	217	0.00616635	1	1	24	24	0.0017677	9606	Homo sapiens	ANKLE2;AHCTF1;NUP205;POM121;SEH1L;NUP107;NUP188;VPS4A;NUP160;CCNB2;TUBB6;CCNB1;SPAST;SUMO1;NUP85;LMNA;PIM1;RCC1;BANF1;NUP43;TNPO1;EMD;LBR;NDC1;SEC13;NUP155;NUP133;IST1;NUP153;VRK1;VRK2;LEMD3;SIRT2;NUP93;CHMP2A;CDK1;CHMP4C;NUP35;CHMP3;NUP54;NUP98;CHMP7;RAN;CC2D1A;NUP58;KPNB1;NUP37;CC2D1B
R-HSA-5693607	Processing of DNA double-strand break ends	49	90	105	255	0.0063065	1	1	17	17	0.00125212	9606	Homo sapiens	SMG1;BABAM1;BABAM2;HERC2;SUMO1;EXO1;CHEK1;UIMC1;NBN;TOPBP1;CCN1;RFC5;TIPIN;RFC3;RMI2;RFC4;RMI1;RFC2;TOP3A;SIRT6;CCNA2;CCNA1;UBE2V2;TIMELESS;DNA2;UBA52;RHNO1;BLM;GRP;ABRAXAS1;RNF8;BRCC3;RNF4;BRIP1;UBB;NSD2;RBBP8;TP53BP1;CLSPN;RPS27A;BARD1;RPA1;RPA2;RAD50;RPA3;CDK2;CDK1;RAD17;RAD1;ATM;RAD9B;ATR;RAD9A
R-HSA-73886	Chromosome Maintenance	75	138	199	325	0.00966996	1	1	38	38	0.00279885	9606	Homo sapiens	FEN1;DSCC1;CHTF18;PPP6C;MIS18BP1;RUVBL2;RUVBL1;CDC27;PPP6R3;OIP5;CCN1;RFC5;DAXX;RFC3;RFC4;RFC1;LIG1;RFC2;ATRX;TINF2;KNL1;TERF1;CCNA2;CCNA1;SHQ1;DKC1;NHP2;POT1;TERF2IP;DNA2;PIF1;PRIM2;RTEL1;BLM;PCNA;PRIM1;ADD1;POLD3;POLD4;CHTF8;TERT;RBBP4;POLR2A;POLR2B;POLR2C;POLD1;POLR2D;POLD2;GAR1;POLR2F;RAD54L;POLR2G;POLR2H;POLR2I;POLR2J;POLR2K;POLR2L;CENPT;CENPU;ACD;CENPW;RPA1;SMARCA5;RPA2;POLA1;POLA2;TEN1;MIS…
R-HSA-1989781	PPARA activates gene expression	95	175	178	400	0.0122626	1	1	41	41	0.00301981	9606	Homo sapiens	TRAM1;ALAS1;CHD9;CCNC;MED16;MED15;MED18;MED17;MED12;MED11;MED14;CPT2;MED10;ME1;CD36;ACADM;UBXN6;NCOA1;SREBF1;NCOA2;MED1;HMGCS1;NCOA6;APOA2;MED8;ARNT;MED9;CNPY2;MED4;MED27;SREBF2;MED6;MED29;MED7;MED28;NCOR2;MED23;MED22;MED25;NCOR1;MED24;ACOX1;MTF1;MED21;MED20;PLIN2;PPARG;ANGPTL4;TRIB1;TNFRSF21;HDAC3;PEX11A;ABCB4;GPS2;NRF1;NPAS2;MED30;FAM120B;TGS1;MED31;TBL1X;PPARGC1A;PPARGC1B;FDFT1;ESRRA;CDK19;NFY…
R-HSA-400206	Regulation of lipid metabolism by PPARalpha	96	177	192	435	0.0124028	1	1	44	44	0.00324077	9606	Homo sapiens	TRAM1;ALAS1;CHD9;CCNC;MED16;MED15;MED18;MED17;MED12;MED11;MED14;CPT2;SIN3B;MED10;ME1;CD36;ACADM;UBXN6;NCOA1;SREBF1;NCOA2;MED1;HMGCS1;NCOA6;APOA2;MED8;ARNT;MED9;CNPY2;MED4;MED27;SREBF2;MED6;MED29;MED7;MED28;NCOR2;MED23;MED22;MED25;NCOR1;MED24;ACOX1;MTF1;MED21;MED20;PLIN2;PPARG;ANGPTL4;TRIB1;TNFRSF21;HDAC3;PEX11A;ABCB4;GPS2;NRF1;NPAS2;MED30;FAM120B;TGS1;MED31;TBL1X;PPARGC1A;PPARGC1B;FDFT1;ESRRA;CDK…
R-HSA-9619665	EGR2 and SOX10-mediated initiation of Schwann cell myelination	21	39	91	181	0.00273281	1	1	26	26	0.001915	9606	Homo sapiens	YAP1;ADGRV1;LAMA2;HDAC1;LAMB2;NAB2;LAMC1;POU3F1;SOX10;SREBF2;DRP2;MAG;MPZ;ADGRG6;PRX;DAG1;UTRN
R-HSA-9627069	Regulation of the apoptosome activity	7	13	45	99	0.000910938	1	1	6	6	0.000441924	9606	Homo sapiens	CASP9;AVEN;APAF1;APIP;XIAP;MAPK1;MAPK3
R-HSA-111458	Formation of apoptosome	7	13	55	125	0.000910938	1	1	10	10	0.00073654	9606	Homo sapiens	CASP9;AVEN;APAF1;APIP;XIAP;MAPK1;MAPK3
R-HSA-9682385	FLT3 signaling in disease	23	43	198	450	0.0030131	1	1	52	52	0.00383001	9606	Homo sapiens	STAT5A;CDKN1A;FLT3;PIK3R1;GAB2;CBL;ETV6;ZMYM2;PIK3CA;UBB;GOLGB1;PIM1;NOX4;TRIP11;KRAS;RPS27A;UBA52;BCL2L1
R-HSA-111461	Cytochrome c-mediated apoptotic response	8	15	55	125	0.00105108	1	1	12	12	0.000883848	9606	Homo sapiens	CASP9;AVEN;CASP7;APAF1;APIP;XIAP;MAPK1;MAPK3
R-HSA-975871	MyD88 cascade initiated on plasma membrane	50	94	218	432	0.00658678	1	1	58	58	0.00427193	9606	Homo sapiens	ATF1;ATF2;ECSIT;ELK1;IKBKB;RPS6KA5;NKIRAS2;RPS6KA1;MAP3K8;IKBKG;MAP3K7;SKP1;DUSP4;MAP2K1;RIPK2;PPP2R5D;IRAK4;VRK3;DUSP6;DUSP7;BCAM;MAPKAPK3;TRAF6;UBA52;PELI2;NOD1;NOD2;RELA;MAPK9;PPP2CB;MAPK7;UBB;IRAK1;MAPK1;MAP2K7;RPS27A;MAP2K6;MAPK3;JUN;S100B;NFKB1;NFKB2;MAPK10;MAPK11;S100Z;TNIP2;REL;TAB3;TAB2;TAB1;MYD88
R-HSA-168142	Toll Like Receptor 10 (TLR10) Cascade	50	94	220	436	0.00658678	1	1	59	59	0.00434558	9606	Homo sapiens	ATF1;ATF2;ECSIT;ELK1;IKBKB;RPS6KA5;NKIRAS2;RPS6KA1;MAP3K8;IKBKG;MAP3K7;SKP1;DUSP4;MAP2K1;RIPK2;PPP2R5D;IRAK4;VRK3;DUSP6;DUSP7;BCAM;MAPKAPK3;TRAF6;UBA52;PELI2;NOD1;NOD2;RELA;MAPK9;PPP2CB;MAPK7;UBB;IRAK1;MAPK1;MAP2K7;RPS27A;MAP2K6;MAPK3;JUN;S100B;NFKB1;NFKB2;MAPK10;MAPK11;S100Z;TNIP2;REL;TAB3;TAB2;TAB1;MYD88
R-HSA-1059683	Interleukin-6 signaling	9	17	52	112	0.00119123	1	1	20	20	0.00147308	9606	Homo sapiens	STAT3;TYK2;IL6ST;CBL;IL6R;JAK1
R-HSA-975138	TRAF6 mediated induction of NFkB and MAP kinases upon TLR7/8 or 9 activation	53	101	205	408	0.00707729	1	1	48	48	0.00353539	9606	Homo sapiens	ATF1;ATF2;ECSIT;ELK1;IKBKB;RPS6KA5;NKIRAS2;RPS6KA1;MAP3K8;IKBKG;MAP3K7;SKP1;DUSP4;MAP2K1;RIPK2;PPP2R5D;IRAK4;VRK3;TICAM1;DUSP6;DUSP7;BCAM;MAPKAPK3;TRAF6;TLR9;TLR7;UBA52;PELI2;NOD1;NOD2;RELA;MAPK9;PPP2CB;MAPK7;UBB;IRAK1;MAPK1;MAP2K7;RPS27A;MAP2K6;MAPK3;JUN;S100B;NFKB1;NFKB2;MAPK10;MAPK11;S100Z;TNIP2;REL;TAB3;TAB2;TAB1;MYD88
R-HSA-2892247	POU5F1 (OCT4), SOX2, NANOG activate genes related to proliferation	11	21	73	133	0.00147152	1	1	16	16	0.00117846	9606	Homo sapiens	SOX2;FOXD3;ZIC3;SALL4;STAT3;NANOG;TDGF1
R-HSA-9702518	STAT5 activation downstream of FLT3 ITD mutants	11	21	49	102	0.00147152	1	1	14	14	0.00103116	9606	Homo sapiens	STAT5A;CDKN1A;FLT3;PIM1;NOX4;GAB2;BCL2L1
R-HSA-157579	Telomere Maintenance	58	111	199	325	0.00777801	1	1	34	34	0.00250424	9606	Homo sapiens	FEN1;DSCC1;CHTF18;PPP6C;RUVBL2;RUVBL1;CDC27;PPP6R3;CCN1;RFC5;DAXX;RFC3;RFC4;RFC1;LIG1;RFC2;ATRX;TINF2;TERF1;CCNA2;CCNA1;SHQ1;DKC1;NHP2;POT1;TERF2IP;DNA2;PIF1;PRIM2;RTEL1;BLM;PCNA;PRIM1;ADD1;POLD3;POLD4;CHTF8;TERT;POLR2A;POLR2B;POLR2C;POLD1;POLR2D;POLD2;GAR1;POLR2F;RAD54L;POLR2G;POLR2H;POLR2I;POLR2J;POLR2K;POLR2L;ACD;RPA1;RPA2;POLA1;POLA2;TEN1;RPA3;CDK2;CDK1;TPP1;WRAP53
R-HSA-9617828	FOXO-mediated transcription of cell cycle genes	14	27	104	192	0.00189195	1	1	22	22	0.00162039	9606	Homo sapiens	SMAD2;CDKN1A;BTG1;PCBP4;CAV1;CCNG2;FOXO4;KLF4
R-HSA-3214847	HATs acetylate histones	57	110	101	199	0.00770794	1	1	15	15	0.00110481	9606	Homo sapiens	CPNE9;ATF2;TRRAP;JADE1;JADE3;YEATS4;JADE2;SGF29;ING4;ING3;RUVBL2;RUVBL1;WDR5;KAT8;NCOA1;NCOA2;ACTL6A;MST1;SUPT7L;SUPT3H;MORF4L1;TAF6L;KAT2B;KAT2A;KAT6B;KAT6A;HAT1;ENY2;MEAF6;TAF9;TAF5L;NSL1;ATXN7;EP400;MBIP;DMAP1;KAT14;DR1;TAF15;BRPF1;TAF12;USP22;MCRS1;ELP1;ELP2;ELP3;ELP4;ELP5;ELP6;TADA2B;MRGBP;TADA2A;ZZZ3;PHF5A;YEATS2;KANSL2;KANSL3;TADA1;SMAP2;FBXL6
R-HSA-166058	MyD88:MAL(TIRAP) cascade initiated on plasma membrane	61	118	264	528	0.00826852	1	1	64	64	0.00471385	9606	Homo sapiens	ATF1;ATF2;ECSIT;ELK1;IKBKB;RPS6KA5;NKIRAS2;RPS6KA1;MAP3K8;IKBKG;CD36;MAP3K7;SKP1;FGB;DUSP4;FGA;MAP2K1;RIPK2;S100A1;FGG;PPP2R5D;IRAK4;VRK3;TIRAP;DUSP6;DUSP7;SIGIRR;TLR1;BCAM;MAPKAPK3;TRAF6;BTK;UBA52;PELI2;NOD1;NOD2;RELA;MAPK9;PPP2CB;MAPK7;UBB;IRAK1;MAPK1;MAP2K7;RPS27A;MAP2K6;MAPK3;JUN;S100B;NFKB1;NFKB2;MAPK10;MAPK11;S100Z;TNIP2;REL;TAB3;TAB2;TAB1;MYD88
R-HSA-168188	Toll Like Receptor TLR6:TLR2 Cascade	61	118	265	533	0.00826852	1	1	66	66	0.00486116	9606	Homo sapiens	ATF1;ATF2;ECSIT;ELK1;IKBKB;RPS6KA5;NKIRAS2;RPS6KA1;MAP3K8;IKBKG;CD36;MAP3K7;SKP1;FGB;DUSP4;FGA;MAP2K1;RIPK2;S100A1;FGG;PPP2R5D;IRAK4;VRK3;TIRAP;DUSP6;DUSP7;SIGIRR;TLR1;BCAM;MAPKAPK3;TRAF6;BTK;UBA52;PELI2;NOD1;NOD2;RELA;MAPK9;PPP2CB;MAPK7;UBB;IRAK1;MAPK1;MAP2K7;RPS27A;MAP2K6;MAPK3;JUN;S100B;NFKB1;NFKB2;MAPK10;MAPK11;S100Z;TNIP2;REL;TAB3;TAB2;TAB1;MYD88
R-HSA-450282	MAPK targets/ Nuclear events mediated by MAP kinases	18	35	98	209	0.00245253	1	1	16	16	0.00117846	9606	Homo sapiens	ATF1;DUSP4;ATF2;JUN;PPP2R5D;VRK3;ELK1;DUSP6;DUSP7;MAPK10;MAPK9;MAPK11;PPP2CB;MAPK7;RPS6KA5;RPS6KA1;MAPK1;MAPK3
R-HSA-936440	Negative regulators of DDX58/IFIH1 signaling	19	37	138	297	0.00259267	1	1	13	13	0.000957502	9606	Homo sapiens	CAP1;UBA7;UBE2D2;NLRC5;TNFAIP3;ISG15;ATG12;IFIH1;MAVS;TBK1;RNF216;UBB;IRF3;TRAF3;PCBP2;PIN1;RPS27A;IKBKE;UBA52;ATG5
R-HSA-5654727	Negative regulation of FGFR2 signaling	21	41	73	177	0.00287296	1	1	14	14	0.00103116	9606	Homo sapiens	SRC;BRAF;CBL;FGF3;FGF5;FGF16;PPP2CB;FGF7;UBB;MKNK1;SPRY2;MAPK1;RPS27A;UBA52;FGF23;FGF22;FGFR2;MAPK3
R-HSA-76009	Platelet Aggregation (Plug Formation)	27	53	131	288	0.00371383	1	1	27	27	0.00198866	9606	Homo sapiens	SHC1;SRC;MPL;RASGRP2;TSKU;THPO;AKT1;CSK;PDK1;FGB;PTPN1;FGA;SYK;VWF;GP1BB;FGG;ADRA2C;ADRA2B;ADRA2A;APBB1IP;GP9;COL1A2;TLN1;CRK;RAPGEF3;BCAR1
R-HSA-1257604	PIP3 activates AKT signaling	161	319	402	830	0.022353	1	1	86	86	0.00633424	9606	Homo sapiens	KLB;ATF2;KDM1A;ATN1;FGF3;FGF5;PSMD8;PREX2;PSMD9;FGF7;PSMD6;PSMD7;PSMD5;AKT2;SALL4;PSMD2;PSMD3;AKT1;PSMD1;PDK1;PDGFRB;PDGFRA;USP7;TSC2;BTC;RRAGA;PPA2;TEP1;PSME3;CSNK2B;PSME1;PSME2;TRIB1;TP53;UBA52;PSMD10;PSMD12;RPN2;PSMD14;PSMD13;MAPKAP1;RPN1;TGFA;PIK3R1;FOXO4;PLCXD2;UBB;IRAK1;THEM4;SLC38A9;PSMF1;FGF23;FGF22;KL;EGR1;JUN;PHC1;CBX4;CBX2;ESR1;NR4A1;FGF16;AGO4;AGO1;AGO2;MDM2;SNAI2;STRN;FGFR4;FGFR3;MYD…
R-HSA-389357	CD28 dependent PI3K/Akt signaling	13	26	79	141	0.00182188	1	1	9	9	0.000662886	9606	Homo sapiens	PIK3CA;LCK;MAPKAP1;AKT2;MLST8;THEM4;AKT1;MAP3K8;PIK3R1;TRIB1;MTOR;PDK1
R-HSA-9031628	NGF-stimulated transcription	28	56	175	329	0.00392404	1	1	37	37	0.0027252	9606	Homo sapiens	ATF1;EGR1;ATF2;JUND;EGR3;RRAD;TCF12;NAB2;ELK1;LYL1;REST;VGF;CDK5;ID1;ID4;ID3;FOSB;TRIB1;SGK1;MEF2D
R-HSA-198725	Nuclear Events (kinase and transcription factor activation)	40	80	187	352	0.00560577	1	1	48	48	0.00353539	9606	Homo sapiens	ATF1;ATF2;RRAD;NAB2;ELK1;LYL1;PPP2CB;MAPK7;RPS6KA5;RPS6KA1;MAPK1;MEF2D;MAPK3;DUSP4;EGR1;JUND;EGR3;TCF12;PPP2R5D;VRK3;DUSP6;DUSP7;MAPK11;REST;VGF;CDK5;ID1;ID4;ID3;FOSB;TRIB1;SGK1
R-HSA-9706369	Negative regulation of FLT3	10	20	56	107	0.00140144	1	1	12	12	0.000883848	9606	Homo sapiens	SOCS2;UBB;FLT3;ABL2;CSK;CBL;RPS27A;SOCS6;UBA52;SH2B3;SOCS4
R-HSA-5602358	Diseases associated with the TLR signaling cascade	21	42	84	161	0.00294303	1	1	15	15	0.00110481	9606	Homo sapiens	FGB;CAP1;FGA;UNC93B1;S100A1;FGG;IRAK4;TICAM1;NFKB1;TIRAP;RELA;NFKB2;IKBKB;TLR1;S100Z;TRAF3;BTK;REL;IKBKG;CD36;TLR3;MYD88
R-HSA-5260271	Diseases of Immune System	21	42	84	161	0.00294303	1	1	15	15	0.00110481	9606	Homo sapiens	FGB;CAP1;FGA;UNC93B1;S100A1;FGG;IRAK4;TICAM1;NFKB1;TIRAP;RELA;NFKB2;IKBKB;TLR1;S100Z;TRAF3;BTK;REL;IKBKG;CD36;TLR3;MYD88
R-HSA-3065679	SUMO is proteolytically processed	3	6	49	95	0.000420433	1	1	3	3	0.000220962	9606	Homo sapiens	SUMO1;SENP2;SENP1
R-HSA-5467348	Truncations of AMER1 destabilize the destruction complex	7	14	67	133	0.00098101	1	1	1	1	7.3654e-05	9606	Homo sapiens	PPP2CB;APC;CSNK1A1;AXIN1;PPP2R5B;PPP2R5A;PPP2R5D
R-HSA-5638302	Signaling by Overexpressed Wild-Type EGFR in Cancer	4	8	143	284	0.000560577	1	1	2	2	0.000147308	9606	Homo sapiens	BTC;EGF;TGFA;AREG
R-HSA-5638303	Inhibition of Signaling by Overexpressed EGFR	4	8	143	284	0.000560577	1	1	2	2	0.000147308	9606	Homo sapiens	BTC;EGF;TGFA;AREG
R-HSA-6804754	Regulation of TP53 Expression	2	4	106	211	0.000280289	1	1	5	5	0.00036827	9606	Homo sapiens	TP53
R-HSA-512988	Interleukin-3, Interleukin-5 and GM-CSF signaling	25	50	179	361	0.00350361	1	1	38	38	0.00279885	9606	Homo sapiens	SHC1;PIK3CD;CSF2RB;PIK3CB;PIK3R1;CBL;CRKL;UBB;GM2A;INPP5D;BLNK;RPS27A;JAK3;JAK1;LYN;STAT5A;YES1;SYK;GAB2;EPOR;HCK;TEC;PIK3CA;IL2RB;PTPN6;UBA52;CRK
R-HSA-9703465	Signaling by FLT3 fusion proteins	16	32	86	176	0.00224231	1	1	18	18	0.00132577	9606	Homo sapiens	STAT5A;CDKN1A;ZMYM2;PIK3CA;GOLGB1;PIM1;NOX4;TRIP11;KRAS;PIK3R1;GAB2;ETV6
R-HSA-4839744	Signaling by APC mutants	7	14	59	121	0.00098101	1	1	2	2	0.000147308	9606	Homo sapiens	PPP2CB;APC;CSNK1A1;AXIN1;PPP2R5B;PPP2R5A;PPP2R5D
R-HSA-5467337	APC truncation mutants have impaired AXIN binding	7	14	59	121	0.00098101	1	1	1	1	7.3654e-05	9606	Homo sapiens	PPP2CB;APC;CSNK1A1;AXIN1;PPP2R5B;PPP2R5A;PPP2R5D
R-HSA-264870	Caspase-mediated cleavage of cytoskeletal proteins	6	12	179	374	0.000840866	1	1	10	10	0.00073654	9606	Homo sapiens	CASP7;CASP8;GAS2;VIM;SPTAN1;ADD1
R-HSA-9613354	Lipophagy	6	12	79	172	0.000840866	1	1	5	5	0.00036827	9606	Homo sapiens	HSPA8;PRKAB2;PRKAA2;PRKAG1;PLIN3;PLIN2
R-HSA-8983432	Interleukin-15 signaling	8	16	164	359	0.00112115	1	1	17	17	0.00125212	9606	Homo sapiens	STAT5A;IL15RA;SHC1;STAT3;IL2RB;GAB2;JAK3;JAK1
R-HSA-1433559	Regulation of KIT signaling	9	18	79	177	0.0012613	1	1	8	8	0.000589232	9606	Homo sapiens	LYN;YES1;LCK;SRC;PTPN6;CBL;SOCS6;SH2B3;SH2B2;SOCS4
R-HSA-9703648	Signaling by FLT3 ITD and TKD mutants	15	30	197	448	0.00210217	1	1	24	24	0.0017677	9606	Homo sapiens	STAT5A;CDKN1A;PIK3CA;FLT3;PIM1;NOX4;KRAS;PIK3R1;GAB2;BCL2L1
R-HSA-446388	Regulation of cytoskeletal remodeling and cell spreading by IPP complex components	4	8	38	93	0.000560577	1	1	5	5	0.00036827	9606	Homo sapiens	ACTN1;RSU1;PARVB;ARHGEF6
R-HSA-8985801	Regulation of cortical dendrite branching	2	4	59	159	0.000280289	1	1	2	2	0.000147308	9606	Homo sapiens	ROBO2;ROBO1
R-HSA-73854	RNA Polymerase I Promoter Clearance	43	87	128	228	0.00609628	1	1	10	10	0.00073654	9606	Homo sapiens	RRN3;CCNH;HDAC1;EHMT2;CHD3;MTA1;RBBP4;TAF1B;TAF1C;TAF1A;UBTF;POLR2F;CHP1;POLR2H;MTA2;MTA3;POLR2K;POLR2L;MAPK3;CAST;TBP;MBD2;RPA1;RPA2;GTF2H1;GTF2H2;GTF2H3;GTF2H4;GATAD2B;GTF2H5;KAT2B;KAT2A;CDK7;ERCC3;POLR1A;POLR1B;ERCC2;POLR1C;POLR1D;POLR1E;POLR1F;ERCC6;POLR1G;POLR1H;MNAT1
R-HSA-177929	Signaling by EGFR	30	61	268	602	0.0042744	1	1	49	49	0.00360904	9606	Homo sapiens	SH3KBP1;SHC1;SRC;TGFA;PTPRK;PIK3R1;CBL;AREG;UBB;LRIG1;CSK;PLCG1;RPS27A;AAMP;EPS15;PAG1;LIG1;EGF;GAB1;PTPN12;STAM;BTC;PIK3CA;HGS;SPRY2;KRAS;UBA52;STAM2;PTPN3
R-HSA-5654741	Signaling by FGFR3	26	53	174	440	0.00371383	1	1	43	43	0.00316712	9606	Homo sapiens	GALNT3;SHC1;SRC;GAB1;BRAF;PIK3R1;CBL;FRS3;FGF5;FGF16;PPP2CB;PIK3CA;UBB;MKNK1;SPRY2;MAPK1;KRAS;PLCG1;RPS27A;UBA52;FGF23;FGFR3;MAPK3
R-HSA-452723	Transcriptional regulation of pluripotent stem cells	22	45	125	233	0.00315325	1	1	35	35	0.00257789	9606	Homo sapiens	SMAD2;FOXD3;STAT3;GATA6;PRDM14;PRL;KLF4;SOX2;HHEX;ZIC3;SALL4;GSC;NANOG;TDGF1;SF1
R-HSA-397795	G-protein beta:gamma signalling	19	39	97	252	0.00273281	1	1	15	15	0.00110481	9606	Homo sapiens	P3H3;PIK3CG;PIK3R5;PAK1;PLCB3;GNG3;GNG2;GNG5;GNG4;GNB2;AKT2;BTK;GNG8;AKT1;PLCB2;PDK1;ARHGEF6
R-HSA-9674555	Signaling by CSF3 (G-CSF)	17	35	187	440	0.00245253	1	1	21	21	0.00154673	9606	Homo sapiens	LYN;STAT5A;CSF3R;SYK;SHC1;UBE2D2;STAT3;RNF7;GAB2;TYK2;HCK;UBB;ELOB;KRAS;RPS27A;UBA52;JAK1
R-HSA-9663891	Selective autophagy	43	89	246	482	0.00623642	1	1	48	48	0.00353539	9606	Homo sapiens	PRKN;VCP;TOMM40;PRKAA2;SRC;PRKAG1;PARK7;HDAC6;TOMM22;MAP1LC3B;TUBB6;MAP1LC3A;UBB;ARL13B;FUNDC1;HSF1;MFN2;USP30;PCNT;RPS27A;ATG5;DYNC1H1;HSPA8;PRKAB2;MTERF3;DYNLL1;ATG12;DYNC1LI1;PINK1;IFT88;DYNC1LI2;DLC1;PEX5;CSNK2B;PLIN3;PLIN2;PGAM5;ATM;VDAC1;VIM;UBA52;SQSTM1;CFTR;TOMM5
R-HSA-9634638	Estrogen-dependent nuclear events downstream of ESR-membrane signaling	14	29	99	211	0.00203209	1	1	12	12	0.000883848	9606	Homo sapiens	EGF;TGFA;ELK1;AREG;UHMK1;BTC;DAP;CCND1;AKT2;MAPK1;AKT1;EMB;MAPK3
R-HSA-5674400	Constitutive Signaling by AKT1 E17K in Cancer	14	29	134	291	0.00203209	1	1	18	18	0.00132577	9606	Homo sapiens	CDKN1A;MAPKAP1;TSC2;FOXO4;MTOR;CASP9;NR4A1;AKT2;AKT1S1;MDM2;MLST8;AKT1;PDK1
R-HSA-392451	G beta:gamma signalling through PI3Kgamma	14	29	57	128	0.00203209	1	1	4	4	0.000294616	9606	Homo sapiens	GNG3;GNG2;GNG5;GNG4;GNB2;AKT2;GNG8;AKT1;P3H3;PIK3CG;PDK1;PIK3R5
R-HSA-1660499	Synthesis of PIPs at the plasma membrane	33	69	81	174	0.00483498	1	1	33	33	0.00243058	9606	Homo sapiens	PI4K2B;ARF1;MTMR2;MTMR3;MTMR14;IPP;PIK3CD;MTMR9;PIK3C2G;PIK3CB;PIK3R1;PIK3C2A;PIK3CG;MTMR6;PIK3C2B;MTM1;PIK3R5;INPP5D;SBF2;RAB4A;PLEKHA2;PLEKHA5;OCRL;PLEKHA3;PTPN13;PLEKHA8;RUFY1;INPP4B;SYNJ1;PIK3CA;TEP1;PI4K2A
R-HSA-1839117	Signaling by cytosolic FGFR1 fusion mutants	11	23	76	166	0.00161166	1	1	14	14	0.00103116	9606	Homo sapiens	BCR;STAT5A;CPSF6;ZMYM2;PIK3CA;STAT3;FGFR1OP2;TRIM24;PIK3R1;GAB2;CEP43
R-HSA-210993	Tie2 Signaling	11	23	50	118	0.00161166	1	1	14	14	0.00103116	9606	Homo sapiens	GRB7;ANGPT4;DOK2;ANGPT1;PIK3CA;GRB14;SHC1;KRAS;PIK3CB;PIK3R1
R-HSA-9665348	Signaling by ERBB2 ECD mutants	11	23	69	163	0.00161166	1	1	15	15	0.00110481	9606	Homo sapiens	PIK3CA;SHC1;EGF;LRRC7;CDC37;ERBB2;GAB1;ERBIN;KRAS;PLCG1;PIK3R1
R-HSA-5693565	Recruitment and ATM-mediated phosphorylation of repair and signaling proteins at DNA double strand breaks	32	67	189	420	0.00469484	1	1	39	39	0.0028725	9606	Homo sapiens	CDS1;SMG1;UBXN1;ABRAXAS1;RNF8;BRCC3;BABAM1;BABAM2;HERC2;UBB;SUMO1;CHEK2;UIMC1;NSD2;ABL1;NBN;TP53BP1;APBB1;RPS27A;BARD1;KDM4B;EYA1;EYA2;EYA3;EYA4;SMARCA5;BAZ1B;RAD50;PPP5C;PPT1;UBE2V2;ATM;UBA52;TP53;BAP1
R-HSA-6804114	TP53 Regulates Transcription of Genes Involved in G2 Cell Cycle Arrest	10	21	85	188	0.00147152	1	1	11	11	0.000810194	9606	Homo sapiens	CCNB1;RBL1;PCNA;PRMT1;CARM1;CDK1;E2F2;E2F4;TP53;AURKB;ZNF385A;AURKA
R-HSA-8964616	G beta:gamma signalling through CDC42	10	21	37	111	0.00147152	1	1	6	6	0.000441924	9606	Homo sapiens	GNG3;PAK1;GNG2;GNG5;GNG4;GNB2;GNG8;P3H3;ARHGEF6
R-HSA-5693571	Nonhomologous End-Joining (NHEJ)	27	57	215	420	0.00399411	1	1	13	13	0.000957502	9606	Homo sapiens	SMG1;DCLRE1C;PAXIP1;RIF1;ABRAXAS1;PRKDC;RNF8;BRCC3;BABAM1;BABAM2;HERC2;SUMO1;UIMC1;NSD2;POLL;NBN;TP53BP1;NHEJ1;BARD1;XRCC6;XRCC4;XRCC5;POLM;LIG4;RAD50;TDP1;UBE2V2;ATM
R-HSA-5654732	Negative regulation of FGFR3 signaling	16	34	73	177	0.00238245	1	1	14	14	0.00103116	9606	Homo sapiens	SRC;BRAF;CBL;FGF5;FGF16;PPP2CB;UBB;MKNK1;SPRY2;MAPK1;RPS27A;UBA52;FGF23;FGFR3;MAPK3
R-HSA-5654743	Signaling by FGFR4	24	51	173	439	0.00357368	1	1	41	41	0.00301981	9606	Homo sapiens	KLB;SHC1;SRC;GAB1;BRAF;PIK3R1;CBL;FRS3;FGF16;PPP2CB;PIK3CA;UBB;MKNK1;SPRY2;MAPK1;KRAS;PLCG1;RPS27A;FGFR4;UBA52;FGF23;MAPK3
R-HSA-202403	TCR signaling	69	147	180	400	0.0103006	1	1	52	52	0.00383001	9606	Homo sapiens	ITK;UBE2D2;PTPN22;PIK3CB;IKBKB;PSMD8;PSMD9;PSMD6;PSMD7;PSMD5;PSMD2;PSMD3;PSMD1;IKBKG;MAP3K7;PDK1;SKP1;RIPK2;ENAH;PSMA5;PSMA3;PSMA4;PIK3CA;PSMA1;TEP1;LCK;TRAF6;PSME3;SPNS1;PSME1;PSME2;PRKCQ;UBA52;CARD11;PSMD10;PSMD12;IGSF3;RPN2;PSMD14;PSMD13;RPN1;PIK3R1;BCL10;MALT1;RELA;PSMA8;PSMB7;PAK1;PSMB4;PSMB5;UBB;PSMB2;PSMB3;INPP5D;PSMB1;PLCG2;CSK;PSMF1;PLCG1;RPS27A;PAG1;NFKB1;PSMC5;PTPRC;PSMC6;PSMC3;PSMC4;P…
[truncated: 559 more rows]
