# Supplementary material for: The Utility of Small Fishes for the Genetic Study of Human Age-Related Disorders
Source: Front Genet. 2022 Jul 15;13:928597. doi: 10.3389/fgene.2022.928597 (PMC9335361; doi:10.3389/fgene.2022.928597)
Supplement: Supplementary file 3 [file table6.xlsx]

## Sheet: Zebrafish
Description	Scientific Name	Max Score	Total Score	Query Cover	E value	Per. Ident	Acc. Len	Accession	Select for PSI blast	Used to build PSSM	Newly added
cellular tumor antigen p53 isoform g [Homo sapiens]	Homo sapiens	342	342	0.84	6e-116	0.5728	354	NP_001119590.1	Select seq NP_001119590.1 for PSI blast
cellular tumor antigen p53 isoform a [Homo sapiens]	Homo sapiens	343	343	0.84	9e-116	0.5696	393	NP_000537.3	Select seq NP_000537.3 for PSI blast
tumor protein 63 isoform 8 [Homo sapiens]	Homo sapiens	316	316	0.76	1e-104	0.5395	416	NP_001316074.1	Select seq NP_001316074.1 for PSI blast
tumor protein 63 isoform 6 [Homo sapiens]	Homo sapiens	315	315	0.76	2e-104	0.5395	393	NP_001108454.1	Select seq NP_001108454.1 for PSI blast
tumor protein 63 isoform 5 [Homo sapiens]	Homo sapiens	315	315	0.76	7e-104	0.5395	461	NP_001108453.1	Select seq NP_001108453.1 for PSI blast
tumor protein p73 isoform e [Homo sapiens]	Homo sapiens	310	310	0.76	3e-103	0.5258	354	NP_001191118.1	Select seq NP_001191118.1 for PSI blast
tumor protein 63 isoform 3 [Homo sapiens]	Homo sapiens	314	314	0.76	4e-103	0.5395	487	NP_001108451.1	Select seq NP_001108451.1 for PSI blast
tumor protein 63 isoform 7 [Homo sapiens]	Homo sapiens	315	315	0.76	4e-103	0.5395	510	NP_001316073.1	Select seq NP_001316073.1 for PSI blast
tumor protein p73 isoform j [Homo sapiens]	Homo sapiens	310	310	0.76	1e-102	0.5258	403	NP_001191115.1	Select seq NP_001191115.1 for PSI blast
tumor protein 63 isoform 2 [Homo sapiens]	Homo sapiens	315	315	0.76	2e-102	0.5395	555	NP_001108450.1	Select seq NP_001108450.1 for PSI blast
cellular tumor antigen p53 isoform h [Homo sapiens]	Homo sapiens	306	306	0.67	2e-102	0.6215	307	NP_001263624.1	Select seq NP_001263624.1 for PSI blast
tumor protein p73 isoform c [Homo sapiens]	Homo sapiens	311	311	0.79	3e-102	0.5081	450	NP_001119713.1	Select seq NP_001119713.1 for PSI blast
cellular tumor antigen p53 isoform i [Homo sapiens]	Homo sapiens	306	306	0.67	3e-102	0.624	302	NP_001263625.1	Select seq NP_001263625.1 for PSI blast
tumor protein p73 isoform d [Homo sapiens]	Homo sapiens	310	310	0.75	3e-102	0.5282	426	NP_001119714.1	Select seq NP_001119714.1 for PSI blast
tumor protein 63 isoform 11 [Homo sapiens]	Homo sapiens	309	309	0.76	3e-102	0.5326	412	NP_001316078.1	Select seq NP_001316078.1 for PSI blast
cellular tumor antigen p53 isoform b [Homo sapiens]	Homo sapiens	306	306	0.67	4e-102	0.62	341	NP_001119586.1	Select seq NP_001119586.1 for PSI blast
tumor protein 63 isoform 4 [Homo sapiens]	Homo sapiens	315	315	0.76	4e-102	0.5395	586	NP_001108452.1	Select seq NP_001108452.1 for PSI blast
cellular tumor antigen p53 isoform c [Homo sapiens]	Homo sapiens	307	307	0.67	4e-102	0.6175	346	NP_001119585.1	Select seq NP_001119585.1 for PSI blast
tumor protein p73 isoform i [Homo sapiens]	Homo sapiens	310	310	0.75	9e-102	0.5282	475	NP_001191114.1	Select seq NP_001191114.1 for PSI blast
tumor protein p73 isoform h [Homo sapiens]	Homo sapiens	311	311	0.75	1e-101	0.5282	499	NP_001191113.1	Select seq NP_001191113.1 for PSI blast
tumor protein p73 isoform g [Homo sapiens]	Homo sapiens	310	310	0.76	2e-101	0.5258	491	NP_001191120.1	Select seq NP_001191120.1 for PSI blast
tumor protein p73 isoform f [Homo sapiens]	Homo sapiens	310	310	0.76	2e-101	0.5258	506	NP_001191119.1	Select seq NP_001191119.1 for PSI blast
tumor protein 63 isoform 1 [Homo sapiens]	Homo sapiens	314	314	0.76	7e-101	0.5395	680	NP_003713.3	Select seq NP_003713.3 for PSI blast
tumor protein 63 isoform 13 [Homo sapiens]	Homo sapiens	314	314	0.76	7e-101	0.5395	678	NP_001316893.1	Select seq NP_001316893.1 for PSI blast
tumor protein p73 isoform l [Homo sapiens]	Homo sapiens	310	310	0.76	9e-101	0.5258	540	NP_001191117.1	Select seq NP_001191117.1 for PSI blast
tumor protein p73 isoform k [Homo sapiens]	Homo sapiens	310	310	0.76	9e-101	0.5258	555	NP_001191116.1	Select seq NP_001191116.1 for PSI blast
tumor protein p73 isoform m [Homo sapiens]	Homo sapiens	310	310	0.75	1e-100	0.5282	565	NP_001191121.1	Select seq NP_001191121.1 for PSI blast
tumor protein p73 isoform b [Homo sapiens]	Homo sapiens	310	310	0.76	2e-100	0.5258	587	NP_001119712.1	Select seq NP_001119712.1 for PSI blast
tumor protein p73 isoform a [Homo sapiens]	Homo sapiens	311	311	0.76	5e-100	0.5258	636	NP_005418.1	Select seq NP_005418.1 for PSI blast
tumor protein 63 isoform 10 [Homo sapiens]	Homo sapiens	308	308	0.76	2e-98	0.5326	676	NP_001316077.1	Select seq NP_001316077.1 for PSI blast
cellular tumor antigen p53 isoform d [Homo sapiens]	Homo sapiens	289	289	0.73	2e-96	0.5641	261	NP_001119587.1	Select seq NP_001119587.1 for PSI blast
tumor protein 63 isoform 9 [Homo sapiens]	Homo sapiens	277	277	0.65	1e-88	0.5484	501	NP_001316075.1	Select seq NP_001316075.1 for PSI blast
tumor protein 63 isoform 12 [Homo sapiens]	Homo sapiens	271	271	0.65	2e-88	0.5403	327	NP_001316079.1	Select seq NP_001316079.1 for PSI blast
cellular tumor antigen p53 isoform e [Homo sapiens]	Homo sapiens	253	253	0.55	3e-83	0.6184	209	NP_001119588.1	Select seq NP_001119588.1 for PSI blast
cellular tumor antigen p53 isoform f [Homo sapiens]	Homo sapiens	253	253	0.55	6e-83	0.6154	214	NP_001119589.1	Select seq NP_001119589.1 for PSI blast
cellular tumor antigen p53 isoform j [Homo sapiens]	Homo sapiens	248	248	0.65	8e-81	0.551	234	NP_001263626.1	Select seq NP_001263626.1 for PSI blast
cellular tumor antigen p53 isoform k [Homo sapiens]	Homo sapiens	213	213	0.47	8e-68	0.6145	182	NP_001263627.1	Select seq NP_001263627.1 for PSI blast
cellular tumor antigen p53 isoform l [Homo sapiens]	Homo sapiens	213	213	0.48	1e-67	0.6111	187	NP_001263628.1	Select seq NP_001263628.1 for PSI blast

## Sheet: Medaka
Description	Scientific Name	Max Score	Total Score	Query Cover	E value	Per. Ident	Acc. Len	Accession	Select for PSI blast	Used to build PSSM	Newly added
tumor protein 63 isoform 11 [Homo sapiens]	Homo sapiens	283	283	0.74	2e-92	0.5181	412	NP_001316078.1	Select seq NP_001316078.1 for PSI blast
tumor protein 63 isoform 8 [Homo sapiens]	Homo sapiens	283	283	0.74	5e-92	0.5271	416	NP_001316074.1	Select seq NP_001316074.1 for PSI blast
tumor protein 63 isoform 6 [Homo sapiens]	Homo sapiens	281	281	0.74	2e-91	0.5271	393	NP_001108454.1	Select seq NP_001108454.1 for PSI blast
tumor protein p73 isoform e [Homo sapiens]	Homo sapiens	279	279	0.74	2e-91	0.509	354	NP_001191118.1	Select seq NP_001191118.1 for PSI blast
tumor protein 63 isoform 5 [Homo sapiens]	Homo sapiens	283	283	0.74	2e-91	0.5271	461	NP_001108453.1	Select seq NP_001108453.1 for PSI blast
tumor protein p73 isoform j [Homo sapiens]	Homo sapiens	280	280	0.74	2e-91	0.509	403	NP_001191115.1	Select seq NP_001191115.1 for PSI blast
tumor protein 63 isoform 7 [Homo sapiens]	Homo sapiens	282	282	0.74	9e-91	0.5273	510	NP_001316073.1	Select seq NP_001316073.1 for PSI blast
tumor protein 63 isoform 3 [Homo sapiens]	Homo sapiens	281	281	0.74	2e-90	0.5271	487	NP_001108451.1	Select seq NP_001108451.1 for PSI blast
tumor protein p73 isoform c [Homo sapiens]	Homo sapiens	280	280	0.74	2e-90	0.509	450	NP_001119713.1	Select seq NP_001119713.1 for PSI blast
tumor protein 63 isoform 2 [Homo sapiens]	Homo sapiens	283	283	0.74	2e-90	0.5273	555	NP_001108450.1	Select seq NP_001108450.1 for PSI blast
tumor protein p73 isoform d [Homo sapiens]	Homo sapiens	278	278	0.74	3e-90	0.509	426	NP_001119714.1	Select seq NP_001119714.1 for PSI blast
tumor protein p73 isoform h [Homo sapiens]	Homo sapiens	280	280	0.74	4e-90	0.509	499	NP_001191113.1	Select seq NP_001191113.1 for PSI blast
tumor protein p73 isoform i [Homo sapiens]	Homo sapiens	279	279	0.74	5e-90	0.509	475	NP_001191114.1	Select seq NP_001191114.1 for PSI blast
tumor protein 63 isoform 4 [Homo sapiens]	Homo sapiens	282	282	0.74	6e-90	0.5271	586	NP_001108452.1	Select seq NP_001108452.1 for PSI blast
tumor protein p73 isoform g [Homo sapiens]	Homo sapiens	279	279	0.74	8e-90	0.509	491	NP_001191120.1	Select seq NP_001191120.1 for PSI blast
tumor protein p73 isoform l [Homo sapiens]	Homo sapiens	280	280	0.74	1e-89	0.509	540	NP_001191117.1	Select seq NP_001191117.1 for PSI blast
tumor protein p73 isoform f [Homo sapiens]	Homo sapiens	279	279	0.74	2e-89	0.509	506	NP_001191119.1	Select seq NP_001191119.1 for PSI blast
tumor protein p73 isoform k [Homo sapiens]	Homo sapiens	280	280	0.74	2e-89	0.509	555	NP_001191116.1	Select seq NP_001191116.1 for PSI blast
tumor protein 63 isoform 10 [Homo sapiens]	Homo sapiens	283	283	0.74	3e-89	0.5181	676	NP_001316077.1	Select seq NP_001316077.1 for PSI blast
tumor protein 63 isoform 13 [Homo sapiens]	Homo sapiens	283	283	0.74	5e-89	0.5273	678	NP_001316893.1	Select seq NP_001316893.1 for PSI blast
tumor protein p73 isoform m [Homo sapiens]	Homo sapiens	280	280	0.74	5e-89	0.509	565	NP_001191121.1	Select seq NP_001191121.1 for PSI blast
tumor protein 63 isoform 1 [Homo sapiens]	Homo sapiens	282	282	0.74	7e-89	0.5273	680	NP_003713.3	Select seq NP_003713.3 for PSI blast
tumor protein p73 isoform b [Homo sapiens]	Homo sapiens	280	280	0.74	7e-89	0.509	587	NP_001119712.1	Select seq NP_001119712.1 for PSI blast
tumor protein p73 isoform a [Homo sapiens]	Homo sapiens	280	280	0.74	2e-88	0.509	636	NP_005418.1	Select seq NP_005418.1 for PSI blast
cellular tumor antigen p53 isoform g [Homo sapiens]	Homo sapiens	261	261	0.78	1e-84	0.4931	354	NP_001119590.1	Select seq NP_001119590.1 for PSI blast
cellular tumor antigen p53 isoform a [Homo sapiens]	Homo sapiens	262	262	0.78	3e-84	0.4931	393	NP_000537.3	Select seq NP_000537.3 for PSI blast
tumor protein 63 isoform 12 [Homo sapiens]	Homo sapiens	250	250	0.64	2e-80	0.5333	327	NP_001316079.1	Select seq NP_001316079.1 for PSI blast
tumor protein 63 isoform 9 [Homo sapiens]	Homo sapiens	249	249	0.64	4e-78	0.5394	501	NP_001316075.1	Select seq NP_001316075.1 for PSI blast
cellular tumor antigen p53 isoform i [Homo sapiens]	Homo sapiens	241	241	0.61	2e-77	0.5526	302	NP_001263625.1	Select seq NP_001263625.1 for PSI blast
cellular tumor antigen p53 isoform h [Homo sapiens]	Homo sapiens	241	241	0.61	3e-77	0.5526	307	NP_001263624.1	Select seq NP_001263624.1 for PSI blast
cellular tumor antigen p53 isoform b [Homo sapiens]	Homo sapiens	242	242	0.6	4e-77	0.5556	341	NP_001119586.1	Select seq NP_001119586.1 for PSI blast
cellular tumor antigen p53 isoform c [Homo sapiens]	Homo sapiens	242	242	0.6	5e-77	0.5556	346	NP_001119585.1	Select seq NP_001119585.1 for PSI blast
cellular tumor antigen p53 isoform d [Homo sapiens]	Homo sapiens	221	221	0.66	5e-70	0.4818	261	NP_001119587.1	Select seq NP_001119587.1 for PSI blast
cellular tumor antigen p53 isoform e [Homo sapiens]	Homo sapiens	201	201	0.49	8e-63	0.5508	209	NP_001119588.1	Select seq NP_001119588.1 for PSI blast
cellular tumor antigen p53 isoform f [Homo sapiens]	Homo sapiens	201	201	0.49	1e-62	0.5508	214	NP_001119589.1	Select seq NP_001119589.1 for PSI blast
cellular tumor antigen p53 isoform j [Homo sapiens]	Homo sapiens	191	191	0.58	6e-59	0.484	234	NP_001263626.1	Select seq NP_001263626.1 for PSI blast
cellular tumor antigen p53 isoform k [Homo sapiens]	Homo sapiens	172	172	0.41	6e-52	0.566	182	NP_001263627.1	Select seq NP_001263627.1 for PSI blast
cellular tumor antigen p53 isoform l [Homo sapiens]	Homo sapiens	171	171	0.41	9e-52	0.566	187	NP_001263628.1	Select seq NP_001263628.1 for PSI blast

## Sheet: Killifish
Supplemental Table 6. The p53 amino acid sequences of zebrafish, medaka and killifish were analysed by using BLASTP with human protein datasets as references.
Description	Scientific Name	Max Score	Total Score	Query Cover	E value	Per. Ident	Acc. Len	Accession	Select for PSI blast	Used to build PSSM	Newly added
tumor protein 63 isoform 11 [Homo sapiens]	Homo sapiens	270	270	0.7	5e-87	0.487	412	NP_001316078.1	Select seq NP_001316078.1 for PSI blast
tumor protein 63 isoform 6 [Homo sapiens]	Homo sapiens	270	270	0.7	5e-87	0.4853	393	NP_001108454.1	Select seq NP_001108454.1 for PSI blast
tumor protein 63 isoform 8 [Homo sapiens]	Homo sapiens	270	270	0.7	5e-87	0.4853	416	NP_001316074.1	Select seq NP_001316074.1 for PSI blast
tumor protein 63 isoform 5 [Homo sapiens]	Homo sapiens	271	271	0.7	2e-86	0.4853	461	NP_001108453.1	Select seq NP_001108453.1 for PSI blast
tumor protein 63 isoform 7 [Homo sapiens]	Homo sapiens	271	271	0.81	4e-86	0.4394	510	NP_001316073.1	Select seq NP_001316073.1 for PSI blast
tumor protein 63 isoform 3 [Homo sapiens]	Homo sapiens	270	270	0.81	5e-86	0.4333	487	NP_001108451.1	Select seq NP_001108451.1 for PSI blast
tumor protein 63 isoform 2 [Homo sapiens]	Homo sapiens	271	271	0.81	1e-85	0.432	555	NP_001108450.1	Select seq NP_001108450.1 for PSI blast
tumor protein 63 isoform 4 [Homo sapiens]	Homo sapiens	270	270	0.7	6e-85	0.4853	586	NP_001108452.1	Select seq NP_001108452.1 for PSI blast
tumor protein 63 isoform 13 [Homo sapiens]	Homo sapiens	271	271	0.81	3e-84	0.4333	678	NP_001316893.1	Select seq NP_001316893.1 for PSI blast
tumor protein 63 isoform 10 [Homo sapiens]	Homo sapiens	271	271	0.81	3e-84	0.4343	676	NP_001316077.1	Select seq NP_001316077.1 for PSI blast
tumor protein 63 isoform 1 [Homo sapiens]	Homo sapiens	270	270	0.81	4e-84	0.4333	680	NP_003713.3	Select seq NP_003713.3 for PSI blast
tumor protein p73 isoform e [Homo sapiens]	Homo sapiens	259	259	0.69	3e-83	0.4684	354	NP_001191118.1	Select seq NP_001191118.1 for PSI blast
tumor protein p73 isoform j [Homo sapiens]	Homo sapiens	259	259	0.69	1e-82	0.4701	403	NP_001191115.1	Select seq NP_001191115.1 for PSI blast
tumor protein p73 isoform c [Homo sapiens]	Homo sapiens	259	259	0.71	2e-82	0.4601	450	NP_001119713.1	Select seq NP_001119713.1 for PSI blast
tumor protein p73 isoform d [Homo sapiens]	Homo sapiens	259	259	0.7	2e-82	0.4649	426	NP_001119714.1	Select seq NP_001119714.1 for PSI blast
tumor protein p73 isoform h [Homo sapiens]	Homo sapiens	259	259	0.71	9e-82	0.4618	499	NP_001191113.1	Select seq NP_001191113.1 for PSI blast
cellular tumor antigen p53 isoform g [Homo sapiens]	Homo sapiens	255	255	0.7	1e-81	0.5019	354	NP_001119590.1	Select seq NP_001119590.1 for PSI blast
tumor protein p73 isoform i [Homo sapiens]	Homo sapiens	258	258	0.69	1e-81	0.4701	475	NP_001191114.1	Select seq NP_001191114.1 for PSI blast
cellular tumor antigen p53 isoform a [Homo sapiens]	Homo sapiens	255	255	0.7	2e-81	0.5019	393	NP_000537.3	Select seq NP_000537.3 for PSI blast
tumor protein p73 isoform g [Homo sapiens]	Homo sapiens	258	258	0.69	3e-81	0.4684	491	NP_001191120.1	Select seq NP_001191120.1 for PSI blast
tumor protein p73 isoform f [Homo sapiens]	Homo sapiens	258	258	0.69	3e-81	0.4684	506	NP_001191119.1	Select seq NP_001191119.1 for PSI blast
tumor protein p73 isoform m [Homo sapiens]	Homo sapiens	259	259	0.69	1e-80	0.4684	565	NP_001191121.1	Select seq NP_001191121.1 for PSI blast
tumor protein p73 isoform l [Homo sapiens]	Homo sapiens	258	258	0.69	1e-80	0.4701	540	NP_001191117.1	Select seq NP_001191117.1 for PSI blast
tumor protein p73 isoform k [Homo sapiens]	Homo sapiens	258	258	0.69	1e-80	0.4701	555	NP_001191116.1	Select seq NP_001191116.1 for PSI blast
tumor protein p73 isoform b [Homo sapiens]	Homo sapiens	258	258	0.69	2e-80	0.4684	587	NP_001119712.1	Select seq NP_001119712.1 for PSI blast
tumor protein p73 isoform a [Homo sapiens]	Homo sapiens	259	259	0.69	5e-80	0.4684	636	NP_005418.1	Select seq NP_005418.1 for PSI blast
cellular tumor antigen p53 isoform h [Homo sapiens]	Homo sapiens	246	246	0.6	5e-79	0.5522	307	NP_001263624.1	Select seq NP_001263624.1 for PSI blast
cellular tumor antigen p53 isoform i [Homo sapiens]	Homo sapiens	246	246	0.6	8e-79	0.5522	302	NP_001263625.1	Select seq NP_001263625.1 for PSI blast
cellular tumor antigen p53 isoform c [Homo sapiens]	Homo sapiens	246	246	0.6	2e-78	0.5522	346	NP_001119585.1	Select seq NP_001119585.1 for PSI blast
cellular tumor antigen p53 isoform b [Homo sapiens]	Homo sapiens	246	246	0.6	2e-78	0.5522	341	NP_001119586.1	Select seq NP_001119586.1 for PSI blast
tumor protein 63 isoform 12 [Homo sapiens]	Homo sapiens	241	241	0.62	8e-77	0.4958	327	NP_001316079.1	Select seq NP_001316079.1 for PSI blast
tumor protein 63 isoform 9 [Homo sapiens]	Homo sapiens	241	241	0.62	1e-74	0.4937	501	NP_001316075.1	Select seq NP_001316075.1 for PSI blast
cellular tumor antigen p53 isoform d [Homo sapiens]	Homo sapiens	218	218	0.59	2e-68	0.5	261	NP_001119587.1	Select seq NP_001119587.1 for PSI blast
cellular tumor antigen p53 isoform e [Homo sapiens]	Homo sapiens	208	208	0.49	2e-65	0.5608	209	NP_001119588.1	Select seq NP_001119588.1 for PSI blast
cellular tumor antigen p53 isoform f [Homo sapiens]	Homo sapiens	208	208	0.49	2e-65	0.5608	214	NP_001119589.1	Select seq NP_001119589.1 for PSI blast
cellular tumor antigen p53 isoform j [Homo sapiens]	Homo sapiens	191	191	0.51	1e-58	0.5051	234	NP_001263626.1	Select seq NP_001263626.1 for PSI blast
cellular tumor antigen p53 isoform k [Homo sapiens]	Homo sapiens	182	182	0.41	1e-55	0.5776	182	NP_001263627.1	Select seq NP_001263627.1 for PSI blast
cellular tumor antigen p53 isoform l [Homo sapiens]	Homo sapiens	182	182	0.41	2e-55	0.5776	187	NP_001263628.1	Select seq NP_001263628.1 for PSI blast
