# Supplementary material for: The Utility of Small Fishes for the Genetic Study of Human Age-Related Disorders
Source: Front Genet. 2022 Jul 15;13:928597. doi: 10.3389/fgene.2022.928597 (PMC9335361; doi:10.3389/fgene.2022.928597)
Supplement: Supplementary file 4 [file table4.xlsx]

## Sheet: ORPHAcode
Supplemental Table 4. The entire list of the Orphanet code containing at least one gene among common shared genes.
	Disease name on Orphanet
ORPHA:6	3-Methylcrotonyl-CoA Carboxylase Deficiency	MCCC2	MCCC1
ORPHA:7	3C syndrome	CCDC22	WASHC5
ORPHA:13	6-pyruvoyl-tetrahydropterin synthase deficiency	PTS
ORPHA:14	ABETALIPOPROTEINEMIA	MTTP
ORPHA:15	Achondroplasia	FGFR3
ORPHA:17	Fatal infantile lactic acidosis with methylmalonic aciduria	SUCLG1
ORPHA:20	3-hydroxy-3-methylglutaric aciduria	HMGCL
ORPHA:22	SUCCINIC SEMIALDEHYDE DEHYDROGENASE DEFICIENCY	ALDH5A1
ORPHA:23	ARGININOSUCCINIC ACIDURIA	ASL
ORPHA:24	Fumaric aciduria	FH
ORPHA:29	MEVALONIC ACIDURIA	MVK
ORPHA:30	Hereditary orotic aciduria	UMPS
ORPHA:31	Oxoglutaric aciduria	OGDH
ORPHA:33	ISOVALERIC ACIDEMIA	IVD
ORPHA:35	PROPIONIC ACIDEMIA	PCCB	PCCA
ORPHA:36	Acrocallosal syndrome	SUFU	GLI3	KIF7
ORPHA:37	Acrodermatitis enteropathica	SLC39A4
ORPHA:41	DYSCHROMATOSIS SYMMETRICA HEREDITARIA	ADAR
ORPHA:42	Medium chain acyl-CoA dehydrogenase deficiency	ACADM
ORPHA:44	NEONATAL ADRENOLEUKODYSTROPHY	PEX1	PEX11B	PEX16	PEX6	PEX3	PEX10	PEX2	PEX19	PEX13	PEX5	PEX14	PEX26	PEX12
ORPHA:45	Adenosine monophosphate deaminase deficiency	AMPD1	AMPD3
ORPHA:46	Adenylosuccinate lyase deficiency	ADSL
ORPHA:47	X-linked agammaglobulinemia	BTK
ORPHA:48	Congenital bilateral absence of vas deferens	CFTR
ORPHA:51	Aicardi-Goutieres syndrome	SAMHD1	ADAR	RNASEH2C	RNASEH2A	IFIH1	RNASEH2B
ORPHA:53	Albers-Schonberg osteopetrosis	CLCN7
ORPHA:54	X-linked recessive ocular albinism	GPR143
ORPHA:56	Alkaptonuria	HGD
ORPHA:59	ALLAN-HERNDON-DUDLEY SYNDROME	SLC16A2
ORPHA:62	Alpha-sarcoglycan-related limb-girdle muscular dystrophy R3	SGCA
ORPHA:64	Alstrom syndrome	ALMS1
ORPHA:65	Leber congenital amaurosis	CRX	CEP290	IFT140	AIPL1	GUCY2D	USP45	KCNJ13	IQCB1	SPATA7	RDH12	RD3	CRB1	LCA5
ORPHA:71	CHYLOMICRON RETENTION DISEASE	SAR1B
ORPHA:82	Hereditary thrombophilia due to congenital antithrombin deficiency	SERPINC1
ORPHA:83	Antley-Bixler syndrome	FGFR2
ORPHA:84	Fanconi anemia	BRCA2	ERCC4	RAD51	PALB2	FANCG	UBE2T	FANCD2	RAD51C	FANCC	BRIP1	FANCA	FANCL	XRCC2	FANCF	FANCI	RFWD3	FANCE	SLX4	FANCB	FANCM
ORPHA:87	APERT SYNDROME	FGFR2
ORPHA:88	Idiopathic aplastic anemia	TERT	SBDS
ORPHA:90	Argininemia	ARG1
ORPHA:93	ASPARTYLGLUCOSAMINURIA	AGA
ORPHA:96	Ataxia with vitamin E deficiency	TTPA
ORPHA:97	Familial paroxysmal ataxia	CACNA1A
ORPHA:98	Autosomal recessive spastic ataxia of Charlevoix-Saguenay	SACS
ORPHA:100	ATAXIA-TELANGIECTASIA	ATM
ORPHA:101	Dentatorubral pallidoluysian atrophy	ATN1
ORPHA:104	Leber hereditary optic neuropathy	NDUFS2
ORPHA:106	NON RARE IN EUROPE: Autism	MET	CNTNAP2	CHD8	PTCHD1	SHANK2	NRXN1
ORPHA:107	BOR syndrome	EYA1	SIX5
ORPHA:110	Bardet-Biedl syndrome	BBS5	IFT172	LZTFL1	IFT27	SDCCAG8	BBS2	BBS4	TRIM32	NPHP1	BBS7	CEP290	BBS10	MKKS	BBS9	MKS1	ARL6	TTC8	WDPCP	CFAP418	BBS1
ORPHA:111	Barth syndrome	TAFAZZIN
ORPHA:117	Behcet disease	FAS	IL12A	IL23R	IL10	UBAC2
ORPHA:118	BETA-MANNOSIDOSIS	MANBA
ORPHA:119	Beta-sarcoglycan-related limb-girdle muscular dystrophy R4	SGCB
ORPHA:122	Birt-Hogg-Dube syndrome	FLCN
ORPHA:124	Blackfan-Diamond anemia	RPL26	RPS28	RPL35A	TSR2	RPS19	RPL35	RPS7	RPL15	RPS17	RPS10	RPS24	RPL31	RPL18	RPL27	RPL11	RPS15A	RPS26	ADA2	RPL5
ORPHA:125	Bloom syndrome	BLM
ORPHA:127	BORJESON-FORSSMAN-LEHMANN SYNDROME	PHF6
ORPHA:130	Brugada syndrome	ABCC9	SCN3B	KCNJ8	CACNA2D1	SCN2B	CACNA1C	PKP2	RANGRF	AKAP9	SEMA3A	SCN1B	CACNB2	SLMAP
ORPHA:131	BUDD-CHIARI SYNDROME	F5
ORPHA:134	Beta-ketothiolase deficiency	ACAT1
ORPHA:136	Cerebral autosomal dominant arteriopathy-subcortical infarcts-leukoencephalopathy	NOTCH3
ORPHA:138	CHARGE SYNDROME	CHD7	SEMA3E
ORPHA:139	CHILD SYNDROME	NSDHL
ORPHA:143	PARATHYROID CARCINOMA	CDC73
ORPHA:144	Lynch syndrome	PMS2	MLH1	KRAS	FAN1	PIK3CA	MSH2	MSH6	PMS1	MLH3
ORPHA:145	Hereditary breast and ovarian cancer syndrome	TP53	NBN	PALB2	BRCA2	RAD51	RAD51C	BRIP1	CHEK2	RAD51D	RAD50	BARD1
ORPHA:146	Differentiated thyroid carcinoma	TFG	ETV6	FOXE1	BRAF	ALK	TERT	KRAS	PPARG	PAX8	TRIM24	RET	NCOA4	TRIM33	GOLGA5	PCM1	LPAR4	NTRK1	NDUFA13	CCDC6
ORPHA:147	Carbamoyl-phosphate synthetase 1 deficiency	CPS1
ORPHA:154	Familial isolated dilated cardiomyopathy	MYPN	FKTN	DOLK	PRDM16	SGCD	PSEN2	PSEN1	TAFAZZIN	ABCC9	LAMA4	TAF1A	BAG3	TPM1	RBM20	NEXN	CAP2	SDHA	CSRP3	TCAP	GATAD1	PLN	PPCS	MYBPC3	VCL	TMPO
ORPHA:155	NON RARE IN EUROPE: Familial isolated hypertrophic cardiomyopathy	MYPN	CAV3	MYBPC3	TPM1	CSRP3	NEXN	PLN	TCAP	FLNC	VCL	JPH2
ORPHA:162	Cataract-glaucoma syndrome	PITX3
ORPHA:167	Chediak-Higashi syndrome	LYST
ORPHA:171	Primary sclerosing cholangitis	TCF4	MST1
ORPHA:174	METAPHYSEAL CHONDRODYSPLASIA SCHMID TYPE	COL10A1
ORPHA:178	Chordoma	TBXT
ORPHA:180	CHOROIDEREMIA	CHM
ORPHA:181	X-linked hypohidrotic ectodermal dysplasia	EDA
ORPHA:184	CHERUBISM	SH3BP2
ORPHA:186	Primary biliary cholangitis	IL12A	IRF5	TNPO3	MMEL1	POU2AF1
ORPHA:190	Coats disease	NDP
ORPHA:199	Cornelia de Lange syndrome	KMT2A	NIPBL	SETD5	SMC1A	SMC3	HDAC8
ORPHA:201	COWDEN SYNDROME	PIK3CA	SEC23B	SDHB	SDHC	AKT1	USF3
ORPHA:206	NON RARE IN EUROPE: Crohn disease	IL23R	NOD2	IRF5	NCF4	PTPN2
ORPHA:207	Crouzon disease	FGFR2	ERF
ORPHA:211	Familial cylindromatosis	CYLD
ORPHA:212	CYSTATHIONINURIA	CTH
ORPHA:215	Congenital stationary night blindness	CABP4	CACNA1F	NYX	RHO	PDE6B	LRIT3	GNB3
ORPHA:218	DARIER DISEASE	ATP2A2
ORPHA:219	Delta-sarcoglycan-related limb-girdle muscular dystrophy R6	SGCD
ORPHA:230	DOPAMINE BETA-HYDROXYLASE DEFICIENCY	DBH
ORPHA:233	Duane retraction syndrome	SALL4	CHN1	MAFB
ORPHA:235	Dubowitz syndrome	NSUN2	LIG4
ORPHA:239	DYGGVE-MELCHIOR-CLAUSEN DISEASE	DYM
ORPHA:240	Leri-Weill dyschondrosteosis	SHOX
ORPHA:242	46XY complete gonadal dysgenesis	DHX37	DMRT1	DHH	CBX2	NR0B1
ORPHA:243	46XX gonadal dysgenesis	POLR3H	MRPS22	SPIDR	BNC1	NUP107	FSHR	BMP15	PSMC3IP
ORPHA:244	Primary ciliary dyskinesia	DNAAF2	CFAP300	DNAAF6	STK36	CFAP298	RSPH9	RSPH1	GAS8	ODAD4	ODAD1	RSPH4A	NEK10	DNAAF11	LRRC56	CCDC103	RSPH3	CCDC40	ZMYND10	MCIDAS	DNAH9	DNAH5	CFAP221	CCDC65	DNAAF4	CCNO	DNAJB13	DNAAF3	ODAD3	DNAAF5	SPAG1	FOXJ1	OFD1	SPEF2
ORPHA:245	Nager syndrome	SF3B4
ORPHA:246	Postaxial acrofacial dysostosis	DHODH
ORPHA:248	Autosomal recessive hypohidrotic ectodermal dysplasia	EDAR	EDARADD	WNT10A
ORPHA:258	Laminin subunit alpha 2-related congenital muscular dystrophy	LAMA2
ORPHA:266	Autosomal dominant limb-girdle muscular dystrophy type 1A	MYOT
ORPHA:267	Calpain-3-related limb-girdle muscular dystrophy R1	CAPN3
ORPHA:268	Dysferlin-related limb-girdle muscular dystrophy R2	DYSF
ORPHA:269	Facioscapulohumeral dystrophy	FRG1	SMCHD1
ORPHA:270	OCULOPHARYNGEAL MUSCULAR DYSTROPHY	PABPN1
ORPHA:272	Congenital muscular dystrophy Fukuyama type	FKTN
ORPHA:274	BERNARD-SOULIER SYNDROME	GP1BB	GP9
ORPHA:275	Severe combined immunodeficiency due to DCLRE1C deficiency	DCLRE1C
ORPHA:277	Severe combined immunodeficiency due to adenosine deaminase deficiency	ADA
ORPHA:279	NON RARE IN EUROPE: Age-related macular degeneration	C9	CFI	FBLN5	HMCN1
ORPHA:280	Wolf-Hirschhorn syndrome	NSD2	CTBP1	NELFA	LETM1	PIGG
ORPHA:281	Monosomy 5p	SEMA5A
ORPHA:287	Classical Ehlers-Danlos syndrome	COL5A1
ORPHA:288	Hereditary elliptocytosis	SPTB
ORPHA:289	Ellis Van Creveld syndrome	GLI1	DYNC2LI1
ORPHA:296	Ollier disease	PTH1R	IDH2
ORPHA:298	Mitochondrial neurogastrointestinal encephalomyopathy	RRM2B	POLG	TYMP
ORPHA:300	Bifunctional enzyme deficiency	HSD17B4	EHHADH
ORPHA:302	EPIDERMODYSPLASIA VERRUCIFORMIS	TMC8	CIB1
ORPHA:306	Benign familial infantile epilepsy	PRRT2	KCNQ3	SCN8A
ORPHA:307	Juvenile myoclonic epilepsy	GABRD	GABRA1	EFHC1	KCNQ3
ORPHA:313	Lamellar ichthyosis	NIPAL4	ABCA12
ORPHA:316	Progressive symmetric erythrokeratodermia	KDSR
ORPHA:317	Erythrokeratodermia variabilis	GJB3	KDSR
ORPHA:319	Skeletal Ewing sarcoma	FLI1	ETV1	ETV4
ORPHA:320	APPARENT MINERALOCORTICOID EXCESS	HSD11B2
ORPHA:321	Multiple osteochondromas	EXT2
ORPHA:323	NON RARE IN EUROPE: FG syndrome phenotypic spectrum	BRWD3
ORPHA:324	FABRY DISEASE	GLA
ORPHA:326	Congenital factor V deficiency	F5
ORPHA:334	Familial atrial fibrillation	GATA4	SCN2B	SCN3B	ABCC9	GATA6	PITX2	SCN1B	NUP155
ORPHA:343	Hyperimmunoglobulinemia D with periodic fever	MVK
ORPHA:351	GALACTOSIALIDOSIS	CTSA
ORPHA:353	Gamma-sarcoglycan-related limb-girdle muscular dystrophy R5	SGCG
ORPHA:358	GITELMAN SYNDROME	SLC12A3
ORPHA:361	Familial glucocorticoid deficiency	STAR	MC2R
ORPHA:369	Glycogen storage disease due to liver glycogen phosphorylase deficiency	PYGL
ORPHA:371	Glycogen storage disease due to muscle phosphofructokinase deficiency	PFKM
ORPHA:373	Simpson-Golabi-Behmel syndrome	GPC4
ORPHA:377	Gorlin syndrome	SUFU	PTCH1	PTCH2
ORPHA:379	Chronic granulomatous disease	NCF2	NCF1	NCF4
ORPHA:380	GREIG CEPHALOPOLYSYNDACTYLY SYNDROME	GLI3
ORPHA:382	GUANIDINOACETATE METHYLTRANSFERASE DEFICIENCY	GAMT
ORPHA:387	NON RARE IN EUROPE: Hidradenitis suppurativa	PSENEN	PSEN1	NCSTN
ORPHA:388	Hirschsprung disease	SEMA3D	SEMA3C	ECE1	RET
ORPHA:389	Langerhans cell histiocytosis	BRAF
ORPHA:393	46XX testicular disorder of sex development	NR0B1	SOX3
ORPHA:395	Homocystinuria due to methylene tetrahydrofolate reductase deficiency	MTHFR
ORPHA:397	Giant cell arteritis	PTPN22
ORPHA:399	HUNTINGTON DISEASE	HTT
ORPHA:406	NON RARE IN EUROPE: Heterozygous familial hypercholesterolemia	PCSK9	APOE
ORPHA:412	Dysbetalipoproteinemia	APOE
ORPHA:413	NON RARE IN EUROPE: Hyperlipoproteinemia type 4	LIPI
ORPHA:414	GYRATE ATROPHY OF CHOROID AND RETINA	OAT
ORPHA:417	Neonatal severe primary hyperparathyroidism	CASR
ORPHA:419	Hyperprolinemia type 1	PRODH
ORPHA:424	Familial hyperthyroidism due to mutations in TSH receptor	TSHR
ORPHA:426	NON RARE IN EUROPE: Familial hypobetalipoproteinemia	MTTP	PCSK9	NPC1L1	ANGPTL3
ORPHA:428	Autosomal dominant hypocalcemia	CASR
ORPHA:429	HYPOCHONDROPLASIA	FGFR3
ORPHA:432	Normosmic congenital hypogonadotropic hypogonadism	PROK2	SPRY4	WDR11	DUSP6	CHD7	FGFR1	FGF8	NSMF
ORPHA:444	Marie Unna hereditary hypotrichosis	EPS8L3
ORPHA:447	Paroxysmal nocturnal hemoglobinuria	PIGA
ORPHA:457	HARLEQUIN ICHTHYOSIS	ABCA12
ORPHA:464	Incontinentia pigmenti	IKBKG
ORPHA:465	Congenital plasminogen activator inhibitor type 1 deficiency	SERPINE1
ORPHA:469	Hereditary fructose intolerance	ALDOB
ORPHA:470	LYSINURIC PROTEIN INTOLERANCE	SLC7A7
ORPHA:474	Jeune syndrome	IFT172	WDR19	TTC21B	DYNC2LI1	IFT80	DYNC2I2	IFT140	DYNC2H1	CEP120	DYNC2I1
ORPHA:475	Joubert Syndrome	TCTN2	CPLANE1	AHI1	CEP41	ARL13B	TCTN1	INPP5E	ARMC9	TMEM67	PIBF1	B9D1	CSPP1	CEP104	HYLS1	CEP120	MKS1
ORPHA:478	Kallmann Syndrome	FEZF1	WDR11	IL17RD	PROK2	DUSP6	SPRY4	NDNF	FLRT3	SOX10	ANOS1	DCC	CHD7	FGFR1	FGF8	SEMA3A
ORPHA:480	KEARNS-SAYRE SYNDROME	RRM2B
ORPHA:481	Kennedy disease	AR
ORPHA:483	Congenital high-molecular-weight kininogen deficiency	KNG1
ORPHA:485	KNIEST DYSPLASIA	COL2A1
ORPHA:486	Autosomal dominant severe congenital neutropenia	SRP54
ORPHA:500	Noonan syndrome with multiple lentigines	BRAF	PTPN11
ORPHA:501	Lafora disease	EPM2A
ORPHA:502	Trichorhinophalangeal syndrome type 2	TRPS1
ORPHA:510	LESCH-NYHAN SYNDROME	HPRT1
ORPHA:520	ACUTE PROMYELOCYTIC LEUKEMIA	BCOR	STAT3	NUMA1	ZBTB16	FIP1L1	PRKAR1A
ORPHA:521	Chronic myeloid leukemia	ABL1	BCR	RUNX1
ORPHA:523	HEREDITARY LEIOMYOMATOSIS AND RENAL CELL CANCER	FH
ORPHA:524	Li-Fraumeni syndrome	MDM2	TP53	CHEK2
ORPHA:528	Congenital generalized lipodystrophy	AGPAT2	PPARG	CAV1	BSCL2
ORPHA:531	Miller-Dieker syndrome	PAFAH1B1	HIC1
ORPHA:534	Oculocerebrorenal syndrome of Lowe	OCRL
ORPHA:536	Systemic lupus erythematosus	PTPN22	C4B	IL10	SPP1	IRF5	BLK	TNFAIP3	DNASE1	KIAA0319L	IRAK1	PXK	ETS1
ORPHA:538	LYMPHANGIOLEIOMYOMATOSIS	TSC2
ORPHA:540	Familial hemophagocytic lymphohistiocytosis	UNC13D	STXBP2
ORPHA:552	MODY	BLK	PDX1	PAX4	APPL1	NEUROD1	KLF11	HNF1A	ABCC8	KCNJ11	HNF4A	GCK
ORPHA:559	Marinesco-Sjogren syndrome	SIL1	INPP5K
ORPHA:562	McCune-Albright syndrome	GNAS
ORPHA:564	Meckel syndrome	MKS1	RPGRIP1L	CC2D2A	TCTN1	TCTN2	CEP290	TMEM216	TMEM231	B9D1	CSPP1	TMEM67	B9D2
ORPHA:567	22q11.2 Deletion Syndrome	GP1BB	SEC24C	TBX1	ARVCF
ORPHA:568	Microphthalmia Lenz type	NAA10	BCOR
ORPHA:569	Familial or sporadic hemiplegic migraine	PRRT2	CACNA1A
ORPHA:570	Moebius syndrome	REV3L	PLXND1
ORPHA:572	Immunodeficiency by defective expression of MHC class II	RFXAP	RFX5	RFXANK	CIITA
ORPHA:576	MUCOLIPIDOSIS TYPE II	GNPTAB
ORPHA:578	Mucolipidosis type IV	MCOLN1
ORPHA:584	Mucopolysaccharidosis type 7	GUSB
ORPHA:585	MULTIPLE SULFATASE DEFICIENCY	SUMF1
ORPHA:586	Cystic Fibrosis	CFTR	DCTN4
ORPHA:587	Muir-Torre syndrome	MSH6	MSH2	MLH1
ORPHA:588	Muscle-eye-brain disease	FKTN	LARGE1	B3GALNT2	POMGNT1	POMT1	GMPPB	POMT2	FKRP
ORPHA:596	X-linked centronuclear myopathy	MTM1
ORPHA:602	GNE myopathy	GNE
ORPHA:603	Distal myopathy Welander type	SQSTM1
ORPHA:610	BETHLEM MYOPATHY	COL6A3	COL6A1	COL6A2	COL12A1
ORPHA:615	Familial atrial myxoma	PRKAR1A
ORPHA:618	Familial melanoma	BAP1	POT1	CDK4	TERT	MC1R	TERF2IP	ACD	MGMT
ORPHA:619	NON RARE IN EUROPE: Primary ovarian failure	ERCC6	BMP15	FSHR	FMR1	LHCGR	INHA	MSH5	PGRMC1	DIAPH2	EIF4ENIF1	GDF9	DMC1	FIGLA	HFM1	MCM8	POF1B
ORPHA:626	Large congenital melanocytic nevus	MC1R
ORPHA:627	NANCE-HORAN SYNDROME	NHS
ORPHA:628	Diastrophic dwarfism	SLC26A2
ORPHA:629	Short stature due to growth hormone qualitative anomaly	GH1
ORPHA:632	Short stature due to isolated growth hormone deficiency with X-linked hypogammaglobulinemia	BTK
ORPHA:633	LARON SYNDROME	GHR
ORPHA:635	Neuroblastoma	LIN28B	HACE1	TOP2A	LMO1	MYCN	ALK
ORPHA:637	Neurofibromatosis type 2	NF2
ORPHA:642	Hereditary sensory and autonomic neuropathy type 4	NTRK1
ORPHA:643	Giant axonal neuropathy	GAN
ORPHA:647	NIJMEGEN BREAKAGE SYNDROME	NBN
ORPHA:648	Noonan Syndrome	RRAS	CBL	KRAS	LZTR1	SOS1	PTPN11	RASA2	RRAS2	SOS2
ORPHA:649	NORRIE DISEASE	NDP
ORPHA:651	NON RARE IN EUROPE: Idiopathic infantile nystagmus	FRMD7	GPR143
ORPHA:652	Multiple endocrine neoplasia type 1	CDKN2C	CDKN1A	MEN1
ORPHA:654	Nephroblastoma	DIS3L2	POU6F2	BRCA2
ORPHA:656	Genetic steroid-resistant nephrotic syndrome	APOL1	NPHS2	CD2AP	NUP205	NUP93	TBC1D8B	NUP85	GAPVD1	ACTN4	PLCE1	PTPRO	ARHGAP24	ANKFY1	NUP37	EMP2	NUP160	COQ8B	ANLN	TRPC6	MYO1E	NUP133	INF2	NPHS1	NUP107
ORPHA:659	Mutilating palmoplantar keratoderma with periorificial keratotic plaques	MBTPS2	PERP
ORPHA:661	Ondine syndrome	BDNF	MYO1H
ORPHA:664	ORNITHINE TRANSCARBAMYLASE DEFICIENCY	OTC
ORPHA:666	OSTEOGENESIS IMPERFECTA	MBTPS2
ORPHA:667	Autosomal recessive malignant osteopetrosis	CLCN7	TNFSF11
ORPHA:668	OSTEOSARCOMA	CHEK2	TP53	RB1
ORPHA:672	PALLISTER-HALL SYNDROME	GLI3
ORPHA:676	Hereditary chronic pancreatitis	CFTR	CASR
ORPHA:678	Papillon-Lefevre syndrome	CTSC
ORPHA:681	Hypokalemic periodic paralysis	SCN4A
ORPHA:682	HYPERKALEMIC PERIODIC PARALYSIS	SCN4A
ORPHA:684	PARAMYOTONIA CONGENITA OF VON EULENBURG	SCN4A
ORPHA:705	PENDRED SYNDROME	FOXI1
ORPHA:708	PETERS ANOMALY	FOXE3	PITX2	FOXC1
ORPHA:712	Hemolytic anemia due to glucophosphate isomerase deficiency	GPI
ORPHA:713	Glycogen storage disease due to phosphoglycerate kinase 1 deficiency	PGK1
ORPHA:714	Hemolytic anemia due to diphosphoglycerate mutase deficiency	BPGM
ORPHA:715	Glycogen storage disease due to muscle phosphorylase kinase deficiency	PHKG1
ORPHA:721	GRAY PLATELET SYNDROME	NBEAL2
ORPHA:722	Hypoplasminogenemia	PLG
ORPHA:725	Continuous spikes and waves during sleep	FRRS1L	GRIN2A
ORPHA:726	Alpers-Huttenlocher syndrome	POLG
ORPHA:729	POLYCYTHEMIA VERA	TET2	MPL
ORPHA:730	Autosomal dominant polycystic kidney disease	ALG9	PKD2	BICC1
ORPHA:734	Alpha delta granule deficiency	GFI1B
ORPHA:735	Porokeratosis of Mibelli	MVK	PMVK
ORPHA:740	HUTCHINSON-GILFORD PROGERIA SYNDROME	LMNA	ZMPSTE24
ORPHA:742	PROLIDASE DEFICIENCY	PEPD
ORPHA:743	Severe hereditary thrombophilia due to congenital protein S deficiency	PROS1
ORPHA:744	Proteus syndrome	AKT1
ORPHA:746	Mitochondrial trifunctional protein deficiency	HADHB
ORPHA:750	PSEUDOACHONDROPLASIA	COMP
ORPHA:751	NON RARE IN EUROPE: Pseudoarylsulfatase A deficiency	ARSA
ORPHA:752	46XY disorder of sex development due to 17-beta-hydroxysteroid dehydrogenase 3 deficiency	HSD17B3
ORPHA:758	Pseudoxanthoma elasticum	ENPP1
ORPHA:763	PYCNODYSOSTOSIS	CTSK
ORPHA:766	Hemolytic anemia due to red cell pyruvate kinase deficiency	PKLR
ORPHA:771	NON RARE IN EUROPE: Ulcerative colitis	IRF5	IL23R	NOD2	PTPN2
ORPHA:772	Infantile Refsum disease	PEX14	PEX12	PEX2	PEX5	PEX19	PEX16	PEX3	PEX11B	PEX13	PEX26	PEX1	PEX10
ORPHA:773	Refsum disease	PHYH	PEX7
ORPHA:774	HEREDITARY HEMORRHAGIC TELANGIECTASIA	GDF2	ACVRL1	ENG
ORPHA:776	LUJAN-FRYNS SYNDROME	ZDHHC9	UPF3B	MED12
ORPHA:777	X-linked non-syndromic intellectual disability	ARHGEF6	FTSJ1	MID2	FRMPD4	ZNF711	SLC9A7	GDI1	TSPAN7	DLG3	SYP	ALG13	CLCN4	PTCHD1	UPF3B	MED12
ORPHA:779	Reynolds syndrome	LBR
ORPHA:782	Axenfeld-Rieger syndrome	PITX2	FOXC1
ORPHA:785	Estrogen resistance syndrome	ESR1
ORPHA:786	Generalized glucocorticoid resistance syndrome	NR3C1
ORPHA:791	Retinitis pigmentosa	CERKL	IFT88	PRPF8	SCAPER	RP2	ARL2BP	PRPF6	TUB	SNRNP200	KIZ	IDH3A	FAM161A	RP9	HGSNAT	MAK	AGBL5	PRPF3	DHX38	PRPF4	PDE6A	RBP3	GUCA1B	NRL	PRPF31	NEK2	REEP6	EYS	IDH3B	CNGA1	SLC7A14	RGR	ROM1	IFT140	ARL6	RHO	RDH12	CFAP418	DHDDS	IFT172	KLHL7	AHI1	SPATA7	CRX	BEST1	OFD1	CRB1	PDE6B	POMGNT1
ORPHA:792	X-linked retinoschisis	RS1
ORPHA:794	SAETHRE-CHOTZEN SYNDROME	FGFR3	FGFR2	TWIST1
ORPHA:798	Schinzel-Giedion syndrome	SETBP1
ORPHA:800	Schwartz-Jampel syndrome	HSPG2
ORPHA:802	NON RARE IN EUROPE: Multiple sclerosis	TNFRSF1A
ORPHA:803	Amyotrophic lateral sclerosis	ATXN2	SQSTM1	UNC13A	PRPH	PPARGC1A	TAF15	SOD1	NEK1	OPTN	CFAP410	GLT8D1	TBK1	GLE1	CCNF	TARDBP	VCP
ORPHA:805	Tuberous sclerosis complex	TSC2
ORPHA:806	SCOTT SYNDROME	ANO6
ORPHA:808	Seckel syndrome	CENPJ	PCNT	RBBP8	CEP152	ATR	PLK4	CENPE
ORPHA:811	SHWACHMAN-DIAMOND SYNDROME	DNAJC21	EFL1	SBDS	SRP54
ORPHA:818	SMITH-LEMLI-OPITZ SYNDROME	DHCR7
ORPHA:819	SMITH-MAGENIS SYNDROME	RAI1	DEAF1	FLII
ORPHA:820	SNEDDON SYNDROME	ADA2
ORPHA:821	SOTOS SYNDROME	SETD2	APC2	NSD1
ORPHA:822	Hereditary spherocytosis	SPTB	SLC4A1	ANK1
ORPHA:824	Primary myelofibrosis	TET2	MPL	CALR
ORPHA:827	STARGARDT DISEASE	ELOVL4
ORPHA:839	Congenital nephrotic syndrome Finnish type	NPHS1
ORPHA:840	Syringocystadenoma Papilliferum	BRAF
ORPHA:842	Testicular seminomatous germ cell tumor	KIT
ORPHA:847	Alpha-thalassemia-X-linked intellectual disability syndrome	ATRX
ORPHA:851	Paris-Trousseau thrombocytopenia	FLI1
ORPHA:853	Fetal and neonatal alloimmune thrombocytopenia	GP1BB	CD109
ORPHA:856	NON RARE IN EUROPE: Tourette syndrome	HDC	SLITRK1	IMMP2L
ORPHA:859	Transcobalamin deficiency	TCN2
ORPHA:861	Treacher-Collins syndrome	POLR1C	POLR1D
ORPHA:862	NON RARE IN EUROPE: Hereditary essential tremor	TENM4	DRD3
ORPHA:867	Familial multiple trichoepithelioma	CYLD
ORPHA:869	Triple A syndrome	AAAS	TRAPPC11
ORPHA:871	Familial progressive cardiac conduction defect	SCN1B
ORPHA:873	Desmoid tumor	APC	CTNNB1
ORPHA:888	Van der Woude syndrome	GRHL3	IRF6
ORPHA:891	Familial exudative vitreoretinopathy	CTNNB1	NDP	LRP5	FZD4	TSPAN12
ORPHA:892	Von Hippel-Lindau disease	VHL
ORPHA:893	WAGR syndrome	BDNF
ORPHA:894	WAARDENBURG SYNDROME TYPE 1	PAX3
ORPHA:895	Waardenburg syndrome type 2	SNAI2	SOX10
ORPHA:896	Waardenburg syndrome type 3	PAX3
ORPHA:897	Waardenburg-Shah syndrome	SOX10
ORPHA:899	Walker-Warburg syndrome	POMT1	B3GALNT2	DAG1	LARGE1	CRPPA	FKRP	POMT2	POMK	COL4A1	POMGNT1	FKTN	POMGNT2	RXYLT1	B4GAT1
ORPHA:900	Granulomatosis with polyangiitis	PTPN22
ORPHA:904	Williams syndrome	CLIP2	GTF2IRD1	BAZ1B	RFC2	TBL2	ELN	NCF1
ORPHA:905	WILSON DISEASE	ATP7B
ORPHA:908	Fragile X syndrome	FMR1
ORPHA:910	Xeroderma pigmentosum	XPA	XPC	DDB2	ERCC2	ERCC3	ERCC5	ERCC4
ORPHA:912	Zellweger Syndrome	PEX12	PEX26	PEX6	PEX13	PEX10	PEX19	PEX5	PEX14	PEX16	PEX1	PEX11B	PEX2	PEX3
ORPHA:915	Aarskog-Scott syndrome	FGD1
ORPHA:920	Ablepharon macrostomia syndrome	TWIST2
ORPHA:921	Abruzzo-Erickson syndrome	TBX22
ORPHA:926	ACATALASEMIA	CAT
ORPHA:927	Hyperammonemia due to N-acetylglutamate synthase deficiency	NAGS
ORPHA:930	Idiopathic achalasia	NOS1
ORPHA:931	Acheiropodia	LMBR1
ORPHA:941	D-GLYCERIC ACIDURIA	GLYCTK
ORPHA:943	Malonic aciduria	MLYCD
ORPHA:950	Acrodysostosis	PDE4D	PRKAR1A
ORPHA:955	Hajdu-Cheney syndrome	NOTCH2
ORPHA:959	Acro-Renal-Ocular syndrome	SALL4
ORPHA:963	Acromegaly	AIP	GPR101
ORPHA:965	Acromegaloid facial appearance syndrome	ABCC9
ORPHA:966	Hypertrichosis-acromegaloid facial appearance syndrome	ABCC9
ORPHA:968	ACROMESOMELIC DYSPLASIA HUNTER-THOMPSON TYPE	GDF5
ORPHA:969	ACROMICRIC DYSPLASIA	LTBP3	FBN1
ORPHA:970	Hereditary sensory and autonomic neuropathy type 2	RETREG1	KIF1A
ORPHA:974	Adams-Oliver syndrome	DLL4	EOGT	ARHGAP31
ORPHA:976	Adenine phosphoribosyltransferase deficiency	APRT
ORPHA:978	Adult syndrome	TP63
ORPHA:983	Testicular regression syndrome	DHX37
ORPHA:994	FETAL AKINESIA DEFORMATION SEQUENCE	NUP88	RAPSN	MYOD1	MUSK	SLC18A3
ORPHA:1001	2q37 microdeletion syndrome	HDAC4
ORPHA:1018	X-linked Alport syndrome-diffuse leiomyomatosis	COL4A6	COL4A5
ORPHA:1020	Early-onset autosomal dominant Alzheimer disease	TOMM40	ABCA7	PSEN2	SORL1	PSEN1
ORPHA:1031	Enamel-renal syndrome	FAM20A
ORPHA:1040	Metaphyseal anadysplasia	MMP9
ORPHA:1052	Mosaic variegated aneuploidy syndrome	BUB3	BUB1	BUB1B
ORPHA:1071	Ankyloblepharon-ectodermal defects-cleft lip/palate syndrome	TP63
ORPHA:1083	Microlissencephaly	KATNB1	NDE1
ORPHA:1106	MICROPHTHALMIA WITH LIMB ANOMALIES	SMOC1
ORPHA:1114	Aplasia cutis congenita	ITGB4	BMS1	DLL4
ORPHA:1143	Neurogenic arthrogryposis multiplex congenita	ERGIC1
ORPHA:1145	Infantile-onset X-linked spinal muscular atrophy	UBA1
ORPHA:1146	Distal arthrogryposis type 1	TPM2	NALCN	MYBPC1
ORPHA:1147	Sheldon-Hall syndrome	NALCN	TPM2
ORPHA:1149	Kuskokwim syndrome	FKBP10
ORPHA:1159	Progressive pseudorheumatoid arthropathy of childhood	CCN6
ORPHA:1168	Ataxia-oculomotor apraxia type 1	APTX
ORPHA:1170	Autosomal recessive cerebelloparenchymal disorder type 3	PMPCA
ORPHA:1171	Cerebellar ataxia-areflexia-pes cavus-optic atrophy-sensorineural hearing loss syndrome	ATP1A3
ORPHA:1173	Cerebellar ataxia-hypogonadism syndrome	RNF216	PNPLA6
ORPHA:1180	Ataxia-hypogonadism-choroidal dystrophy syndrome	PNPLA6
ORPHA:1186	Infantile onset spinocerebellar ataxia	TWNK
ORPHA:1194	TMEM70-related mitochondrial encephalo-cardio-myopathy	TMEM70
ORPHA:1200	BURN-MCKEOWN SYNDROME	POLR1A	TXNL4A
ORPHA:1215	Autosomal dominant optic atrophy plus syndrome	OPA1
ORPHA:1216	Autosomal dominant congenital benign spinal muscular atrophy	TRPV4
ORPHA:1225	Baller-Gerold syndrome	RECQL4
ORPHA:1226	Bamforth-Lazarus syndrome	FOXE1
ORPHA:1229	Congenital intrauterine infection-like syndrome	OCLN
ORPHA:1231	Barber-Say syndrome	TWIST2
ORPHA:1232	NON RARE IN EUROPE: Barrett esophagus	ASCC1	CTHRC1
ORPHA:1234	Bartsocas-Papas syndrome	RIPK4
ORPHA:1243	Best vitelliform macular dystrophy	BEST1
ORPHA:1275	Brachydactyly-elbow wrist dysplasia syndrome	PITX1
ORPHA:1297	BRANCHIOOCULOFACIAL SYNDROME	TFAP2A
ORPHA:1299	Branchioskeletogenital syndrome	CDH11
ORPHA:1300	Autosomal dominant popliteal pterygium syndrome	IRF6
ORPHA:1306	Buschke-Ollendorff syndrome	LEMD3
ORPHA:1330	Partial atrioventricular septal defect	GATA6	GATA4	NR2F2
ORPHA:1331	Familial prostate cancer	NBN	CHEK2	BRCA2	ELAC2
ORPHA:1333	Familial pancreatic carcinoma	PALB2	BRCA2	PALLD	TP53	KRAS
ORPHA:1338	Heart defect-tongue hamartoma-polysyndactyly syndrome	WDPCP
ORPHA:1340	CARDIOFACIOCUTANEOUS SYNDROME	KRAS	BRAF	MAP2K1
ORPHA:1358	CAREY-FINEMAN-ZITER SYNDROME	MYMK
ORPHA:1359	Carney complex	PRKAR1A
ORPHA:1369	Congenital cataract-hypertrophic cardiomyopathy-mitochondrial myopathy syndrome	TKFC	AGK
ORPHA:1377	Cataract-microcornea syndrome	CRYBA4	CRYAA	CRYBB1	CRYBB2	GJA8
ORPHA:1387	Cataract-intellectual disability-hypogonadism syndrome	RAB3GAP1	RAB3GAP2
ORPHA:1388	Catel-Manzke syndrome	TGDS
ORPHA:1393	Cerebro-costo-mandibular syndrome	SNRPB
ORPHA:1394	Cerebro-facio-thoracic dysplasia	TMCO1
ORPHA:1401	CHAND SYNDROME	RIPK4
ORPHA:1416	Familial calcium pyrophosphate deposition	TNFRSF11B
ORPHA:1422	Chondrodysplasia-disorder of sex development syndrome	HHAT
ORPHA:1425	Desbuquois syndrome	XYLT1	CANT1
ORPHA:1426	Greenberg dysplasia	LBR
ORPHA:1429	Benign hereditary chorea	ADCY5
ORPHA:1454	Joubert syndrome with hepatic defect	CC2D2A	RPGRIP1L	TMEM67	INPP5E
ORPHA:1458	CODAS syndrome	LONP1
ORPHA:1460	Isolated complex III deficiency	TTC19	LYRM7
ORPHA:1465	COFFIN-SIRIS SYNDROME	ARID1B	SMARCD1	ARID2	SMARCE1	SMARCC2	DPF2	ARID1A	SOX4
ORPHA:1466	COFS syndrome	ERCC5	ERCC1	ERCC6	ERCC2
ORPHA:1473	Uveal coloboma - cleft lip and palate - intellectual disability	YAP1
ORPHA:1480	NON RARE IN EUROPE: Ventricular septal defect	GATA4
ORPHA:1486	Lethal congenital contracture syndrome type 1	GLE1
ORPHA:1490	Corneal dystrophy-perceptive deafness syndrome	SLC4A11
ORPHA:1493	Vici syndrome	EPG5
ORPHA:1501	Adrenocortical carcinoma	TP53
ORPHA:1507	Autosomal recessive Robinow syndrome	NXN	ROR2
ORPHA:1509	Coxopodopatellar syndrome	TBX4
ORPHA:1513	Craniodiaphyseal dysplasia	SOST
ORPHA:1515	Cranioectodermal dysplasia	WDR19	WDR35	IFT122	IFT52	IFT43
ORPHA:1517	Hypertrichotic osteochondrodysplasia Cantu type	KCNJ8	ABCC9
ORPHA:1520	Craniofrontonasal dysplasia	EFNB1
ORPHA:1525	CRANIOOSTEOARTHROPATHY	HPGD
ORPHA:1529	CRANIOFACIAL-DEAFNESS-HAND SYNDROME	PAX3
ORPHA:1540	JACKSON-WEISS SYNDROME	FGFR2
ORPHA:1545	CRISPONI SYNDROME	CLCF1
ORPHA:1552	CURRARINO SYNDROME	MNX1
ORPHA:1553	Curry-Jones Syndrome	SMO
ORPHA:1555	Cutis gyrata-acanthosis nigricans-craniosynostosis syndrome	FGFR2
ORPHA:1556	Cutis marmorata telangiectatica congenita	ARL6IP6
ORPHA:1572	Common variable immunodeficiency	NFKB1	NFKB2	TNFSF12
ORPHA:1578	Pterin-4 alpha-carbinolamine dehydratase deficiency	PCBD1
ORPHA:1587	Monosomy 13q14	RB1
ORPHA:1606	1p36 deletion syndrome	PRDM16	GABRD	RERE	SKI
ORPHA:1627	Deletion 5q35	NSD1
ORPHA:1648	NON RARE IN EUROPE: Dementia with Lewy body	GBA	APOE	SNCB
ORPHA:1662	Restrictive dermopathy	ZMPSTE24	LMNA
ORPHA:1667	WOLCOTT-RALLISON SYNDROME	EIF2AK3
ORPHA:1713	17p11.2 microduplication syndrome	RAI1
ORPHA:1727	22q11.2 duplication syndrome	TBX1
ORPHA:1764	Familial dysautonomia	ELP1
ORPHA:1766	Dysequilibrium syndrome	ATP8A2	VLDLR	CA8	WDR81
ORPHA:1775	Dyskeratosis congenita	PARN	WRAP53	TINF2	RTEL1	DKC1	USB1	NHP2	TERT
ORPHA:1782	Dysosteosclerosis	TNFRSF11A	SLC29A3
ORPHA:1788	Acrofacial dysostosis Rodriguez type	SF3B4
ORPHA:1797	Autosomal dominant spondylocostal dysostosis	TBX6
ORPHA:1807	Focal facial dermal dysplasia type III	TWIST2
ORPHA:1810	Autosomal dominant hypohidrotic ectodermal dysplasia	EDAR	TRAF6	EDARADD	KDF1
ORPHA:1826	FRONTOMETAPHYSEAL DYSPLASIA	FLNA	MAP3K7
ORPHA:1827	Acromelic frontonasal dysplasia	ZSWIM6
ORPHA:1830	Schimke immuno-osseous dysplasia	SMARCAL1
ORPHA:1832	Lethal osteosclerotic bone dysplasia	FAM20C
ORPHA:1848	Renal agenesis bilateral	GREB1L	ITGA8	FGF20	RET
ORPHA:1856	Spondyloperipheral dysplasia-short ulna syndrome	COL2A1
ORPHA:1860	Thanatophoric dysplasia type 1	FGFR3
ORPHA:1865	Dyssegmental dysplasia Silverman-Handmaker type	HSPG2
ORPHA:1871	Progressive cone dystrophy	GNAT2	PDE6C	GUCA1A
ORPHA:1872	Cone rod dystrophy	AIPL1	ADAM9	PITPNM3	POC1B	RAB28	CRX	TTLL5	CACNA1F	GUCA1A	ATF6	GUCY2D	CFAP418	CFAP410
ORPHA:1878	TRIM32-related limb-girdle muscular dystrophy R8	TRIM32
ORPHA:1879	Melorheostosis with osteopoikilosis	LEMD3
ORPHA:1885	ISOLATED ECTOPIA LENTIS	ADAMTSL4	FBN1
ORPHA:1896	EEC syndrome	TP63
ORPHA:1899	Arthrochalasia Ehlers-Danlos syndrome	COL1A2
ORPHA:1930	Herpes simplex virus encephalitis	TLR3	TICAM1	UNC93B1	TRAF3	TBK1
ORPHA:1933	Mitochondrial DNA depletion syndrome encephalomyopathic form with methylmalonic aciduria	SUCLA2
ORPHA:1934	Early infantile epileptic encephalopathy	PNKP	CDKL5	DMXL2	SCN1B	STXBP1	PIGQ	PIGP	SIK1
ORPHA:1935	Early myoclonic encephalopathy	SIK1
ORPHA:1941	Juvenile absence epilepsy	EFHC1
ORPHA:1942	Myoclonic-astatic epilepsy	AP2M1	SLC6A1	CHD2
ORPHA:1945	Rolandic epilepsy	GABRG2	SRPX2	GRIN2A
ORPHA:1946	Amelocerebrohypohidrotic syndrome	ROGDI
ORPHA:1947	Progressive epilepsy-intellectual disability syndrome Finnish type	CLN8
ORPHA:1949	Benign familial neonatal epilepsy	KCNQ3
ORPHA:1955	Spinocerebellar ataxia type 34	ELOVL4
ORPHA:1980	Bilateral striopallidodentate calcinosis	SLC20A2	MYORG	JAM2	PDGFRB
ORPHA:1986	Gollop-Wolfgang complex	BHLHA9
ORPHA:1997	Blepharo-cheilo-odontic syndrome	CTNND1
ORPHA:2020	Congenital fiber-type disproportion myopathy	TPM2	TPM3	SELENON	HACD1	ITGA7
ORPHA:2024	Hereditary gingival fibromatosis	SOS1	REST
ORPHA:2026	Gingival fibromatosis-hypertrichosis syndrome	ABCA5
ORPHA:2030	Fibrosarcoma	ETV6
ORPHA:2032	Idiopathic pulmonary fibrosis	PARN	TERT	RTEL1	STN1	DSP	DPP9	ATP11A	FAM13A
ORPHA:2036	Scalp-ear-nipple syndrome	KCTD1
ORPHA:2044	FLOATING-HARBOR SYNDROME	SRCAP
ORPHA:2050	COLE-CARPENTER SYNDROME	P4HB	SEC24D
ORPHA:2052	FRASER SYNDROME	FRAS1	GRIP1	FREM2
ORPHA:2053	Freeman-Sheldon syndrome	NALCN
ORPHA:2056	Essential fructosuria	KHK
ORPHA:2059	Fryns syndrome	PIGN
ORPHA:2065	GALLOWAY-MOWAT SYNDROME	TPRKB	LAGE3	WDR4	OSGEP	NUP133	TP53RK	NUP107
ORPHA:2066	Gamma-aminobutyric acid transaminase deficiency	ABAT
ORPHA:2072	Gaucher disease-ophthalmoplegia-cardiovascular calcification syndrome	GBA
ORPHA:2073	Narcolepsy type 1	ZNF365	CTSH	HCRT
ORPHA:2078	Geroderma osteodysplastica	GORAB
ORPHA:2084	Glaucoma-ectopia lentis-microspherophakia-stiff joints-short stature syndrome	FBN1
ORPHA:2088	FANCONI-BICKEL SYNDROME	SLC2A2
ORPHA:2089	Glycogen storage disease due to hepatic glycogen synthase deficiency	GYS2
ORPHA:2092	FOCAL DERMAL HYPOPLASIA	PORCN
ORPHA:2095	Gorlin-Chaudhry-Moss syndrome	SLC25A24
ORPHA:2098	Acromesomelic dysplasia Grebe type	GDF5	BMPR1B
ORPHA:2102	GTP cyclohydrolase I deficiency	GCH1
ORPHA:2117	HARTSFIELD SYNDROME	FGFR1
ORPHA:2118	HAWKINSINURIA	HPD
ORPHA:2126	Solitary fibrous tumor/hemangiopericytoma	NAB2	STAT6
ORPHA:2131	ALTERNATING HEMIPLEGIA OF CHILDHOOD	SLC1A3	CACNA1A	ATP1A3
ORPHA:2136	Hennekam syndrome	ADAMTS3	CCBE1	FAT4
ORPHA:2140	Congenital diaphragmatic hernia	GATA6
ORPHA:2143	DONNAI-BARROW SYNDROME	LRP2
ORPHA:2157	HISTIDINEMIA	HAL
ORPHA:2169	Methylcobalamin deficiency type cblE	MTRR
ORPHA:2170	Methylcobalamin deficiency type cblG	MTR
ORPHA:2177	Hydranencephaly	NDE1
ORPHA:2189	Hydrolethalus	HYLS1	KIF7
ORPHA:2195	Dicarboxylic aminoaciduria	SLC1A1
ORPHA:2196	Familial primary hypomagnesemia with hypercalciuria and nephrocalcinosis with severe ocular involvement	CLDN19
ORPHA:2203	HYPERLYSINEMIA	AASS
ORPHA:2209	Maternal phenylketonuria	PAH
ORPHA:2227	NON RARE IN EUROPE: Hypodontia	AXIN2	IRF6	WNT10A	LTBP3	FGFR1	EDA	TGFA	PAX9
ORPHA:2229	Dilated cardiomyopathy-hypergonadotropic hypogonadism syndrome	LMNA
ORPHA:2237	Hypoparathyroidism-sensorineural deafness-renal disease syndrome	GATA3
ORPHA:2239	Familial isolated hypoparathyroidism due to agenesis of parathyroid gland	GCM2
ORPHA:2250	Hyposmia-nasal and ocular hypoplasia-hypogonadotropic hypogonadism syndrome	SMCHD1
ORPHA:2254	Pontocerebellar hypoplasia type 1	VRK1	SLC25A46	EXOSC3	EXOSC9	EXOSC8	AGTPBP1
ORPHA:2255	Pancreatic hypoplasia-diabetes-congenital heart disease syndrome	GATA6
ORPHA:2268	ICF syndrome	HELLS	ZBTB24	CDCA7
ORPHA:2273	Ichthyosis follicularis-alopecia-photophobia syndrome	MBTPS2
ORPHA:2290	MICROVILLUS INCLUSION DISEASE	MYO5B
ORPHA:2301	Congenital short bowel syndrome	FLNA
ORPHA:2307	IVIC SYNDROME	SALL4
ORPHA:2308	Jacobsen syndrome	FLI1
ORPHA:2311	Autosomal recessive spondylocostal dysostosis	LFNG
ORPHA:2314	Autosomal dominant hyper IgE syndrome	STAT3
ORPHA:2315	JOHANSON-BLIZZARD SYNDROME	UBR1
ORPHA:2318	Joubert syndrome with oculorenal defect	CC2D2A	ZNF423	CEP290	TMEM216	TMEM138	TMEM231
ORPHA:2322	Kabuki syndrome	KDM6A	KMT2D
ORPHA:2332	KBG syndrome	ANKRD11
ORPHA:2335	NON RARE IN EUROPE: Isolated keratoconus	VSX1
ORPHA:2340	Keratosis follicularis spinulosa decalvans	MBTPS2
ORPHA:2342	Haim-Munk syndrome	CTSC
ORPHA:2343	Isolated cloverleaf skull syndrome	ERF
ORPHA:2345	Isolated Klippel-Feil syndrome	GDF3	MEOX1
ORPHA:2348	Familial partial lipodystrophy Dunnigan type	LMNA
ORPHA:2353	Schilbach-Rott syndrome	PTCH1
ORPHA:2363	LACRIMOAURICULODENTODIGITAL SYNDROME	FGFR2	FGFR3
ORPHA:2377	Laurence-Moon syndrome	PNPLA6
ORPHA:2378	Laurin-Sandrow syndrome	LMBR1
ORPHA:2380	Legg-Calve-Perthes disease	COL2A1
ORPHA:2382	Lennox-Gastaut syndrome	CACNA1A	CHD2	MAPK10
ORPHA:2388	CHOREOACANTHOCYTOSIS	VPS13A
ORPHA:2396	Encephalocraniocutaneous lipomatosis	KRAS	FGFR1
ORPHA:2398	Multiple symmetric lipomatosis	MFN2
ORPHA:2407	Laryngo-onycho-cutaneous syndrome	LAMA3
ORPHA:2440	Isolated split hand-split foot malformation	TP63	WNT10B
ORPHA:2460	Van den Ende-Gupta syndrome	SCARF2
ORPHA:2462	SHPRINTZEN-GOLDBERG SYNDROME	FBN1	SKI
ORPHA:2470	Matthew-Wood syndrome	STRA6
ORPHA:2473	McKusick-Kaufman syndrome	MKKS
ORPHA:2478	Megalencephalic leukoencephalopathy with subcortical cysts	MLC1
ORPHA:2484	MELNICK-NEEDLES SYNDROME	FLNA
ORPHA:2495	Meningioma	SUFU	SMARCE1	TERT	SMO	BAP1	AKT1	PIK3CA	TRAF7	NF2
ORPHA:2498	Syndactyly type 8	FGF16
ORPHA:2499	Metachondromatosis	PTPN11
ORPHA:2505	Multiple benign circumferential skin creases on limbs	MAPRE2
ORPHA:2510	Micro syndrome	RAB3GAP2	RAB3GAP1	TBC1D20
ORPHA:2512	Autosomal recessive primary microcephaly	MCPH1	COPB2	PHC1	ANKLE2	METTL5	WDR62	CEP152	NCAPD3	CDK6	CEP135	CDK5RAP2	KNL1	KIF14	ASPM	TRAPPC14	CENPJ	CEP63	STIL	TAF13
ORPHA:2518	Autosomal recessive chorioretinopathy-microcephaly syndrome	TUBGCP4	TUBGCP6	PLK4
ORPHA:2524	Pontocerebellar hypoplasia type 2	TSEN54	TSEN2	TSEN15	SEPSECS
ORPHA:2526	Microcephaly-lymphedema-chorioretinopathy syndrome	KIF11
ORPHA:2542	Isolated microphthalmia-anophthalmia-coloboma	GDF3	SOX2	VSX2
ORPHA:2554	Ear-patella-short stature syndrome	ORC4	CDC45	ORC1	CDC6	CDT1	GMNN
ORPHA:2556	MICROPHTHALMIA WITH LINEAR SKIN DEFECTS SYNDROME	NDUFB11
ORPHA:2570	Lethal intrauterine growth restriction-cortical malformation-congenital contractures syndrome	GPKOW
ORPHA:2573	Moyamoya disease	ACTA2	RNF213
ORPHA:2576	MULIBREY NANISM	TRIM37
ORPHA:2584	Classic mycosis fungoides	TNFRSF1B
ORPHA:2585	Ataxia-Pancytopenia Syndrome	SAMD9L
ORPHA:2591	Infantile myofibromatosis	PDGFRB	NOTCH3
ORPHA:2593	Tubular-Aggregate Myopathy	CASQ1
ORPHA:2598	Mitochondrial myopathy and sideroblastic anemia	PUS1	YARS2
ORPHA:2609	Isolated complex I deficiency	NDUFS1	NDUFAF4	NDUFB11	NDUFB9	NDUFS6	NDUFA6	NDUFS3	NDUFV1	NDUFS7	NDUFAF5	NDUFAF2	NDUFA11	TIMMDC1	NDUFS4	NDUFS2	NDUFV2	FOXRED1	NUBPL	NDUFB10	NDUFB3	NDUFAF8	NDUFA1	NDUFAF3	NDUFAF1
ORPHA:2612	Linear nevus sebaceus syndrome	KRAS
ORPHA:2623	Geleophysic dysplasia	FBN1	LTBP3	ADAMTSL2
ORPHA:2632	LANGER MESOMELIC DYSPLASIA	SHOX
ORPHA:2635	METATROPIC DYSPLASIA	TRPV4
ORPHA:2637	Microcephalic osteodysplastic primordial dwarfism type II	PCNT
ORPHA:2639	Fibular aplasia-complex brachydactyly syndrome	GDF5	BMPR1B
ORPHA:2645	Osteoglosphonic dysplasia	FGFR1
ORPHA:2646	Parastremmatic dwarfism	TRPV4
ORPHA:2662	Keipert syndrome	GPC4
ORPHA:2665	Congenital mesoblastic nephroma	ETV6
ORPHA:2670	PIERSON SYNDROME	LAMB2
ORPHA:2671	Neu-Laxova syndrome	PHGDH	PSAT1
ORPHA:2680	Hypomyelination neuropathy-arthrogryposis syndrome	CNTNAP1	ADCY6
ORPHA:2697	Arthrogryposis-renal dysfunction-cholestasis syndrome	VIPAS39	VPS33B
ORPHA:2701	NOONAN SYNDROME-LIKE DISORDER WITH LOOSE ANAGEN HAIR	PPP1CB	SHOC2
ORPHA:2704	Ochoa syndrome	LRIG2	HPSE2
ORPHA:2707	Oculocerebrofacial syndrome Kaufman type	UBE3B
ORPHA:2712	Oculofaciocardiodental syndrome	BCOR
ORPHA:2721	Odonto-onycho-dermal dysplasia	WNT10A
ORPHA:2744	Horizontal gaze palsy with progressive scoliosis	DCC	ROBO3
ORPHA:2746	Opsismodysplasia	INPPL1
ORPHA:2750	Orofaciodigital syndrome type 1	OFD1
ORPHA:2751	Orofaciodigital syndrome type 2	NEK1
ORPHA:2752	Orofaciodigital syndrome type 3	TMEM231
ORPHA:2754	Orofaciodigital syndrome type 6	CPLANE1	OFD1	KIF7	TMEM216	FAM149B1	PDE6D
ORPHA:2762	Progressive osseous heteroplasia	GNAS
ORPHA:2770	Nasu-Hakola disease	TYROBP
ORPHA:2771	Bruck syndrome	PLOD2	FKBP10
ORPHA:2774	Multicentric carpo-tarsal osteolysis with or without nephropathy	MAFB
ORPHA:2783	Autosomal dominant osteopetrosis type 1	LRP5
ORPHA:2788	OSTEOPOROSIS-PSEUDOGLIOMA SYNDROME	LRP5
ORPHA:2789	Lateral meningocele syndrome	NOTCH3
ORPHA:2790	ENDOSTEAL HYPEROSTOSIS WORTH TYPE	LRP5
ORPHA:2791	Otodental syndrome	FGF3
ORPHA:2792	OTOFACIOCERVICAL SYNDROME	EYA1
ORPHA:2796	Pachydermoperiostosis	SLCO2A1	HPGD
ORPHA:2801	Juvenile Paget disease	TNFRSF11B	TNFRSF11A
ORPHA:2802	X-linked sideroblastic anemia and spinocerebellar ataxia	ABCB7
ORPHA:2805	Partial pancreatic agenesis	PDX1	PTF1A
ORPHA:2807	PAPILLOMA OF CHOROID PLEXUS	TP53
ORPHA:2822	Autosomal recessive spastic paraplegia type 11	SPG11
ORPHA:2828	Young-onset Parkinson disease	DNAJC6	PARK7	LRRK2	UCHL1	PODXL	SYNJ1	VPS13C	PINK1	PRKN
ORPHA:2833	Stiff skin syndrome	FBN1
ORPHA:2834	WRINKLY SKIN SYNDROME	ATP6V0A2
ORPHA:2836	PEHO syndrome	KIF1A	ZNHIT3
ORPHA:2841	Familial benign chronic pemphigus	ATP2C1
ORPHA:2843	Pentosuria	DCXR
ORPHA:2848	Camptodactyly-arthropathy-coxa-vara-pericarditis syndrome	PRG4
ORPHA:2849	Perlman syndrome	DIS3L2
ORPHA:2850	Alopecia-intellectual disability syndrome	ITGB6	LSS
ORPHA:2855	Perrault syndrome	HSD17B4	TWNK	LARS2	ERAL1	CLPP
ORPHA:2856	Persistent Mullerian duct syndrome	AMH
ORPHA:2869	Peutz-Jeghers Syndrome	STK11
ORPHA:2880	Phosphoenolpyruvate carboxykinase deficiency	PCK2
ORPHA:2882	SITOSTEROLEMIA	ABCG8	ABCG5
ORPHA:2884	PIEBALDISM	KIT	SNAI2
ORPHA:2886	TARP syndrome	RBM10
ORPHA:2896	PITT-HOPKINS SYNDROME	TCF4
ORPHA:2897	Pityriasis rubra pilaris	CARD14
ORPHA:2899	Brachyolmia-amelogenesis imperfecta syndrome	LTBP3
ORPHA:2903	Familial spontaneous pneumothorax	FLCN
ORPHA:2908	Kindler epidermolysis bullosa	FERMT1
ORPHA:2919	Orofaciodigital syndrome type 5	DDX59
ORPHA:2924	Isolated polycystic liver disease	LRP5	SEC63	PRKCSH
ORPHA:2950	TRIPHALANGEAL THUMB-POLYSYNDACTYLY SYNDROME	LMBR1
ORPHA:2953	Musculocontractural Ehlers-Danlos syndrome	CHST14	DSE
ORPHA:2963	Progeroid syndrome Petty type	SLC25A24
ORPHA:2965	Prolactinoma	CDH23	AIP	MEN1
ORPHA:2971	PEROXISOMAL ACYL-CoA OXIDASE DEFICIENCY	ACOX1
ORPHA:3000	Familial male-limited precocious puberty	LHCGR
ORPHA:3006	Pyridoxine-dependent epilepsy	PLPBP	ALDH7A1
ORPHA:3019	Ramon syndrome	ELMO2
ORPHA:3021	RAPADILINO SYNDROME	RECQL4
ORPHA:3027	Caudal regression sequence	VANGL1
ORPHA:3032	NPHP3-related Meckel-like syndrome	NPHP3
ORPHA:3042	Intellectual disability-cataracts-calcified pinnae-myopathy syndrome	ZBTB20
ORPHA:3047	Blepharophimosis-intellectual disability syndrome SBBYS type	KAT6B
ORPHA:3051	NICOLAIDES-BARAITSER SYNDROME	SMARCA2
ORPHA:3063	X-linked intellectual disability Snyder type	SMS
ORPHA:3086	Autosomal dominant vitreoretinochoroidopathy	BEST1
ORPHA:3088	Revesz syndrome	TINF2
ORPHA:3095	Atypical Rett syndrome	GABBR2	CDKL5	STXBP1
ORPHA:3102	Richieri Costa-Pereira syndrome	EIF4A3
ORPHA:3103	ROBERTS SYNDROME	ESCO2
ORPHA:3107	Autosomal dominant Robinow syndrome	FZD2	DVL3	WNT5A
ORPHA:3115	Roussy-Levy syndrome	MPZ
ORPHA:3124	Saccharopinuria	AASS
ORPHA:3129	SARCOSINEMIA	SARDH
ORPHA:3144	SCHNECKENBECKEN DYSPLASIA	SLC35D1	INPPL1
ORPHA:3148	Malignant peripheral nerve sheath tumor	SH3PXD2A
ORPHA:3152	SCLEROSTEOSIS	SOST
ORPHA:3156	Senior-Loken syndrome	CEP290	NPHP3	IQCB1	WDR19	NPHP1	INVS	SDCCAG8	NPHP4	TRAF3IP1
ORPHA:3157	Septo-optic dysplasia spectrum	SOX3	SOX2	FGFR1
ORPHA:3162	Sezary syndrome	TNFRSF1B
ORPHA:3163	SHORT syndrome	PIK3R1
ORPHA:3166	SIALURIA	GNE
ORPHA:3193	SUPRAVALVULAR AORTIC STENOSIS	ELN
ORPHA:3197	Hereditary hyperekplexia	SLC6A5	GLRA1	ATAD1
ORPHA:3202	Dehydrated hereditary stomatocytosis	KCNN4	PIEZO1	SLC4A1
ORPHA:3203	Overhydrated hereditary stomatocytosis	RHAG
ORPHA:3208	Isolated succinate-CoQ reductase deficiency	SDHA	SDHB	SDHAF1
ORPHA:3220	Deafness-enamel hypoplasia-nail defects syndrome	PEX6	PEX1
ORPHA:3226	Deafness-lymphedema-leukemia syndrome	GATA2
ORPHA:3237	Multiple synostoses syndrome	GDF5	UPF3B	FLNA
ORPHA:3238	CARDIOSPONDYLOCARPOFACIAL SYNDROME	MAP3K7
ORPHA:3250	Proximal symphalangism	GDF5
ORPHA:3255	Filippi syndrome	CKAP2L
ORPHA:3258	Cenani-Lenz syndrome	APC
ORPHA:3261	Autoimmune lymphoproliferative syndrome	FAS	FASLG
ORPHA:3267	Familial lambdoid synostosis	ERF
ORPHA:3273	Synovial sarcoma	SS18
ORPHA:3286	Catecholaminergic polymorphic ventricular tachycardia	TRDN	CASQ2
ORPHA:3287	Takayasu arteritis	MLX
ORPHA:3301	Tetraamelia-multiple malformations syndrome	RSPO2	WNT3
ORPHA:3303	Tetralogy of Fallot	GATA6	GATA4	FLT4	TBX1
ORPHA:3318	Essential thrombocythemia	TET2	MPL	TP53	SH2B3	CALR
ORPHA:3319	Congenital amegakaryocytic thrombocytopenia	THPO	MPL
ORPHA:3320	THROMBOCYTOPENIA-ABSENT RADIUS SYNDROME	RBM8A
ORPHA:3322	HOYERAAL-HREIDARSSON SYNDROME	PARN	DKC1	TERT	ACD	RTEL1	TINF2
ORPHA:3329	Tibial aplasia-ectrodactyly syndrome	BHLHA9
ORPHA:3332	Hypoplastic tibiae-postaxial polydactyly syndrome	LMBR1
ORPHA:3337	Primary Fanconi renotubular syndrome	GATM	EHHADH	NDUFAF6
ORPHA:3339	Toriello-Lacassie-Droste syndrome	KRAS
ORPHA:3363	Trichomegaly-retina pigmentary degeneration-dwarfism syndrome	PNPLA6
ORPHA:3366	Isolated trigonocephaly	FGFR1
ORPHA:3384	TRUNCUS ARTERIOSUS	PLXND1
ORPHA:3412	VACTERL with hydrocephalus	FANCB
ORPHA:3416	HYPEROSTOSIS CORTICALIS GENERALISATA	LRP5	SOST
ORPHA:3435	NON RARE IN EUROPE: Vitiligo	FOXD3
ORPHA:3437	Vogt-Koyanagi-Harada disease	PTPN22	FAS
ORPHA:3447	Weaver syndrome	EED	EZH2	NSD1
ORPHA:3449	Weill-Marchesani syndrome	ADAMTS10	FBN1
ORPHA:3451	Infantile spasms syndrome	PHACTR1	CNPY3	SPTAN1	GUF1	NTRK2	SIK1	WDR45	CDKL5	PIGA	STXBP1
ORPHA:3454	Intellectual disability-developmental delay-contractures syndrome	ZC4H2
ORPHA:3455	WIEDEMANN-RAUTENSTRAUCH SYNDROME	POLR3A
ORPHA:3459	Wilson-Turner syndrome	HDAC8	LAS1L
ORPHA:3463	Wolfram syndrome	CISD2	WFS1
ORPHA:3464	WOODHOUSE-SAKATI SYNDROME	DCAF17
ORPHA:3472	YUNIS-VARON SYNDROME	VAC14
ORPHA:3473	Zimmermann-Laband syndrome	KCNN3	KCNH1
ORPHA:3474	CHIME syndrome	PIGL
ORPHA:25980	X-linked myopathy with excessive autophagy	VMA21
ORPHA:26106	Hereditary diffuse gastric cancer	CTNNA1
ORPHA:26792	Short chain acyl-CoA dehydrogenase deficiency	ACADS
ORPHA:26793	Very long chain acyl-CoA dehydrogenase deficiency	ACADVL
ORPHA:28378	Tyrosinemia type 2	TAT
ORPHA:29072	Hereditary pheochromocytoma-paraganglioma	VHL	KIF1B	TMEM127	FH	SDHB	SDHA	RET	SDHC	SDHAF2	DLST	MDH2	MAX
ORPHA:29073	Multiple myeloma	CCND1
ORPHA:30391	Isolated Biliary atresia	GPC1
ORPHA:30924	Primary hypomagnesemia with secondary hypocalcemia	TRPM6
ORPHA:31709	Infantile convulsions and choreoathetosis	PRRT2	SCN8A
ORPHA:31837	PULMONARY VENOOCCLUSIVE DISEASE	EIF2AK4
ORPHA:32960	Tumor necrosis factor receptor 1 associated periodic syndrome	TNFRSF1A
ORPHA:33067	Metaphyseal chondrodysplasia Jansen type	PTH1R
ORPHA:33069	DRAVET SYNDROME	GABRA1	GABRG2	SCN1B	STXBP1	PCDH19
ORPHA:33108	Lethal multiple pterygium syndrome	NEB	RAPSN	CHRND	CHRNA1
ORPHA:33110	Autosomal agammaglobulinemia	CD79A	CD79B	BLNK	LRRC8A	PIK3R1
ORPHA:33226	Waldenstrom macroglobulinemia	MYD88
ORPHA:33271	NON RARE IN EUROPE: Non-alcoholic fatty liver disease	PNPLA3
ORPHA:33355	RETICULAR DYSGENESIS	AK2
ORPHA:33364	Trichothiodystrophy	RNF113A	GTF2H5	ERCC3	TARS1	GTF2E2	MPLKIP	ERCC2
ORPHA:33402	Pediatric hepatocellular carcinoma	CTNNB1	MET
ORPHA:33572	5-Oxoprolinase deficiency	OPLAH
ORPHA:33573	Gamma-glutamyl transpeptidase deficiency	GGT1
ORPHA:33574	Glutamate-cysteine ligase deficiency	GCLC
ORPHA:34145	NON RARE IN EUROPE: Berger disease	ACE
ORPHA:34514	Telethonin-related limb-girdle muscular dystrophy R7	TCAP
ORPHA:34515	FKRP-related limb-girdle muscular dystrophy R9	FKRP
ORPHA:34520	Congenital muscular dystrophy with integrin alpha-7 deficiency	ITGA7
ORPHA:34527	Familial primary hypomagnesemia with normocalciuria and normocalcemia	EGF
ORPHA:34587	Glycogen storage disease due to LAMP-2 deficiency	LAMP2
ORPHA:34592	Immunodeficiency by defective expression of MHC class I	TAP1
ORPHA:35069	Infantile neuroaxonal dystrophy	PLA2G6
ORPHA:35078	T-B+ severe combined immunodeficiency due to JAK3 deficiency	JAK3
ORPHA:35093	Isolated scaphocephaly	TWIST1	ERF
ORPHA:35098	Isolated plagiocephaly	TCF12	FGFR3	ZIC1	TWIST1
ORPHA:35099	Isolated brachycephaly	ZIC1	TCF12	FGFR3	TWIST1
ORPHA:35107	DESMOSTEROLOSIS	DHCR24
ORPHA:35120	Hemolytic anemia due to pyrimidine 5' nucleotidase deficiency	NT5C3A
ORPHA:35173	X-linked dominant chondrodysplasia punctata	EBP
ORPHA:35612	Nanophthalmos	CRB1	BEST1	MFRP	TMEM98	PRSS56
ORPHA:35664	ALDH18A1-related De Barsy syndrome	ALDH18A1
ORPHA:35689	Primary lateral sclerosis	SPG7
ORPHA:35704	L-Arginine:glycine amidinotransferase deficiency	GATM
ORPHA:35706	Glutaric acidemia type 3	SUGCT
ORPHA:35708	AROMATIC L-AMINO ACID DECARBOXYLASE DEFICIENCY	DDC
ORPHA:35858	Imerslund-Grasbeck syndrome	AMN	CUBN
ORPHA:35909	Combined deficiency of factor V and factor VIII	LMAN1	MCFD2
ORPHA:36355	Bleeding disorder due to P2Y12 defect	P2RY12
ORPHA:36367	Distal monosomy 1q	ZBTB18
ORPHA:36383	COL4A1-related familial vascular leukoencephalopathy	COL4A1
ORPHA:36386	Hereditary sensory and autonomic neuropathy type 1	ATL1	ATL3	SPTLC1
ORPHA:36387	Generalized epilepsy with febrile seizures-plus	ADGRV1	GABRG2	GABRD	SCN1B
ORPHA:36426	Stevens-Johnson syndrome	IKZF1
ORPHA:36899	MYOCLONUS-DYSTONIA SYNDROME	KCTD17	SGCE
ORPHA:37553	Andersen-Tawil Syndrome	KCNJ5
ORPHA:38874	Dihydropyrimidinuria	DPYS
ORPHA:39041	OMENN SYNDROME	ADA	DCLRE1C	IL7R	LIG4	CHD7	RAG1	RAG2
ORPHA:39044	Uveal melanoma	BAP1	SF3B1
ORPHA:42062	IMINOGLYCINURIA	SLC6A18
ORPHA:43115	Hereditary myopathy with lactic acidosis due to ISCU deficiency	ISCU
ORPHA:44890	Gastrointestinal stromal tumor	SDHA	SDHC	PDGFRA	SDHB	KIT
ORPHA:45358	Congenital fibrosis of extraocular muscles	PHOX2A	KIF21A
ORPHA:45448	MIYOSHI MYOPATHY	DYSF
ORPHA:46059	LATHOSTEROLOSIS	SC5D
ORPHA:46532	Hereditary persistence of fetal hemoglobin-beta-thalassemia syndrome	KLF1
ORPHA:46627	CHAR SYNDROME	TFAP2B
ORPHA:47044	Hereditary papillary renal cell carcinoma	MET
ORPHA:48431	Congenital cataracts-facial dysmorphism-neuropathy syndrome	CTDP1
ORPHA:49382	Achromatopsia	GNAT2	PDE6C	ATF6
ORPHA:49827	THIAMINE-RESPONSIVE MEGALOBLASTIC ANEMIA SYNDROME	SLC19A2
ORPHA:50814	CRANIOLENTICULOSUTURAL DYSPLASIA	SEC23A
ORPHA:50942	Striate palmoplantar keratoderma	DSP
ORPHA:50944	Schopf-Schulz-Passarge syndrome	WNT10A
ORPHA:50945	Blomstrand lethal chondrodysplasia	PTH1R
ORPHA:51083	Familial short QT syndrome	CACNA2D1
ORPHA:51208	Formiminoglutamic aciduria	FTCD
ORPHA:51608	Generalized arterial calcification of infancy	ENPP1
ORPHA:52022	Potocki-Shaffer syndrome	EXT2
ORPHA:52055	Corpus callosum agenesis-intellectual disability-coloboma-micrognathia syndrome	IGBP1
ORPHA:52368	MOHR-TRANEBJAERG SYNDROME	TIMM8A
ORPHA:52416	MANTLE CELL LYMPHOMA	CCND1	ATM
ORPHA:52417	MALT lymphoma	BCL10	MALT1
ORPHA:52427	RETINITIS PUNCTATA ALBESCENS	RHO	RDH5	RLBP1
ORPHA:52429	Branchiootic syndrome	EYA1
ORPHA:52430	Inclusion body myopathy with Paget disease of bone and frontotemporal dementia	VCP
ORPHA:52503	X-linked creatine transporter deficiency	SLC6A8
ORPHA:52688	MYELODYSPLASTIC SYNDROME	MECOM	GATA2
ORPHA:52901	Isolated follicle-stimulating hormone deficiency	FSHB
ORPHA:53271	MUENKE SYNDROME	FGFR3
ORPHA:53347	BRODY MYOPATHY	ATP2A1
ORPHA:53351	X-linked dystonia-parkinsonism	TAF1
ORPHA:53690	Congenital lactase deficiency	LCT
ORPHA:53691	Congenital cornea plana	KERA
ORPHA:53696	Arthrogryposis-anterior horn cell disease syndrome	GLE1
ORPHA:53697	GNATHODIAPHYSEAL DYSPLASIA	ANO5
ORPHA:54260	Left ventricular noncompaction	PLEKHM2	MIB2	MIB1	DTNA	PRDM16	LMNA	MYBPC3	TPM1	PKP2
ORPHA:54595	Craniopharyngioma	CTNNB1	BRAF
ORPHA:55595	TNP03-related limb-girdle muscular dystrophy D2	TNPO3
ORPHA:55654	Hypotrichosis simplex	RPL21	SNRPE	LSS
ORPHA:56304	Atelosteogenesis type II	SLC26A2
ORPHA:57782	Mazabraud syndrome	GNAS
ORPHA:58017	Classic hairy cell leukemia	BRAF
ORPHA:59303	Neonatal ichthyosis-sclerosing cholangitis syndrome	CLDN1
ORPHA:59306	McLeod neuroacanthocytosis syndrome	XK
ORPHA:60025	PULMONARY ALVEOLAR MICROLITHIASIS	SLC34A2
ORPHA:60033	Idiopathic bronchiectasis	CFTR
ORPHA:60040	Megalencephaly-capillary malformation-polymicrogyria syndrome	PIK3CA
ORPHA:63273	Distal myopathy with posterior leg and anterior hand involvement	FLNC
ORPHA:63440	Isolated oxycephaly	ZIC1
ORPHA:63442	Angel-shaped phalango-epiphyseal dysplasia	GDF5
ORPHA:64280	Childhood absence epilepsy	GABRA1	GABRG2
ORPHA:64738	NON RARE IN EUROPE: Non rare thrombophilia	PROS1	MTHFR	PLAT	F5
ORPHA:64739	OVARIAN HYPERSTIMULATION SYNDROME	FSHR
ORPHA:64748	Dejerine-Sottas syndrome	PRX	MPZ	EGR2
ORPHA:64751	Hereditary motor and sensory neuropathy type 5	MFN2
ORPHA:64752	Hereditary sensory and autonomic neuropathy type 5	NGF	NTRK1
ORPHA:64753	Spinocerebellar ataxia with axonal neuropathy type 2	PIK3R5
ORPHA:64754	Nevus comedonicus syndrome	NEK9
ORPHA:65282	Carvajal syndrome	DSP
ORPHA:65283	TIMOTHY SYNDROME	CACNA1C
ORPHA:65284	Biotin-thiamine-responsive basal ganglia disease	SLC19A3
ORPHA:65287	BETA-UREIDOPROPIONASE DEFICIENCY	UPB1
ORPHA:65288	Permanent neonatal diabetes mellitus-pancreatic and cerebellar agenesis syndrome	PTF1A
ORPHA:65684	Monomelic amyotrophy	CEP126	CPLANE1
ORPHA:65759	CARPENTER SYNDROME	MEGF8	RAB23
ORPHA:66629	GOLDBERG-SHPRINTZEN MEGACOLON SYNDROME	KIFBP
ORPHA:66631	CEDNIK syndrome	SNAP29
ORPHA:66634	Dilated cardiomyopathy with ataxia	DNAJC19
ORPHA:66637	Diaphanospondylodysostosis	BMPER
ORPHA:67036	Autosomal dominant optic atrophy and cataract	OPA3
ORPHA:67038	B-cell chronic lymphocytic leukemia	ATM	POT1	TP53	RPS15	CCND1	ARL11
ORPHA:67041	Hyaluronidase deficiency	HYAL1
ORPHA:67042	Late-onset retinal degeneration	C1QTNF5
ORPHA:67045	X-linked intellectual disability with isolated growth hormone deficiency	SOX3
ORPHA:67046	3-methylglutaconic aciduria type 1	AUH
ORPHA:67047	3-Methylglutaconic aciduria type 3	OPA3	MICOS13
ORPHA:69076	Familial renal glucosuria	SLC5A2
ORPHA:69085	LIMB-MAMMARY SYNDROME	TP63
ORPHA:69088	Anhidrotic ectodermal dysplasia-immunodeficiency-osteopetrosis-lymphedema syndrome	IKBKG
ORPHA:69663	Low phospholipid associated cholelithiasis	ABCB4
ORPHA:69665	Intrahepatic cholestasis of pregnancy	ATP8B1	ABCB11	ABCB4	NR1H4
ORPHA:69723	Tyrosinemia type 3	HPD
ORPHA:69735	HYPOTRICHOSIS-LYMPHEDEMA-TELANGIECTASIA-RENAL DEFECT SYNDROME	SOX18
ORPHA:70472	Congenital lactic acidosis Saguenay-Lac-Saint-Jean type	LRPPRC
ORPHA:70474	Leigh syndrome with cardiomyopathy	NDUFAF3	NDUFS2	NDUFB8
ORPHA:70567	Cholangiocarcinoma	PTPN3
ORPHA:70573	Small cell lung cancer	TP53	RB1	TP73
ORPHA:70592	Immunodeficiency due to interleukin-1 receptor-associated kinase-4 deficiency	IRAK4
ORPHA:70595	Sensory ataxic neuropathy-dysarthria-ophthalmoparesis syndrome	TWNK	POLG
ORPHA:71212	Hyperinsulinism due to short chain 3-hydroxylacyl-CoA dehydrogenase deficiency	HADH
ORPHA:71275	Rh deficiency syndrome	RHAG	RHD
ORPHA:71289	Radio-ulnar synostosis-amegakaryocytic thrombocytopenia syndrome	MECOM
ORPHA:71290	Familial platelet disorder with associated myeloid malignancy	ETV6	RUNX1
ORPHA:71493	Familial thrombocytosis	THPO	MPL
ORPHA:71517	Rapid-Onset Dystonia-Parkinsonism	ATP1A3
ORPHA:71518	Benign paroxysmal torticollis of infancy	CACNA1A
ORPHA:71528	Obesity due to prohormone convertase-I deficiency	PCSK1
ORPHA:71529	Obesity due to melanocortin 4 receptor deficiency	MC4R
ORPHA:73229	HANAC syndrome	COL4A1
ORPHA:73272	Growth delay due to insulin-like growth factor type 1 deficiency	IGF1
ORPHA:75249	Familial isolated restrictive cardiomyopathy	MYPN	FLNC	KIF20A
ORPHA:75326	Retinal arterial tortuosity	COL4A1
ORPHA:75374	Bradyopsia	RGS9BP	RGS9
ORPHA:75376	Familial drusen	CFI	EFEMP1
ORPHA:75377	Central areolar choroidal dystrophy	GUCA1A	GUCY2D
ORPHA:75391	Primary immunodeficiency with natural-killer cell deficiency and adrenal insufficiency	MCM4
ORPHA:75496	B4GALT7-related spondylodysplastic Ehlers-Danlos syndrome	B4GALT7
ORPHA:75497	X-linked Ehlers-Danlos syndrome	FLNA
ORPHA:75563	X-linked sideroblastic anemia	ALAS2
ORPHA:75564	Acquired idiopathic sideroblastic anemia	SF3B1	TET2
ORPHA:75840	Congenital muscular dystrophy Ullrich type	COL6A1	COL6A3	COL6A2	COL12A1
ORPHA:75858	MORM syndrome	INPP5E
ORPHA:77258	Trichorhinophalangeal syndrome type 1 and 3	TRPS1
ORPHA:77259	GAUCHER DISEASE TYPE 1	GBA
ORPHA:77260	Gaucher disease type 2	GBA
ORPHA:77261	Gaucher disease type 3	GBA
ORPHA:77292	Niemann-Pick disease type A	SMPD1
ORPHA:77293	Niemann-Pick disease type B	SMPD1
ORPHA:77295	Odontoleukodystrophy	POLR3A
ORPHA:77297	MAJEED SYNDROME	LPIN2
ORPHA:77298	Anophthalmia/microphthalmia-esophageal atresia syndrome	SOX2
ORPHA:77301	Monosomy 9q22.3	PTCH1
ORPHA:79083	PPARG-related familial partial lipodystrophy	PPARG
ORPHA:79084	Familial partial lipodystrophy Kobberling type	LMNA
ORPHA:79085	AKT2-related familial partial lipodystrophy	AKT2
ORPHA:79087	Acquired partial lipodystrophy	LMNB2
ORPHA:79095	Congenital bile acid synthesis defect type 4	AMACR
ORPHA:79096	Pyridoxal phosphate-responsive seizures	PNPO
ORPHA:79101	HYPERPROLINEMIA TYPE 2	ALDH4A1
ORPHA:79102	Thyrotoxic periodic paralysis	GABRA3
ORPHA:79105	Myxofibrosarcoma	CREB3L1	CREB3L2
ORPHA:79106	EIKEN SYNDROME	PTH1R
ORPHA:79113	Mandibulofacial dysostosis-microcephaly syndrome	EFTUD2
ORPHA:79118	Neonatal diabetes-congenital hypothyroidism-congenital glaucoma-hepatic fibrosis-polycystic kidneys syndrome	GLIS3
ORPHA:79134	DEND syndrome	KCNJ11	ABCC8
ORPHA:79137	Generalized epilepsy-paroxysmal dyskinesia syndrome	KCNMA1
ORPHA:79145	DOWLING-DEGOS DISEASE	PSENEN	POFUT1	POGLUT1
ORPHA:79151	Acrokeratosis verruciformis of Hopf	ATP2A2
ORPHA:79152	Disseminated superficial actinic porokeratosis	FDPS	MVK
ORPHA:79154	2-aminoadipic 2-oxoadipic aciduria	DHTKD1
ORPHA:79155	Hydroxykynureninuria	KYNU
ORPHA:79157	2-methylbutyryl-CoA dehydrogenase deficiency	ACADSB
ORPHA:79159	ISOBUTYRYL-CoA DEHYDROGENASE DEFICIENCY	ACAD8
ORPHA:79230	Hemochromatosis type 2	HAMP	HJV
ORPHA:79233	Hypoxanthine guanine phosphoribosyltransferase partial deficiency	HPRT1
ORPHA:79237	GALACTOKINASE DEFICIENCY	GALK1
ORPHA:79239	Classic galactosemia	GALT
ORPHA:79240	Glycogen storage disease due to liver and muscle phosphorylase kinase deficiency	PHKB
ORPHA:79241	BIOTINIDASE DEFICIENCY	BTD
ORPHA:79242	HOLOCARBOXYLASE SYNTHETASE DEFICIENCY	HLCS
ORPHA:79243	PYRUVATE DEHYDROGENASE E1-ALPHA DEFICIENCY	LONP1
ORPHA:79244	PYRUVATE DEHYDROGENASE E2 DEFICIENCY	DLAT
ORPHA:79246	Pyruvate dehydrogenase phosphatase deficiency	PDP1
ORPHA:79253	Mild phenylketonuria	PAH
ORPHA:79254	Classic phenylketonuria	PAH
ORPHA:79255	GM1 gangliosidosis type 1	GLB1
ORPHA:79256	GM1 gangliosidosis type 2	GLB1
ORPHA:79257	GM1 gangliosidosis type 3	GLB1
ORPHA:79269	Sanfilippo syndrome type A	SGSH
ORPHA:79270	Sanfilippo syndrome type B	NAGLU
ORPHA:79271	Sanfilippo syndrome type C	HGSNAT
ORPHA:79272	Sanfilippo syndrome type D	GNS
ORPHA:79273	Hereditary coproporphyria	CPOX
ORPHA:79276	Acute intermittent porphyria	HMBS
ORPHA:79277	Congenital erythropoietic porphyria	UROS
ORPHA:79278	Autosomal erythropoietic protoporphyria	FECH
ORPHA:79279	Alpha-N-acetylgalactosaminidase deficiency type 1	NAGA
ORPHA:79280	Alpha-N-acetylgalactosaminidase deficiency type 2	NAGA
ORPHA:79281	Alpha-N-acetylgalactosaminidase deficiency type 3	NAGA
ORPHA:79282	Methylmalonic acidemia with homocystinuria type cblC	MMACHC
ORPHA:79284	Methylmalonic acidemia with homocystinuria type cblF	LMBRD1
ORPHA:79292	FISH-EYE DISEASE	LCAT
ORPHA:79293	Familial LCAT deficiency	LCAT
ORPHA:79299	Hyperinsulinism due to glucokinase deficiency	GCK
ORPHA:79301	Congenital bile acid synthesis defect type 1	HSD3B7
ORPHA:79304	Progressive familial intrahepatic cholestasis type 2	ABCB11
ORPHA:79305	Progressive familial intrahepatic cholestasis type 3	ABCB4
ORPHA:79306	Progressive familial intrahepatic cholestasis type 1	ATP8B1	MYO5B
ORPHA:79310	Vitamin B12-responsive methylmalonic acidemia type cblA	MMAA
ORPHA:79311	Vitamin B12-responsive methylmalonic acidemia type cblB	MMAB
ORPHA:79312	Vitamin B12-unresponsive methylmalonic acidemia type mut-	MMUT
ORPHA:79314	L-2-HYDROXYGLUTARIC ACIDURIA	L2HGDH
ORPHA:79315	D-2-hydroxyglutaric aciduria	IDH2	D2HGDH
ORPHA:79318	PMM2-CDG	PMM2
ORPHA:79319	MPI-CDG	MPI
ORPHA:79320	ALG6-CDG	ALG6
ORPHA:79321	ALG3-CDG	ALG3
ORPHA:79322	DPM1-CDG	DPM1
ORPHA:79324	ALG12-CDG	ALG12
ORPHA:79325	ALG8-CDG	ALG8
ORPHA:79326	ALG2-CDG	ALG2
ORPHA:79327	ALG1-CDG	ALG1
ORPHA:79328	ALG9-CDG	ALG9
ORPHA:79329	MGAT2-CDG	MGAT2
ORPHA:79330	MOGS-CDG	MOGS
ORPHA:79333	COG7-CDG	COG7
ORPHA:79350	3-phosphoserine phosphatase deficiency infantile/juvenile form	PSPH
ORPHA:79351	3-phosphoglycerate dehydrogenase deficiency infantile/juvenile form	PHGDH
ORPHA:79394	Congenital non-bullous ichthyosiform erythroderma	NIPAL4	ABCA12
ORPHA:79402	Intermediate generalized junctional epidermolysis bullosa	ITGB4	LAMC2	LAMA3
ORPHA:79403	Junctional epidermolysis bullosa with pyloric atresia	ITGB4
ORPHA:79404	Severe generalized junctional epidermolysis bullosa	LAMA3	LAMC2
ORPHA:79408	Autosomal recessive generalized dystrophic epidermolysis bullosa severe form	COL7A1
ORPHA:79409	Recessive dystrophic epidermolysis bullosa inversa	COL7A1
ORPHA:79410	Localized dystrophic epidermolysis bullosa pretibial form	COL7A1
ORPHA:79411	Self-improving dystrophic epidermolysis bullosa	COL7A1
ORPHA:79431	Oculocutaneous albinism type 1A	TYR
ORPHA:79432	Oculocutaneous albinism type 2	OCA2	MC1R
ORPHA:79434	Oculocutaneous albinism type 1B	TYR
ORPHA:79435	Oculocutaneous albinism type 4	SLC45A2
ORPHA:79443	Pseudohypoparathyroidism type 1A	GNAS
ORPHA:79444	Pseudohypoparathyroidism type 1C	GNAS
ORPHA:79445	PSEUDOPSEUDOHYPOPARATHYROIDISM	GNAS
ORPHA:79452	Milroy Disease	GJC2	VEGFC	FLT4
ORPHA:79455	Cutaneous mastocytoma	KIT
ORPHA:79473	PORPHYRIA VARIEGATA	PPOX
ORPHA:79474	Atypical Werner syndrome	LMNA
ORPHA:79477	Griscelli syndrome type 2	RAB27A
ORPHA:79478	Griscelli syndrome type 3	MLPH
ORPHA:79495	X-linked congenital generalized hypertrichosis	SOX3
ORPHA:79500	DOORS syndrome	TBC1D24
ORPHA:79501	Punctate palmoplantar keratoderma type 1	AAGAB
ORPHA:79506	Cholesterol-ester transfer protein deficiency	CETP
ORPHA:79643	Autosomal recessive hyperinsulinism due to SUR1 deficiency	ABCC8
ORPHA:79644	Autosomal recessive hyperinsulinism due to Kir6.2 deficiency	KCNJ11
ORPHA:79651	Mild hyperphenylalaninemia	PAH
ORPHA:79665	GARDNER SYNDROME	APC
ORPHA:83330	Proximal spinal muscular atrophy type 1	SMN1
ORPHA:83418	Proximal spinal muscular atrophy type 2	SMN1
ORPHA:83419	Proximal spinal muscular atrophy type 3	SMN1
ORPHA:83420	Proximal spinal muscular atrophy type 4	SMN1
ORPHA:83461	Congenital primary aphakia	FOXE3
ORPHA:83465	Narcolepsy type 2	HCRT	ZNF365
ORPHA:83472	CAMOS syndrome	ZNF592
ORPHA:83629	Leukoencephalopathy-spondyloepimetaphyseal dysplasia syndrome	AIFM1
ORPHA:83639	Hypercoagulability syndrome due to glycosylphosphatidylinositol deficiency	PIGM	PIGW
ORPHA:83642	Microcytic anemia with liver iron overload	SLC11A2
ORPHA:84064	Syndromic diarrhea	SKIV2L	TTC37
ORPHA:84081	Senior-Boichis syndrome	TMEM67
ORPHA:84090	Fibronectin glomerulopathy	FN1
ORPHA:84132	Desmin-related myopathy with Mallory body-like inclusions	SELENON
ORPHA:85110	Familial encephalopathy with neuroserpin inclusion bodies	SERPINI1
ORPHA:85112	Palmoplantar keratoderma-XX sex reversal-predisposition to squamous cell carcinoma syndrome	RSPO1
ORPHA:85128	BOTHNIA RETINAL DYSTROPHY	RLBP1
ORPHA:85136	Cystic leukoencephalopathy without megalencephaly	NDUFA2	RNASET2
ORPHA:85142	NON RARE IN EUROPE: Aldosterone-producing adenoma	CTNNB1	KCNJ5	CACNA1D
ORPHA:85163	Hypomyelination-congenital cataract syndrome	FAM126A
ORPHA:85164	Camptodactyly-tall stature-scoliosis-hearing loss syndrome	FGFR3
ORPHA:85165	Severe achondroplasia-developmental delay-acanthosis nigricans syndrome	FGFR3
ORPHA:85166	Platyspondylic dysplasia Torrance type	COL2A1
ORPHA:85169	Familial digital arthropathy-brachydactyly	TRPV4
ORPHA:85172	Microcephalic osteodysplastic dysplasia Saul-Wilson type	COG4
ORPHA:85173	IMAGe syndrome	POLE
ORPHA:85179	Infantile osteopetrosis with neuroaxonal dysplasia	OSTM1
ORPHA:85182	Diaphyseal medullary stenosis-bone malignancy syndrome	MTAP
ORPHA:85186	Endosteal sclerosis-cerebellar hypoplasia syndrome	POLR3B
ORPHA:85191	Singleton-Merten dysplasia	IFIH1
ORPHA:85193	Idiopathic juvenile osteoporosis	WNT3A	WNT1
ORPHA:85194	Spondylo-ocular syndrome	XYLT2
ORPHA:85195	FAMILIAL EXPANSILE OSTEOLYSIS	TNFRSF11A
ORPHA:85198	Dysspondyloenchondromatosis	COL2A1
ORPHA:85200	Ischio-vertebral syndrome	BMPER
ORPHA:85201	Genitopatellar syndrome	KAT6B
ORPHA:85202	Keutel syndrome	MGP
ORPHA:85212	Fetal Gaucher disease	GBA
ORPHA:85279	Syndromic X-linked intellectual disability due to JARID1C mutation	KDM5C
ORPHA:85282	MEHMO syndrome	EIF2S3
ORPHA:85284	BRESEK syndrome	MBTPS2
ORPHA:85287	X-linked intellectual disability Siderius type	PHF8
ORPHA:85288	X-linked intellectual disability Stocco Dos Santos type	SHROOM4
ORPHA:85293	X-linked intellectual disability Cabezas type	CUL4B
ORPHA:85294	X-linked epilepsy-learning disabilities-behavior disorders syndrome	SYN1
ORPHA:85295	HSD10 disease atypical type	HSD17B10
ORPHA:85408	Rheumatoid factor-negative polyarticular juvenile idiopathic arthritis	PTPN22	IL2RB	PTPN2
ORPHA:85410	Oligoarticular juvenile idiopathic arthritis	PTPN22	PTPN2	IL2RB
ORPHA:85414	Systemic-onset juvenile idiopathic arthritis	LACC1	MIF
ORPHA:85442	Short stature-pituitary and cerebellar defects-small sella turcica syndrome	LHX4
ORPHA:85453	X-linked reticulate pigmentary disorder	POLA1
ORPHA:86309	DPAGT1-CDG	DPAGT1
ORPHA:86812	POMT1-related limb-girdle muscular dystrophy R11	POMT1
ORPHA:86813	Helicoid peripapillary chorioretinal degeneration	TEAD1
ORPHA:86814	Benign adult familial myoclonic epilepsy	YEATS2	CNTN2	ADRA2B	SAMD12
ORPHA:86817	Hemolytic anemia due to adenylate kinase deficiency	AK1
ORPHA:86818	Alport syndrome-intellectual disability-midface hypoplasia-elliptocytosis syndrome	AMMECR1
ORPHA:86820	Familial avascular necrosis of femoral head	TRPV4	COL2A1
ORPHA:86829	Chronic neutrophilic leukemia	CSF3R
ORPHA:86830	Chronic myeloproliferative disease unclassifiable	PDGFRB
ORPHA:86834	Juvenile myelomonocytic leukemia	KRAS	CBL	RRAS	PTPN11
ORPHA:86839	Refractory anemia with excess blasts	TET2
ORPHA:86841	Myelodysplastic syndrome associated with isolated del(5q) chromosome abnormality	RPS14
ORPHA:86845	Acute myeloid leukaemia with myelodysplasia-related features	TET2
ORPHA:86849	Acute basophilic leukemia	MYB
ORPHA:86872	T-cell large granular lymphocyte leukemia	STAT3
ORPHA:88616	Autosomal recessive non-syndromic intellectual disability	SARS1	CRADD	RSRC1	EDC3	GRIK2	CRBN	FBXO31	MED25	SLC45A1	DCPS	METTL23	CC2D1A	B3GALNT2	ZC3H14	FRRS1L	MBOAT7	WASHC4	NSUN2	PRSS12	PGAP1	MED23	EZR	TNIK	CLIP1	KDM5B
ORPHA:88618	S-adenosylhomocysteine hydrolase deficiency	AHCY
ORPHA:88619	Familial acute necrotizing encephalopathy	RANBP2
ORPHA:88620	Isolated congenital anosmia	TENM1
ORPHA:88621	ICHTHYOSIS PREMATURITY SYNDROME	SLC27A4
ORPHA:88628	Posterior column ataxia-retinitis pigmentosa syndrome	FLVCR1
ORPHA:88630	Terminal osseous dysplasia-pigmentary defects syndrome	FLNA
ORPHA:88632	Anterior segment developmental anomaly	FOXE3
ORPHA:88635	Vacuolar myopathy with sarcoplasmic reticulum protein aggregates	CASQ1
ORPHA:88637	Hypomyelination-hypogonadotropic hypogonadism-hypodontia syndrome	POLR3A	POLR3B	POLR1C
ORPHA:88639	Neurodegeneration due to 3-hydroxyisobutyryl-CoA hydrolase deficiency	HIBCH
ORPHA:88644	Autosomal recessive ataxia Beauce type	SYNE1
ORPHA:88917	X-linked Alport syndrome	COL4A5
ORPHA:88924	Autosomal dominant polycystic kidney disease type 1 with tuberous sclerosis	TSC2
ORPHA:89842	Autosomal recessive generalized dystrophic epidermolysis bullosa intermediate form	COL7A1
ORPHA:89843	Dystrophic epidermolysis bullosa pruriginosa	COL7A1
ORPHA:89844	Lissencephaly syndrome Norman-Roberts type	RELN
ORPHA:89936	X-Linked Hypophosphatemia	PHEX
ORPHA:89937	Autosomal dominant hypophosphatemic rickets	FGF23
ORPHA:89938	Infantile Bartter syndrome with sensorineural deafness	BSND
ORPHA:90020	Parkinson-dementia complex of Guam	PARK7	TRPM7
ORPHA:90023	Primary immunodeficiency syndrome due to LAMTOR2 deficiency	LAMTOR2
ORPHA:90024	Deafness with Labyrinthine Aplasia Microtia and Microdontia	FGF3
ORPHA:90030	Hemolytic anemia due to glutathione reductase deficiency	GSR
ORPHA:90042	Primary familial polycythemia	EPOR
ORPHA:90045	Hereditary folate malabsorption	SLC46A1
ORPHA:90050	RETINOPATHY OF PREMATURITY	FZD4	LRP5	NDP
ORPHA:90117	Hereditary motor and sensory neuropathy Okinawa type	TFG
ORPHA:90118	Severe early-onset axonal neuropathy due to MFN2 deficiency	MFN2
ORPHA:90120	Hereditary motor and sensory neuropathy type 6	SLC25A46	MFN2
ORPHA:90153	MANDIBULOACRAL DYSPLASIA WITH TYPE A LIPODYSTROPHY	LMNA
ORPHA:90154	MANDIBULOACRAL DYSPLASIA WITH TYPE B LIPODYSTROPHY	ZMPSTE24
ORPHA:90308	Klippel-Trenaunay syndrome	AGGF1
ORPHA:90321	Cockayne syndrome type 1	ERCC4	ERCC8	ERCC6
ORPHA:90322	Cockayne syndrome type 2	ERCC6	ERCC1	ERCC8
ORPHA:90324	Cockayne syndrome type 3	ERCC6	ERCC8
ORPHA:90340	BLAU SYNDROME	NOD2
ORPHA:90342	Xeroderma pigmentosum variant	POLH
ORPHA:90348	Autosomal dominant cutis laxa	FBLN5	ELN	ALDH18A1
ORPHA:90349	Autosomal recessive cutis laxa type 1	FBLN5
ORPHA:90389	Telangiectasia macularis eruptiva perstans	KIT
ORPHA:90625	X-linked nonsyndromic sensorineural deafness type DFN	SMPX	COL4A6
ORPHA:90635	Autosomal dominant non-syndromic sensorineural deafness type DFNA	EYA4	TBC1D24	TMC1	SLC17A8	P2RX2	SSBP1	TECTA	ABCC1	PTPRQ	COCH	DMXL2	DIAPH3	HOMER2	MYH14	POU4F3	GJB3	MCM2	SLC44A4	CD164	CRYM	TRRAP	MYO6	WFS1	DIABLO	MYO7A	MYO1C
ORPHA:90636	Autosomal recessive non-syndromic sensorineural deafness type DFNB	MET	S1PR2	CDH23	ELMOD3	CIB2	PJVK	BSND	ESRRB	SLC26A5	PNPT1	LRRC51	GRXCR2	TPRN	TMIE	MYO3A	OTOG	GPSM2	OTOA	TMEM132E	SLITRK6	USH1C	GIPC3	ESPN	MSRB3	NARS2	ATP2B2	OTOGL	RIPOR2	ROR1	EPS8L2	CLIC5	MARVELD2	LHFPL5	PCDH15	LOXHD1	TSPEAR	HGF	PTPRQ	TECTA	KARS1	GJB3	TMC1	TBC1D24	MYO7A	MYO6
ORPHA:90641	Mitochondrial non-syndromic sensorineural deafness	TFB1M	TRMU
ORPHA:90650	Otopalatodigital syndrome type 1	FLNA
ORPHA:90652	Otopalatodigital syndrome type 2	FLNA
ORPHA:90653	Stickler syndrome type 1	COL2A1
ORPHA:90673	Hypothyroidism due to TSH receptor mutations	TSHR
ORPHA:90695	Non-acquired panhypopituitarism	SOX3	PROP1
ORPHA:90797	Partial androgen insensitivity syndrome	AR
ORPHA:91131	DK1-CDG	DOLK
ORPHA:91135	Body skin hyperlaxity due to vitamin K-dependent coagulation factor deficiency	GGCX
ORPHA:91347	TSH-secreting pituitary adenoma	CDH23
ORPHA:91387	Familial thoracic aortic aneurysm and aortic dissection	FBN1	TGFB3	FOXE3	ELN	ACTA2	MFAP5	MAT2A
ORPHA:91411	Congenital ptosis	ZFHX4	COL25A1
ORPHA:91414	Pilomatrixoma	CTNNB1
ORPHA:91481	RING DERMOID OF CORNEA	PITX2
ORPHA:91483	RIEGER ANOMALY	PITX2	FOXC1
ORPHA:91490	Isolated congenital sclerocornea	GJA8
ORPHA:91495	Persistent hyperplastic primary vitreous	FZD4	NDP	ATOH7
ORPHA:91496	SNOWFLAKE VITREORETINAL DEGENERATION	KCNJ13
ORPHA:93100	Renal agenesis unilateral	GREB1L	FRAS1	BMP4	DSTYK	RET	FREM2
ORPHA:93110	Posterior urethral valve	BNC2
ORPHA:93111	HNF1B-related autosomal dominant tubulointerstitial kidney disease	HNF4A
ORPHA:93114	Autosomal dominant intermediate Charcot-Marie-Tooth disease type E	INF2
ORPHA:93256	Fragile X-associated tremor/ataxia syndrome	FMR1
ORPHA:93258	Pfeiffer syndrome type 1	FGFR2	FGFR1
ORPHA:93259	Pfeiffer syndrome type 2	FGFR2
ORPHA:93260	Pfeiffer syndrome type 3	FGFR2
ORPHA:93262	Crouzon syndrome-acanthosis nigricans syndrome	FGFR3
ORPHA:93268	Short rib-polydactyly syndrome Beemer-Langer type	IFT80	IFT122
ORPHA:93269	Short rib-polydactyly syndrome Majewski type	DYNC2H1	NEK1	TRAF3IP1
ORPHA:93270	Short rib-polydactyly syndrome Saldino-Noonan type	DYNC2H1
ORPHA:93271	Short rib-polydactyly syndrome Verma-Naumoff type	IFT80	DYNC2H1	DYNC2I1	DYNC2I2	WDR35
ORPHA:93274	THANATOPHORIC DYSPLASIA TYPE 2	FGFR3
ORPHA:93276	Polyostotic fibrous dysplasia	GNAS
ORPHA:93277	Monostotic fibrous dysplasia	GNAS
ORPHA:93279	Mild spondyloepiphyseal dysplasia due to COL2A1 mutation with early-onset osteoarthritis	COL2A1
ORPHA:93284	SPONDYLOEPIPHYSEAL DYSPLASIA TARDA	TRAPPC2
ORPHA:93296	Achondrogenesis type 2	COL2A1
ORPHA:93297	Hypochondrogenesis	COL2A1
ORPHA:93298	Achondrogenesis type 1B	SLC26A2
ORPHA:93299	Achondrogenesis type 1A	TRIP11
ORPHA:93304	Autosomal dominant brachyolmia	TRPV4
ORPHA:93307	Multiple epiphyseal dysplasia type 4	SLC26A2
ORPHA:93308	Multiple epiphyseal dysplasia type 1	COMP
ORPHA:93314	SPONDYLOMETAPHYSEAL DYSPLASIA KOZLOWSKI TYPE	TRPV4
ORPHA:93315	Spondylometaphyseal dysplasia 'corner fracture' type	COL2A1	FN1
ORPHA:93316	Spondylometaphyseal dysplasia Schmidt type	COL2A1
ORPHA:93321	Radial hemimelia	LMBR1
ORPHA:93322	Tibial hemimelia	GLI3
ORPHA:93328	Autosomal dominant omodysplasia	FZD2
ORPHA:93333	Pelviscapular dysplasia	TBX15
ORPHA:93334	Postaxial Polydactyly Type A	IQCE	CIBAR1	GLI1	GLI3
ORPHA:93335	Postaxial polydactyly type B	GLI1	GLI3
ORPHA:93336	Polydactyly of a triphalangeal thumb	LMBR1
ORPHA:93338	Polysyndactyly	GLI3
ORPHA:93339	Polydactyly of a biphalangeal thumb	GLI1	B3GALT6
ORPHA:93346	Spondyloepimetaphyseal dysplasia congenita Strudwick type	COL2A1
ORPHA:93347	Anauxetic dysplasia	POP1	NEPRO
ORPHA:93352	SPONDYLOEPIMETAPHYSEAL DYSPLASIA SHOHAT TYPE	DDRGK1
ORPHA:93357	SPONASTRIME dysplasia	TONSL
ORPHA:93359	Spondyloepimetaphyseal dysplasia with joint laxity	EXOC6B
ORPHA:93360	Spondyloepimetaphyseal dysplasia with multiple dislocations	KIF22
ORPHA:93372	Familial hypocalciuric hypercalcemia type 1	CASR
ORPHA:93384	Brachydactyly type C	GDF5	BMPR1B
ORPHA:93388	Brachydactyly type A1	GDF5	BMPR1B
ORPHA:93396	Brachydactyly type A2	GDF5	BMPR1B
ORPHA:93405	Syndactyly type 4	LMBR1
ORPHA:93473	HURLER SYNDROME	IDUA
ORPHA:93474	SCHEIE SYNDROME	IDUA
ORPHA:93476	HURLER-SCHEIE SYNDROME	IDUA
ORPHA:93552	Pediatric systemic lupus erythematosus	SPP1	IRAK1
ORPHA:93561	ALys amyloidosis	LYZ
ORPHA:93562	AFib amyloidosis	FGA
ORPHA:93583	Congenital thrombotic thrombocytopenic purpura	ADAMTS13
ORPHA:93589	Late-onset nephronophthisis	NPHP3	XPNPEP3
ORPHA:93591	Infantile nephronophthisis	TTC21B	NEK8	ZNF423	NPHP3	ANKS6	INVS	CEP83
ORPHA:93592	Juvenile nephronophthisis	WDR19	NPHP1	ANKS6	ADAMTS9	NPHP4
ORPHA:93598	Primary hyperoxaluria type 1	AGXT
ORPHA:93599	Primary hyperoxaluria type 2	GRHPR
ORPHA:93600	Primary hyperoxaluria type 3	HOGA1
ORPHA:93601	Xanthinuria type I	XDH
ORPHA:93602	Xanthinuria type II	MOCOS
ORPHA:93604	Antenatal Bartter syndrome	SLC12A1
ORPHA:93608	Autosomal dominant distal renal tubular acidosis	SLC4A1
ORPHA:93610	Distal renal tubular acidosis with anemia	SLC4A1
ORPHA:93612	Cystinuria type A	SLC3A1
ORPHA:93613	Cystinuria type B	SLC7A9
ORPHA:93623	Dent disease type 2	OCRL
ORPHA:93921	Schwannomatosis	LZTR1	COQ6	NF2
ORPHA:93924	Lobar holoprosencephaly	CDON	TGIF1	PTCH1	DISP1	TDGF1	FOXH1	FGF8	FGFR1	SIX3
ORPHA:93925	Alobar holoprosencephaly	FOXH1	CDON	TGIF1	PTCH1	TDGF1	DISP1	FGF8	SIX3
ORPHA:93926	Midline interhemispheric variant of holoprosencephaly	CDON	PTCH1	DISP1	TDGF1	TGIF1	FOXH1	FGF8	SIX3
ORPHA:93930	Bladder exstrophy	TP63
ORPHA:93932	FG syndrome type 1	MED12
ORPHA:93945	X-linked intellectual disability Porteous type	PQBP1
ORPHA:93946	Hamel cerebro-palato-cardiac syndrome	PQBP1
ORPHA:93947	X-linked intellectual disability Golabi-Ito-Hall type	PQBP1
ORPHA:93950	X-linked intellectual disability Sutherland-Haan type	PQBP1
ORPHA:93952	X-linked intellectual disability Hedera type	ATP6AP2
ORPHA:94063	12q14 microdeletion syndrome	LEMD3
ORPHA:94068	SPONDYLOEPIPHYSEAL DYSPLASIA CONGENITA	COL2A1
ORPHA:94089	Pseudohypoparathyroidism type 1B	STX16	GNAS
ORPHA:94122	CEREBELLAR ATAXIA CAYMAN TYPE	ATCAY
ORPHA:94124	Spinocerebellar ataxia with axonal neuropathy type 1	TDP1
ORPHA:94125	Recessive mitochondrial ataxia syndrome	POLG
ORPHA:94147	Spinocerebellar ataxia type 7	ATXN7
ORPHA:95159	Hepatoerythropoietic porphyria	UROD
ORPHA:95232	Lissencephaly due to LIS1 mutation	PAFAH1B1
ORPHA:95428	COG8-CDG	COG8
ORPHA:95433	Autosomal recessive spinocerebellar ataxia-blindness-deafness syndrome	PEX6
ORPHA:95494	Combined pituitary hormone deficiencies genetic forms	FOXA2	POU1F1	LHX4	PROP1
ORPHA:95496	Pituitary stalk interruption syndrome	LHX4	WDR11	CDON	ROBO1
ORPHA:95702	X-linked adrenal hypoplasia congenita	NR0B1
ORPHA:95706	Posterior hypospadias	AR
ORPHA:95712	Thyroid ectopia	PAX8
ORPHA:95713	Athyreosis	PAX8	FOXE1	TSHR
ORPHA:95716	Familial thyroid dyshormonogenesis	TPO	DUOX2	TG	SLC5A5
ORPHA:95720	Thyroid hypoplasia	TSHR	PAX8
ORPHA:96184	Temple syndrome due to maternal uniparental disomy of chromosome 14	DLK1
ORPHA:96253	Cushing disease	CDH23	USP8
ORPHA:96265	Leydig cell hypoplasia due to complete LH resistance	LHCGR
ORPHA:96266	Leydig cell hypoplasia due to partial LH resistance	LHCGR
ORPHA:96334	Kagami-Ogata syndrome due to paternal uniparental disomy of chromosome 14	DLK1
ORPHA:97234	Glycogen storage disease due to phosphoglycerate mutase deficiency	PGAM2
ORPHA:97238	RIPPLING MUSCLE DISEASE	CAV3
ORPHA:97244	Rigid spine syndrome	SELENON
ORPHA:97249	Pontocerebellar hypoplasia type 3	PCLO
ORPHA:97279	Insulinoma	MEN1
ORPHA:97286	Carney-Stratakis syndrome	SDHC	SDHB
ORPHA:97297	Bohring-Opitz syndrome	KLHL7	ASXL1
ORPHA:97338	Melanoma of soft tissue	ATF1
ORPHA:97362	Renal hypoplasia bilateral	PBX1
ORPHA:97369	Renal tubular dysgenesis of genetic origin	AGT	ACE	REN
ORPHA:97562	NON RARE IN EUROPE: Benign familial hematuria	COL4A5
ORPHA:98434	Hereditary combined deficiency of vitamin K-dependent clotting factors	VKORC1	GGCX
ORPHA:98619	Rare isolated myopia	LRPAP1	P3H2
ORPHA:98673	Autosomal dominant optic atrophy classic form	DNM1L	OPA1
ORPHA:98676	Autosomal recessive isolated optic atrophy	ACO2	RTN4IP1	MCAT	YME1L1
ORPHA:98754	Prader-Willi syndrome due to maternal uniparental disomy of chromosome 15	OCA2
ORPHA:98756	Spinocerebellar ataxia type 2	ATXN2
ORPHA:98758	Spinocerebellar ataxia type 6	CACNA1A
ORPHA:98759	Spinocerebellar ataxia type 17	TBP
ORPHA:98761	Spinocerebellar ataxia type 10	ATXN10
ORPHA:98763	Spinocerebellar ataxia type 14	PRKCG
ORPHA:98764	Spinocerebellar ataxia type 27	FGF14
ORPHA:98765	Spinocerebellar ataxia type 4	PLEKHG4
ORPHA:98767	Spinocerebellar ataxia type 11	TTBK2
ORPHA:98771	Spinocerebellar ataxia type 18	IFRD1
ORPHA:98784	Autosomal dominant nocturnal frontal lobe epilepsy	CHRNB2	CABP4	KCNT1	DEPDC5
ORPHA:98794	Angelman syndrome due to maternal 15q11q13 deletion	OCA2	UBE3A
ORPHA:98795	Angelman syndrome due to paternal uniparental disomy of chromosome 15	UBE3A
ORPHA:98806	Primary dystonia DYT6 type	THAP1
ORPHA:98808	Autosomal dominant dopa-responsive dystonia	GCH1
ORPHA:98809	Paroxysmal kinesigenic dyskinesia	PRRT2
ORPHA:98810	Paroxysmal non-kinesigenic dyskinesia	PNKD	PRRT2
ORPHA:98811	Paroxysmal exertion-induced dyskinesia	PRRT2
ORPHA:98813	Hypohidrotic ectodermal dysplasia with immunodeficiency	IKBKG
ORPHA:98818	Landau-Kleffner syndrome	GRIN2A
ORPHA:98820	FAMILIAL FOCAL EPILEPSY WITH VARIABLE FOCI	NPRL3	NPRL2	DEPDC5
ORPHA:98823	Chronic myelomonocytic leukemia	ASXL1	PDGFRB	ETV6
ORPHA:98824	Atypical chronic myeloid leukemia	CSF3R
ORPHA:98826	Refractory anemia	TET2
ORPHA:98829	Acute myeloid leukemia with abnormal bone marrow eosinophils inv16p13q22 or t16	FLT3	KIT	CBFB
ORPHA:98831	Acute myeloid leukemia with 11q23 abnormalities	KMT2A
ORPHA:98832	Acute myeloid leukemia with minimal differentiation	FLT3
ORPHA:98833	Acute myeloblastic leukemia without maturation	FLT3
ORPHA:98834	Acute myeloblastic leukemia with maturation	FLT3	KIT
ORPHA:98835	Acute undifferentiated leukemia	KMT2A
ORPHA:98842	Lymphomatoid papulosis	TYK2
ORPHA:98843	Classic Hodgkin lymphoma nodular sclerosis type	KLHDC8B
ORPHA:98849	Systemic mastocytosis with associated hematologic neoplasm	TET2	ASXL1	KIT
ORPHA:98850	Aggressive systemic mastocytosis	CBL	ASXL1	RUNX1	TET2
ORPHA:98853	Autosomal dominant Emery-Dreifuss muscular dystrophy	TMEM43	SYNE2	SYNE1	LMNA
ORPHA:98855	Autosomal recessive Emery-Dreifuss muscular dystrophy	LMNA
ORPHA:98856	Charcot-Marie-Tooth disease type 2B1	LMNA
ORPHA:98863	X-linked Emery-Dreifuss muscular dystrophy	EMD
ORPHA:98868	Southeast Asian ovalocytosis	SLC4A1
ORPHA:98869	Congenital dyserythropoietic anemia type I	CDIN1	CDAN1
ORPHA:98870	Congenital dyserythropoietic anemia type III	KIF23
ORPHA:98873	Congenital dyserythropoietic anemia type II	SEC23B
ORPHA:98880	Familial afibrinogenemia	FGG	FGB	FGA
ORPHA:98881	Familial dysfibrinogenemia	FGB	FGG	FGA
ORPHA:98889	Bilateral perisylvian polymicrogyria	SRPX2	PI4KA
ORPHA:98892	Periventricular nodular heterotopia	NEDD4L	TMTC3	MAP1B	ARFGEF2	ARF1	FLNA
ORPHA:98902	Amish nemaline myopathy	TNNT1
ORPHA:98908	Neutral lipid storage myopathy	PNPLA2
ORPHA:98911	Distal myotilinopathy	MYOT
ORPHA:98913	Postsynaptic congenital myasthenic syndromes	COL13A1	CHRNB1	AGRN	CHRNE	AK9	CHRND	MUSK	RAPSN	CHRNA1	SCN4A
ORPHA:98914	Presynaptic congenital myasthenic syndromes	COL13A1	AGRN	SLC18A3	SLC25A1
ORPHA:98915	Synaptic congenital myasthenic syndromes	LAMB2
ORPHA:98920	Spinal muscular atrophy with respiratory distress type 1	IGHMBP2
ORPHA:98933	Multiple system atrophy parkinsonian type	COQ2
ORPHA:98934	HUNTINGTON DISEASE-LIKE 2	JPH3
ORPHA:98938	Colobomatous microphthalmia	RBP4	GDF3	VSX2	STRA6
ORPHA:98942	Coloboma of choroid and retina	SALL2	FZD5
ORPHA:98943	Coloboma of eye lens	FZD5	SALL2
ORPHA:98944	Coloboma of iris	FZD5	SALL2
ORPHA:98945	Coloboma of macula	SALL2	FZD5
ORPHA:98946	Coloboma of eyelid	FZD5	SALL2
ORPHA:98947	Coloboma of optic disc	FZD5	SALL2
ORPHA:98949	Complete cryptophthalmia	FREM2
ORPHA:98956	Epithelial basement membrane dystrophy	TGFBI
ORPHA:98960	Thiel-Behnke corneal dystrophy	TGFBI
ORPHA:98961	Reis-Bucklers corneal dystrophy	TGFBI
ORPHA:98962	Granular corneal dystrophy type I	TGFBI
ORPHA:98963	Granular corneal dystrophy type II	TGFBI
ORPHA:98964	Lattice corneal dystrophy Type I	TGFBI
ORPHA:98967	SCHNYDER CORNEAL DYSTROPHY	UBIAD1
ORPHA:98969	Macular corneal dystrophy	CHST6
ORPHA:98970	FLECK CORNEAL DYSTROPHY	PIKFYVE
ORPHA:98973	Posterior polymorphous corneal dystrophy	VSX1	COL8A2
ORPHA:98974	Fuchs endothelial corneal dystrophy	SLC4A11	TCF4	COL8A2
ORPHA:98976	Congenital glaucoma	MYOC
ORPHA:98977	Juvenile glaucoma	MYOC
ORPHA:98978	Axenfeld anomaly	PITX2	FOXC1
ORPHA:98984	Pulverulent cataract	BFSP2	CRYBB2	CRYBB1	GJA3	GJA8	VIM
ORPHA:98985	Early-onset sutural cataract	BFSP2	CRYBB2	GJA8
ORPHA:98988	Early-onset anterior polar cataract	CRYAA
ORPHA:98989	Cerulean cataract	CRYBB2
ORPHA:98991	Early-onset nuclear cataract	CRYBB1	CRYAA	CRYBB2	GJA8	WFS1	GJA3	UNC45B	BFSP1	NHS
ORPHA:98993	Early-onset posterior polar cataract	PITX3	GJA3	PANK4
ORPHA:98994	Total early-onset cataract	CRYBB2	LSS	HSF4	AGK	CRYAA	GJA8	NHS	DNMBP	SIPA1L3
ORPHA:99000	Adult-onset foveomacular vitelliform dystrophy	BEST1
ORPHA:99001	Butterfly-shaped pigment dystrophy	CTNNA1
ORPHA:99013	Spastic paraplegia type 7	SPG7
ORPHA:99067	Complete atrioventricular septal defect with ventricular hypoplasia	GATA6	GATA4	NR2F2
ORPHA:99068	Complete atrioventricular septal defect-tetralogy of Fallot	NR2F2	GATA4
ORPHA:99103	Atrial septal defect ostium secundum type	GATA4	TLL1	TBX20	GATA6
ORPHA:99106	Atrial septal defect ostium primum type	TLL1
ORPHA:99361	Familial medullary thyroid carcinoma	RET	NTRK1	ESR2
ORPHA:99429	Complete androgen insensitivity syndrome	AR
ORPHA:99725	Pituitary gigantism	AIP	MEN1
ORPHA:99731	Isolated sulfite oxidase deficiency	SUOX
ORPHA:99734	MYOTONIA FLUCTUANS	SCN4A
ORPHA:99735	MYOTONIA PERMANENS	SCN4A
ORPHA:99736	Acetazolamide-responsive myotonia	SCN4A
ORPHA:99742	Amish lethal microcephaly	SLC25A19
ORPHA:99749	Kostmann syndrome	HAX1
ORPHA:99756	Alveolar rhabdomyosarcoma	PAX3
ORPHA:99757	embryonal rhabdomyosarcoma	SLC22A18
ORPHA:99771	Bifid uvula	UBB	GRHL3
ORPHA:99772	Cleft velum	UBB	GRHL3
ORPHA:99789	Dentin dysplasia type I	VPS4B
ORPHA:99796	Subcortical band heterotopia	PAFAH1B1	EML1
ORPHA:99798	Oligodontia	TGFA	EDARADD	WNT10B	EDA	PAX9	AXIN2	WNT10A	LRP6	IRF6	FGFR1	SUMO1
ORPHA:99802	Hemimegalencephaly	PIK3CA
ORPHA:99803	Haddad syndrome	RET	ASCL1
ORPHA:99806	Oculootodental syndrome	FADD	FGF3
ORPHA:99810	Familial porencephaly	COL4A1	COL4A2
ORPHA:99811	Neuronal intestinal pseudoobstruction	FLNA
ORPHA:99812	LIG4 SYNDROME	LIG4	XRCC4
ORPHA:99818	Turcot syndrome with polyposis	APC
ORPHA:99819	Familial gestational hyperthyroidism	TSHR
ORPHA:99843	Leukocyte adhesion deficiency type II	SLC35C1
ORPHA:99853	OVARIOLEUKODYSTROPHY	EIF2B5	EIF2B2	EIF2B1	EIF2B3	AARS2	EIF2B4
ORPHA:99854	Cree leukoencephalopathy	EIF2B4	EIF2B1	EIF2B3	EIF2B2	EIF2B5
ORPHA:99860	Precursor B-cell acute lymphoblastic leukemia	PDGFRA	GATA3	KMT2A	ETV6	TP53	FLT3	RUNX1	IKZF1	BCR	ABL1	PAX5	PBX1
ORPHA:99861	Precursor T-cell acute lymphoblastic leukemia	STIL	ABL1	NUP214	BCR	SALL2	MYB	FLT3	ZBTB16	HNRNPH1	TAL1	MLLT10	TLX1
ORPHA:99879	Familial isolated hyperparathyroidism	GCM2	MEN1	CDC73
ORPHA:99880	HYPERPARATHYROIDISM-JAW TUMOR SYNDROME	CDC73
ORPHA:99885	Permanent neonatal diabetes mellitus	PDX1	KCNJ11	ABCC8	GCK	STAT3
ORPHA:99886	Transient neonatal diabetes mellitus	KCNJ11	ABCC8
ORPHA:99898	Mendelian susceptibility to mycobacterial diseases due to complete IFNgammaR1 deficiency	IFNGR1
ORPHA:99901	Acyl-CoA dehydrogenase 9 deficiency	ACAD9
ORPHA:99914	Gynandroblastoma	DICER1
ORPHA:99915	Maligant granulosa cell tumor of the ovary	DICER1
ORPHA:99916	Malignant Sertoli-Leydig cell tumor of the ovary	DICER1
ORPHA:99936	Autosomal dominant Charcot-Marie-Tooth disease type 2B	RAB7A
ORPHA:99937	Autosomal dominant Charcot-Marie-Tooth disease type 2C	TRPV4
ORPHA:99938	Autosomal dominant Charcot-Marie-Tooth disease type 2D	GARS1
ORPHA:99939	Autosomal dominant Charcot-Marie-Tooth disease type 2E	NEFL
ORPHA:99942	Autosomal dominant Charcot-Marie-Tooth disease type 2I	MPZ
ORPHA:99943	Autosomal dominant Charcot-Marie-Tooth disease type 2J	MPZ
ORPHA:99944	Autosomal dominant Charcot-Marie-Tooth disease type 2K	GDAP1
ORPHA:99945	Autosomal dominant Charcot-Marie-Tooth disease type 2L	HSPB8
ORPHA:99946	Autosomal dominant Charcot-Marie-Tooth disease type 2A1	KIF1B
ORPHA:99947	Autosomal dominant Charcot-Marie-Tooth disease type 2A2	MFN2
ORPHA:99948	Charcot-Marie-Tooth disease type 4A	GDAP1
ORPHA:99949	Charcot-Marie-Tooth disease type 4C	SH3TC2
ORPHA:99951	Charcot-Marie-Tooth disease type 4E	EGR2
ORPHA:99952	Charcot-Marie-Tooth disease type 4F	PRX
ORPHA:99955	CHARCOT-MARIE-TOOTH DISEASE TYPE 4B1	MTMR2
ORPHA:99956	Charcot-Marie-Tooth disease type 4B2	SBF2
ORPHA:99960	Benign recurrent intrahepatic cholestasis type 1	ATP8B1
ORPHA:99961	Benign recurrent intrahepatic cholestasis type 2	ABCB11
ORPHA:99967	Myxoid/round cell liposarcoma	DDIT3
ORPHA:99970	Dedifferentiated liposarcoma	MDM2	CDK4
ORPHA:99971	Well-differentiated liposarcoma	MDM2	CDK4
ORPHA:99977	Squamous cell carcinoma of the esophagus	DLEC1	RNF6	WWOX
ORPHA:99989	Intermediate DEND syndrome	KCNJ11
ORPHA:100031	Hypoplastic amelogenesis imperfecta	ENAM	RELT	ITGB6
ORPHA:100032	Hypocalcified amelogenesis imperfecta	FAM83H	ITGB6
ORPHA:100045	Autosomal dominant intermediate Charcot-Marie-Tooth disease type C	YARS1
ORPHA:100046	Autosomal dominant intermediate Charcot-Marie-Tooth disease type D	MPZ
ORPHA:100050	Hereditary angioedema type 1	SERPING1
ORPHA:100051	Hereditary angioedema type 2	SERPING1
ORPHA:100057	Renin-angiotensin-aldosterone system-blocker-induced angioedema	XPNPEP2
ORPHA:100069	Semantic dementia	PSEN1	GRN
ORPHA:100070	Progressive non-fluent aphasia	VCP	PSEN1	GRN
ORPHA:100075	Neuroendocrine tumor of stomach	ATRX	DAXX
ORPHA:100924	Porphyria due to ALA dehydratase deficiency	ALAD
ORPHA:100973	FRAXE intellectual disability	AFF2
ORPHA:100984	Autosomal dominant spastic paraplegia type 3	ATL1
ORPHA:100985	Autosomal dominant spastic paraplegia type 4	SPAST
ORPHA:100988	Autosomal dominant spastic paraplegia type 6	NIPA1
ORPHA:100989	Autosomal dominant spastic paraplegia type 8	WASHC5
ORPHA:100991	Autosomal dominant spastic paraplegia type 10	KIF5A
ORPHA:100993	Autosomal dominant spastic paraplegia type 12	RTN2
ORPHA:100994	Autosomal dominant spastic paraplegia type 13	HSPD1
ORPHA:100996	Autosomal recessive spastic paraplegia type 15	ZFYVE26
ORPHA:100998	Autosomal dominant spastic paraplegia type 17	BSCL2
ORPHA:101001	Autosomal recessive spastic paraplegia type 21	SPG21
ORPHA:101003	Autosomal recessive spastic paraplegia type 23	DSTYK
ORPHA:101006	Autosomal recessive spastic paraplegia type 26	B4GALNT1
ORPHA:101010	Autosomal spastic paraplegia type 30	KIF1A
ORPHA:101011	Autosomal dominant spastic paraplegia type 31	REEP1
ORPHA:101016	Romano-Ward syndrome	KCNJ5	CAV3	TRDN	TRDN	CACNA1C	AKAP9	SNTA1	ANK2
ORPHA:101023	Cleft hard palate	UBB	GRHL3
ORPHA:101028	TRANSALDOLASE DEFICIENCY	TALDO1
ORPHA:101039	Female restricted epilepsy with intellectual disability	PCDH19
ORPHA:101041	Familial hypofibrinogenemia	FGG	FGB	FGA
ORPHA:101046	Autosomal dominant epilepsy with auditory features	DEPDC5	RELN
ORPHA:101050	Familial hypocalciuric hypercalcemia type 3	AP2S1
ORPHA:101063	Situs inversus totalis	MMP21	PKD1L1	DNAH9	ANKS3	NME7	CFAP52
ORPHA:101068	Congenital Stromal Corneal Dystrophy	DCN	CD40LG
ORPHA:101078	X-linked Charcot-Marie-Tooth disease type 4	AIFM1
ORPHA:101082	Charcot-Marie-Tooth disease type 1B	MPZ
ORPHA:101084	Charcot-Marie-Tooth disease type 1D	EGR2
ORPHA:101085	Charcot-Marie-Tooth disease type 1F	NEFL
ORPHA:101089	Hyper-IgM syndrome type 2	AICDA
ORPHA:101090	Hyper-IgM syndrome type 3	CD40
ORPHA:101097	Autosomal recessive Charcot-Marie-Tooth disease with hoarseness	GDAP1
ORPHA:101101	Charcot-Marie-Tooth disease type 2B2	MED25	PNKP
ORPHA:101102	Charcot-Marie-Tooth disease type 2H	GDAP1
ORPHA:101108	Spinocerebellar ataxia type 23	PDYN
ORPHA:101109	Spinocerebellar ataxia type 28	AFG3L2
ORPHA:101150	Autosomal recessive dopa-responsive dystonia	TH
ORPHA:101351	Familial isolated congenital asplenia	RPSA
ORPHA:102724	Acute myeloid leukemia with t8	CEBPA	FLT3	KIT	RUNX1	RUNX1T1
ORPHA:103909	TREHALASE DEFICIENCY	TREH
ORPHA:137605	LEGIUS SYNDROME	SPRED1
ORPHA:137625	Glycogen storage disease due to muscle and heart glycogen synthase deficiency	GYS1
ORPHA:137639	Hypomyelinating leukodystrophy-ataxia-hypodontia-hypomyelination syndrome	POLR3A
ORPHA:137678	Spondyloepiphyseal dysplasia with metatarsal shortening	COL2A1
ORPHA:137681	Hepatoencephalopathy due to combined oxidative phosphorylation defect type 1	GFM1
ORPHA:137754	Neurological conditions associated with aminoacylase 1 deficiency	ACY1
ORPHA:137776	lethal congenital contracture syndrome type 2	ERBB3
ORPHA:137783	lethal congenital contracture syndrome type 3	MYBPC1
ORPHA:137831	X-linked intellectual disability-cerebellar hypoplasia syndrome	OPHN1
ORPHA:137834	FRANK-TER HAAR SYNDROME	SH3PXD2B
ORPHA:137888	Auriculocondylar syndrome	EDN1	PLCB4	GNAI3
ORPHA:137898	Leukoencephalopathy with brain stem and spinal cord involvement-high lactate syndrome	DARS2
ORPHA:137908	Hypotonia with lactic acidemia and hyperammonemia	MRPS22
ORPHA:139396	X-linked cerebral adrenoleukodystrophy	ABCD1
ORPHA:139399	Adrenomyeloneuropathy	ABCD1
ORPHA:139406	Encephalopathy due to prosaposin deficiency	PSAP
ORPHA:139441	Hypomyelination with atrophy of basal ganglia and cerebellum	UFM1
ORPHA:139455	Autosomal recessive bestrophinopathy	BEST1
ORPHA:139466	SERKAL SYNDROME	WNT4
ORPHA:139471	Microphthalmia with brain and digit anomalies	BMP4
ORPHA:139480	Autosomal recessive spastic paraplegia type 39	PNPLA6
ORPHA:139485	Autosomal recessive ataxia due to ubiquinone deficiency	COQ8A
ORPHA:139491	Hemochromatosis type 4	SLC40A1
ORPHA:139512	Neuropathy with hearing impairment	GJB3
ORPHA:139525	Distal hereditary motor neuropathy type 2	HSPB8	FBXO38
ORPHA:139536	Distal hereditary motor neuropathy type 5	REEP1	GARS1	BSCL2
ORPHA:139552	Distal hereditary motor neuropathy Jerash type	SIGMAR1
ORPHA:139578	Mutilating hereditary sensory neuropathy with spastic paraplegia	CCT5
ORPHA:139583	X-linked hereditary sensory and autonomic neuropathy with deafness	AIFM1
ORPHA:140436	Primary intraosseous venous malformation	ELMO2
ORPHA:140481	Autosomal dominant slowed nerve conduction velocity	ARHGEF10
ORPHA:140941	Short stature due to primary acid-labile subunit deficiency	IGFALS
ORPHA:140944	CLOVES syndrome	PIK3CA
ORPHA:140952	Syndactyly-telecanthus-anogenital and renal malformations syndrome	CCNQ
ORPHA:140957	Autosomal dominant macrothrombocytopenia	GFI1B	GP1BB	ACTN1	TRPM7
ORPHA:140969	Saldino-Mainzer syndrome	IFT140	IFT172
ORPHA:141074	External auditory canal aplasia/hypoplasia	TSHZ1
ORPHA:141276	Tessier number 7 facial cleft	PTCH2
ORPHA:141291	Cleft lip and alveolus	IRF6	TP63
ORPHA:155878	Submucosal cleft palate	GRHL3	UBB
ORPHA:157713	Congenital or early infantile CACH syndrome	EIF2B5	EIF2B3	EIF2B2	EIF2B4	EIF2B1
ORPHA:157716	Late infantile CACH syndrome	EIF2B4	EIF2B5	EIF2B1	EIF2B3	EIF2B2
ORPHA:157719	Juvenile or adult CACH syndrome	EIF2B2	EIF2B5	EIF2B1	EIF2B3	EIF2B4
ORPHA:157769	Situs ambiguus	ZIC3	DNAH9	MMP21	PKD1L1
ORPHA:157791	Epithelioid hemangioendothelioma	TFE3	YAP1
ORPHA:157794	Hereditary mixed polyposis syndrome	GREM1
ORPHA:157798	Serrated polyposis syndrome	RNF43
ORPHA:157801	Mesoaxial synostotic syndactyly with phalangeal reduction	BHLHA9
ORPHA:157820	Cold-induced sweating syndrome	KLHL7	CLCF1
ORPHA:157949	Combined immunodeficiency with granulomatosis	RAG1	RAG2
ORPHA:157954	ANE syndrome	RBM28
ORPHA:157962	Oculoauricular syndrome Schorderet type	HMX1
ORPHA:157965	SLC39A13-related spondylodysplastic Ehlers-Danlos syndrome	SLC39A13
ORPHA:157973	Congenital muscular dystrophy due to LMNA mutation	LMNA
ORPHA:158029	Sea-blue histiocytosis	APOE
ORPHA:158668	ECTODERMAL DYSPLASIA/SKIN FRAGILITY SYNDROME	PKP1
ORPHA:158673	Localized dystrophic epidermolysis bullosa acral form	COL7A1
ORPHA:158676	Localized dystrophic epidermolysis bullosa nails only	COL7A1
ORPHA:158684	EPIDERMOLYSIS BULLOSA SIMPLEX WITH PYLORIC ATRESIA	ITGB4
ORPHA:158687	Lethal acantholytic erosive disorder	DSP
ORPHA:158766	Typical urticaria pigmentosa	KIT
ORPHA:158769	Plaque-form urticaria pigmentosa	KIT
ORPHA:158772	Nodular urticaria pigmentosa	KIT
ORPHA:158775	Smoldering systemic mastocytosis	KIT
ORPHA:158778	Isolated bone marrow mastocytosis	KIT
ORPHA:163634	Maffucci syndrome	IDH2
ORPHA:163681	Cortical dysplasia-focal epilepsy syndrome	CNTNAP2
ORPHA:163684	Leukoencephalopathy-dystonia-motor neuropathy syndrome	SCP2
ORPHA:163690	HYPOTONIA-CYSTINURIA SYNDROME	PREPL	SLC3A1
ORPHA:163693	2p21 microdeletion syndrome	SLC3A1	PREPL	PPM1B
ORPHA:163699	Alveolar soft-tissue sarcoma	ASPSCR1	TFE3
ORPHA:163717	Benign familial mesial temporal lobe epilepsy	CPA6
ORPHA:163721	Rolandic epilepsy-speech dyspraxia syndrome	SRPX2	GRIN2A
ORPHA:163727	Rolandic epilepsy-paroxysmal exercise-induced dystonia-writer's cramp syndrome	TBC1D24
ORPHA:163746	Peripheral demyelinating neuropathy-central dysmyelinating leukodystrophy-Waardenburg syndrome-Hirschsprung disease	SOX10
ORPHA:163927	Pustulosis palmaris et plantaris	AP1S3
ORPHA:163931	Acrodermatitis continua of Hallopeau	AP1S3
ORPHA:163956	X-linked intellectual disability Nascimento type	UBE2A
ORPHA:163966	X-linked dominant chondrodysplasia Chassaing-Lacombe type	HDAC6
ORPHA:163976	X-linked intellectual disability Van Esch type	POLA1
ORPHA:163985	Hyperekplexia-epilepsy syndrome	ARHGEF9
ORPHA:164736	FAMILIAL ADVANCED SLEEP-PHASE SYNDROME	PER2	PER3
ORPHA:165805	Familial mesial temporal lobe epilepsy with febrile seizures	CPA6
ORPHA:166002	Multiple epiphyseal dysplasia due to collagen 9 anomaly	COL9A2	COL9A3
ORPHA:166011	Multiple epiphyseal dysplasia Beighton type	COL2A1
ORPHA:166024	Multiple epiphyseal dysplasia Al-Gazali type	KIF7
ORPHA:166063	Pontocerebellar hypoplasia type 4	TSEN54
ORPHA:166073	Pontocerebellar hypoplasia type 6	RARS2
ORPHA:166078	von Willebrand disease type 1	VWF
ORPHA:166084	Von Willebrand disease type 2A	VWF
ORPHA:166087	VON WILLEBRAND DISEASE TYPE 2B	VWF
ORPHA:166090	von Willebrand disease type 2M	VWF
ORPHA:166093	von Willebrand disease type 2N	VWF
ORPHA:166096	von Willebrand disease type 3	VWF
ORPHA:166100	Autosomal dominant otospondylomegaepiphyseal dysplasia	COL2A1
ORPHA:166105	FASTKD2-related infantile mitochondrial encephalomyopathy	FASTKD2
ORPHA:166108	Intellectual disability Birk-Barel type	KCNK9
ORPHA:166119	Isolated osteopoikilosis	LEMD3
ORPHA:166272	ODONTOCHONDRODYSPLASIA	TRIP11
ORPHA:166412	Hot water reflex epilepsy	SLC1A1
ORPHA:168563	46XY gonadal dysgenesis-motor and sensory neuropathy syndrome	DHH
ORPHA:168566	Fatal mitochondrial disease due to combined oxidative phosphorylation defect type 3	TSFM
ORPHA:168569	H syndrome	SLC29A3
ORPHA:168572	NATIVE AMERICAN MYOPATHY	STAC3
ORPHA:168583	Hereditary North American Indian childhood cirrhosis	UTP4
ORPHA:168588	Hyperandrogenism due to cortisone reductase deficiency	H6PD
ORPHA:168598	Brain demyelination due to methionine adenosyltransferase deficiency	MAT1A
ORPHA:168601	Congenital enteropathy due to enteropeptidase deficiency	TMPRSS15
ORPHA:168606	Seborrhea-like dermatitis with psoriasiform elements	ZNF750
ORPHA:168624	Familial scaphocephaly syndrome McGillivray type	FGFR2
ORPHA:168629	Autosomal thrombocytopenia with normal platelets	MASTL
ORPHA:168796	HEART-HAND SYNDROME SLOVENIAN TYPE	LMNA
ORPHA:168940	Chronic eosinophilic leukemia	FIP1L1	PDGFRA
ORPHA:168947	Myeloid/lymphoid neoplasm associated with PDGFRA rearrangement	PDGFRA
ORPHA:168950	Myeloid/lymphoid neoplasm associated with PDGFRB rearrangement	PDGFRB
ORPHA:168953	Myeloid/lymphoid neoplasm associated with FGFR1 rearrangement	FGFR1
ORPHA:169079	Cernunnos-XLF deficiency	NHEJ1
ORPHA:169085	Susceptibility to respiratory infections associated with CD8alpha chain mutation	CD8A
ORPHA:169095	Severe combined immunodeficiency due to FOXN1 deficiency	FOXN1
ORPHA:169142	Recurrent infection due to specific granule deficiency	SMARCD2
ORPHA:169147	Immunodeficiency due to a classical component pathway complement deficiency	C4B
ORPHA:169150	Immunodeficiency due to a late component of complement deficiency	C6	C8B	C8G	C8A	C5	C9	C7
ORPHA:169154	T-B+ severe combined immunodeficiency due to IL-7Ralpha deficiency	IL7R
ORPHA:169157	T-B+ severe combined immunodeficiency due to CD45 deficiency	PTPRC
ORPHA:169189	Autosomal dominant centronuclear myopathy	MTMR14	MYF6
ORPHA:169464	Primary CD59 deficiency	CD59
ORPHA:169467	Recurrent Neisseria infections due to factor D deficiency	CFD
ORPHA:169615	Idiopathic central precocious puberty	DLK1
ORPHA:169802	Severe hemophilia A	F8
ORPHA:169805	Moderately severe hemophilia A	F8
ORPHA:169808	Mild hemophilia A	F8
ORPHA:171215	Low isolated anorectal malformation	MYH14
ORPHA:171430	Severe congenital nemaline myopathy	NEB	LMOD3
ORPHA:171433	Intermediate nemaline myopathy	TPM3	NEB
ORPHA:171436	Typical nemaline myopathy	TPM2	NEB	LMOD3	CFL2
ORPHA:171439	Childhood-onset nemaline myopathy	TPM2	TPM3	MYPN	NEB
ORPHA:171445	Muscle filaminopathy	FLNC
ORPHA:171629	Autosomal recessive spastic paraplegia type 35	FA2H
ORPHA:171695	Parkinsonian-pyramidal syndrome	FBXO7
ORPHA:171703	Microcephaly-polymicrogyria-corpus callosum agenesis syndrome	DISC1	EOMES
ORPHA:171706	Short stature-delayed bone age due to thyroid hormone metabolism deficiency	SECISBP2
ORPHA:171709	Male infertility due to globozoospermia	PICK1	GOPC
ORPHA:171851	MEDNIK syndrome	AP1B1	AP1S1
ORPHA:171863	Autosomal dominant spastic paraplegia type 42	SLC33A1
ORPHA:171871	Renal pseudohypoaldosteronism type 1	NR3C2
ORPHA:171881	Cap myopathy	TPM2	MYPN	TPM3
ORPHA:177901	Prader-Willi syndrome due to paternal deletion of 15q11q13 type 1	OCA2
ORPHA:177904	Prader-Willi syndrome due to paternal deletion of 15q11q13 type 2	OCA2
ORPHA:177926	Symptomatic form of hemophilia A in female carriers	F8
ORPHA:178333	Aland Islands eye disease	CACNA1F
ORPHA:178338	UV-sensitive syndrome	ERCC6	ERCC8	UVSSA
ORPHA:178342	Inflammatory myofibroblastic tumor	TPM3	ALK	RANBP2	CARS1
ORPHA:178355	SMITH-MCCORT DYSPLASIA	DYM
ORPHA:178377	Osteosclerosis-developmental delay-craniosynostosis syndrome	LRP5
ORPHA:178389	Osteopetrosis-hypogammaglobulinemia syndrome	TNFRSF11A
ORPHA:178400	Distal myopathy with anterior tibial onset	DYSF
ORPHA:178469	Autosomal dominant non-syndromic intellectual disability	PPP3CA	CSNK2B	ASH1L	CAMK2A	CDH15	DOCK8	DEAF1	ZMYND11	RAB11A	TCF4	TRPM3	MYT1L	CIC	KIF1A	HIVEP2	KDM5B	DYNC1H1	MBD5	STXBP1
ORPHA:178506	Brain calcification Rajab type	FARSB
ORPHA:179494	Obesity due to leptin receptor gene deficiency	LEPR
ORPHA:183707	NEUTROPHIL IMMUNODEFICIENCY SYNDROME	RAC2
ORPHA:183713	Bacterial susceptibility due to TLR signaling pathway deficiency	MYD88
ORPHA:189427	Cushing syndrome due to macronodular adrenal hyperplasia	GNAS	ARMC5
ORPHA:189439	Primary pigmented nodular adrenocortical disease	PDE8B	PRKAR1A	PDE11A
ORPHA:199241	Pulmonary capillary hemangiomatosis	EIF2AK4
ORPHA:199285	Hereditary hypercarotenemia and vitamin A deficiency	BCO1
ORPHA:199302	Isolated cleft lip	IRF6	TP63
ORPHA:199306	Cleft lip/palate	TP63	IRF6	BMP4
ORPHA:199329	Congenital myopathy Paradas type	DYSF
ORPHA:199340	Muscular dystrophy Selcen type	BAG3
ORPHA:199348	Thiamine-responsive encephalopathy	SLC19A3
ORPHA:199351	Adult-onset dystonia-parkinsonism	PLA2G6
ORPHA:200418	Immunodeficiency with factor I anomaly	CFI
ORPHA:206436	Infantile Krabbe disease	PSAP
ORPHA:206549	Anoctamin-5-related limb-girdle muscular dystrophy R12	ANO5
ORPHA:206554	Fukutin-related limb-girdle muscular dystrophy R13	FKTN
ORPHA:206559	POMT2-related limb-girdle muscular dystrophy R14	POMT2
ORPHA:206564	POMGNT1-related limb-girdle muscular dystrophy R15	POMGNT1
ORPHA:206599	Isolated asymptomatic elevation of creatine phosphokinase	CAV3
ORPHA:209341	DYNC1H1-related autosomal dominant childhood-onset proximal spinal muscular atrophy	DYNC1H1
ORPHA:209867	Autosomal dominant rhegmatogenous retinal detachment	COL2A1
ORPHA:209908	Childhood apraxia of speech	FOXP2
ORPHA:209916	Extraskeletal myxoid chondrosarcoma	TFG	TAF15	TCF12	NR4A3
ORPHA:209951	Autosomal recessive spastic paraplegia type 18	ERLIN2
ORPHA:209967	Episodic ataxia type 6	SLC1A3
ORPHA:210110	Intermediate osteopetrosis	CLCN7	PLEKHM1
ORPHA:210122	Congenital alveolar capillary dysplasia	FOXF1
ORPHA:210128	Urocanic aciduria	UROC1
ORPHA:210141	Inherited congenital spastic tetraplegia	GAD1
ORPHA:210144	Lethal polymalformative syndrome Boissel type	FTO
ORPHA:210159	Adult hepatocellular carcinoma	PIK3CA	PDGFRL	AXIN1	CTNNB1	EGF	TSC2	CASP8	TP53
ORPHA:210571	DYSTONIA 16	PRKRA
ORPHA:213504	Adenocarcinoma of ovary	INHBA
ORPHA:213524	Hereditary site-specific ovarian cancer syndrome	BRCA2
ORPHA:216718	Isolated congenitally uncorrected transposition of the great arteries	ZIC3
ORPHA:216796	Osteogenesis imperfecta type 1	COL1A2
ORPHA:216804	Osteogenesis imperfecta type 2	P3H1	PPIB	CRTAP	COL1A2
ORPHA:216812	Osteogenesis imperfecta type 3	CRTAP	COL1A2	P3H1	PPIB	WNT1	CREB3L1	FKBP10	SERPINF1
ORPHA:216820	Osteogenesis imperfecta type 4	WNT1	CRTAP	PPIB	SERPINF1	COL1A2	FKBP10	SP7	TMEM38B	SPARC
ORPHA:216866	Classic pantothenate kinase associated neurodegeneration	PANK2
ORPHA:216873	Atypical pantothenate kinase associated neurodegeneration	PANK2
ORPHA:216972	Niemann-Pick disease type C severe perinatal form	NPC1
ORPHA:216975	Niemann-Pick disease type C severe early infantile neurologic onset	NPC1
ORPHA:216978	Niemann-Pick disease type C late infantile neurologic onset	NPC1
ORPHA:216981	Niemann-Pick disease type C juvenile neurologic onset	NPC1
ORPHA:216986	Niemann-Pick disease type C adult neurologic onset	NPC1
ORPHA:217055	Autosomal recessive intermediate Charcot-Marie-Tooth disease type A	GDAP1
ORPHA:217059	Isolated congenital digital clubbing	HPGD
ORPHA:217085	Mucopolysaccharidosis type 2 severe form	IDS
ORPHA:217093	Mucopolysaccharidosis type 2 attenuated form	IDS
ORPHA:217330	REN-related autosomal dominant tubulointerstitial kidney disease	REN
ORPHA:217371	Acute infantile liver failure due to synthesis defect of mtDNA-encoded proteins	TRMU
ORPHA:217385	17p13.3 microduplication syndrome	PAFAH1B1
ORPHA:217390	Combined immunodeficiency due to DOCK8 deficiency	DOCK8
ORPHA:217396	Progressive polyneuropathy with bilateral striatal necrosis	SLC25A19
ORPHA:217622	Sensorineural deafness with dilated cardiomyopathy	EYA4
ORPHA:220295	Xeroderma pigmentosum-Cockayne syndrome complex	ERCC2	ERCC5	ERCC3	ERCC4
ORPHA:220386	Semilobar holoprosencephaly	TGIF1	TDGF1	PTCH1	DISP1	FOXH1	CDON	SMC1A	SIX3	FGFR1	FGF8
ORPHA:220393	Diffuse cutaneous systemic sclerosis	IRF5	CCR6	CAV1
ORPHA:220402	Limited cutaneous systemic sclerosis	IRF5	CAV1	CCR6	KIAA0319L
ORPHA:220443	Bleeding diathesis due to thromboxane synthesis deficiency	TBXA2R
ORPHA:220493	Joubert syndrome with ocular defect	AHI1	INPP5E	CEP41	MKS1	CEP120
ORPHA:220497	Joubert syndrome with renal defect	NPHP1	RPGRIP1L
ORPHA:221008	Rothmund-Thomson Syndrome Type 1	ANAPC1
ORPHA:221016	Rothmund-Thomson syndrome type 2	RECQL4
ORPHA:221046	POIKILODERMA WITH NEUTROPENIA	USB1
ORPHA:221061	Familial cerebral cavernous malformation	KRIT1	CCM2
ORPHA:221126	Fowler vasculopaty	FLVCR2
ORPHA:221139	Combined immunodeficiency with faciooculoskeletal anomalies	KNSTRN	PIK3CD
ORPHA:221150	Pitt-Hopkins-like syndrome	NRXN1	CNTNAP2
ORPHA:225154	Familial infantile bilateral striatal necrosis	ADAR
ORPHA:226307	Hypothyroidism due to deficient transcription factors involved in pituitary development or function	PROP1	POU1F1	LHX4	LHX3
ORPHA:226316	Genetic transient congenital hypothyroidism	DUOX2
ORPHA:227510	Multiple system atrophy cerebellar type	COQ2
ORPHA:227535	Hereditary breast cancer	SLC22A18	PALB2	BRCA2	XRCC2	RAD54L
ORPHA:227796	FUNDUS ALBIPUNCTATUS	RLBP1	RDH5
ORPHA:227976	Autosomal recessive optic atrophy OPA7 type	TMEM126A
ORPHA:228003	Severe combined immunodeficiency due to CORO1A deficiency	CORO1A
ORPHA:228012	Progressive sensorineural hearing loss-hypertrophic cardiomyopathy syndrome	MYO6
ORPHA:228169	Autosomal dominant striatal neurodegeneration	PDE8B
ORPHA:228174	Autosomal dominant Charcot-Marie-Tooth disease type 2N	AARS1
ORPHA:228302	Carnitine palmitoyl transferase II deficiency myopathic form	CPT2
ORPHA:228305	Carnitine palmitoyl transferase II deficiency severe infantile form	CPT2
ORPHA:228308	Carnitine palmitoyl transferase II deficiency neonatal form	CPT2
ORPHA:228329	CLN1 disease	PPT1
ORPHA:228346	CLN3 disease	CLN3
ORPHA:228349	CLN2 disease	TPP1
ORPHA:228354	CLN8 disease	CLN8
ORPHA:228360	CLN5 disease	CLN5
ORPHA:228366	CLN7 disease	MFSD8
ORPHA:228374	Charcot-Marie-Tooth disease type 2B5	NEFL
ORPHA:228387	SPONDYLO-MEGAEPIPHYSEAL-METAPHYSEAL DYSPLASIA	NKX3-2
ORPHA:228402	2q23.1 microdeletion syndrome	MBD5
ORPHA:228410	Polyvalvular heart disease syndrome	TAB2
ORPHA:228415	5q35 microduplication syndrome	NSD1
ORPHA:228423	Monocytopenia with susceptibility to infections	GATA2
ORPHA:228426	Syndromic multisystem autoimmune disease due to Itch deficiency	ITCH
ORPHA:230851	Cardiac-valvular Ehlers-Danlos syndrome	COL1A2
ORPHA:230857	Ehlers-Danlos/osteogenesis imperfecta syndrome	COL1A2
ORPHA:231040	Familial generalized lentiginosis	SASH1
ORPHA:231154	Combined immunodeficiency due to partial RAG1 deficiency	RAG1
ORPHA:231160	Familial cerebral saccular aneurysm	THSD1	ENG	ANGPTL6	TGFBR3
ORPHA:231169	Usher syndrome type 1	CDH23	ESPN	CIB2	USH1C	PCDH15	MYO7A
ORPHA:231178	Usher syndrome type 2	ADGRV1	MYO7A	PDZD7
ORPHA:231183	Usher syndrome type 3	ARSG	CEP78
ORPHA:231401	Alpha-thalassemia - myelodysplastic syndrome	ATRX
ORPHA:231500	Hermansky-Pudlak syndrome with pulmonary fibrosis	HPS4	HPS1
ORPHA:231512	Hermansky-Pudlak syndrome without pulmonary fibrosis	HPS6	HPS3	HPS5
ORPHA:231537	Hermansky-Pudlak syndrome type 8	BLOC1S3
ORPHA:231568	Autosomal dominant generalized dystrophic epidermolysis bullosa	COL7A1
ORPHA:231662	Isolated growth hormone deficiency type IA	RNPC3	GH1
ORPHA:231671	Isolated growth hormone deficiency type IB	GH1
ORPHA:231679	Isolated growth hormone deficiency type II	GH1	POU1F1
ORPHA:231720	Non-acquired combined pituitary hormone deficiency-sensorineural hearing loss-spine abnormalities syndrome	LHX3
ORPHA:238269	AApoAII amyloidosis	APOA2
ORPHA:238329	Severe X-linked mitochondrial encephalomyopathy	AIFM1
ORPHA:238446	15q11q13 microduplication syndrome	UBE3A
ORPHA:238455	Infantile dystonia-parkinsonism	SLC6A3
ORPHA:238459	SLC35A1-CDG	SLC35A1
ORPHA:238475	Familial hypercholanemia	EPHX1
ORPHA:238505	Combined immunodeficiency due to CD27 deficiency	CD27
ORPHA:238523	Atypical hypotonia - cystinuria syndrome	SLC3A1	PREPL
ORPHA:238557	Chuvash erythrocytosis	VHL
ORPHA:238569	Immune dysregulation-inflammatory bowel disease-arthritis-recurrent infections syndrome	IL10	IL10RA
ORPHA:238578	Familial clubfoot due to 17q23.1q23.2 microduplication	TBX4
ORPHA:238613	Beckwith-Wiedemann syndrome due to NSD1 mutation	NSD1
ORPHA:238616	NON RARE IN EUROPE: Alzheimer disease	ABCA7	SORL1	APOE
ORPHA:238670	Isolated thyrotropin-releasing hormone deficiency	TRH
ORPHA:238722	Familial congenital mirror movements	DCC	RAD51	NTN1	DNAL4
ORPHA:240760	NIJMEGEN BREAKAGE SYNDROME-LIKE DISORDER	RAD50
ORPHA:243343	DIMETHYLGLYCINE DEHYDROGENASE DEFICIENCY	DMGDH
ORPHA:243761	NON RARE IN EUROPE: Essential hypertension	AGT	PTGIS
ORPHA:244242	HELLP syndrome	CFI
ORPHA:244275	De novo thrombotic microangiopathy after kidney transplantation	CFI
ORPHA:244310	RFT1-CDG	RFT1
ORPHA:247198	Progressive cerebello-cerebral atrophy	SEPSECS	VPS53
ORPHA:247262	Hyperphosphatasia-intellectual disability syndrome	PIGO	PGAP3	PIGV	PGAP2	PIGW	PIGL
ORPHA:247353	Generalized pustular psoriasis	AP1S3
ORPHA:247511	Autosomal dominant secondary polycythemia	EPAS1
ORPHA:247546	Acute neonatal citrullinemia type I	ASS1
ORPHA:247573	Adult-onset citrullinemia type I	ASS1
ORPHA:247604	Juvenile primary lateral sclerosis	ERLIN2
ORPHA:247623	Perinatal lethal hypophosphatasia	ALPL
ORPHA:247638	Prenatal benign hypophosphatasia	ALPL
ORPHA:247651	Infantile hypophosphatasia	ALPL
ORPHA:247667	Childhood-onset hypophosphatasia	ALPL
ORPHA:247676	Adult hypophosphatasia	ALPL
ORPHA:247685	ODONTOHYPOPHOSPHATASIA	ALPL
ORPHA:247698	Multiple endocrine neoplasia type 2A	RET
ORPHA:247709	Multiple endocrine neoplasia type 2B	RET
ORPHA:247768	Mullerian aplasia and hyperandrogenism	WNT4
ORPHA:247798	MUTYH-related attenuated familial adenomatous polyposis	MUTYH
ORPHA:247806	APC-related attenuated familial adenomatous polyposis	APC
ORPHA:247815	Autosomal recessive ataxia due to PEX10 deficiency	PEX10
ORPHA:248111	Juvenile Huntington disease	HTT
ORPHA:248340	Isolated delta-storage pool disease	FLI1
ORPHA:248408	Familial hypodysfibrinogenemia	FGB	FGG	FGA
ORPHA:250923	Isolated aniridia	TRIM44	FOXC1
ORPHA:250977	AICA-ribosiduria	ATIC
ORPHA:250984	Autosomal recessive Stickler syndrome	COL9A3	COL9A2
ORPHA:251019	2q32q33 microdeletion syndrome	SATB2
ORPHA:251028	SATB2-associated syndrome due to a chromosomal rearrangement	SATB2
ORPHA:251056	6q25 microdeletion syndrome	ARID1B
ORPHA:251061	7q31 microdeletion syndrome	FOXP2
ORPHA:251066	8p11.2 deletion syndrome	ANK1
ORPHA:251071	8p23.1 microdeletion syndrome	GATA4
ORPHA:251274	Familial hyperaldosteronism type III	KCNJ5
ORPHA:251279	Microphthalmia-retinitis pigmentosa-foveoschisis-optic disc drusen syndrome	MFRP
ORPHA:251295	Pigmented paravenous retinochoroidal atrophy	CRB1
ORPHA:251380	Hereditary persistence of fetal hemoglobin-sickle cell disease syndrome	KLF1
ORPHA:251383	CK SYNDROME	NSDHL
ORPHA:251393	Localized junctional epidermolysis bullosa	ITGB4
ORPHA:251510	46XY partial gonadal dysgenesis	DHX37	NR0B1	GATA4	WWOX
ORPHA:251576	Gliosarcoma	PPARG	TACC1	LZTR1	FGFR3	TACC3	MGMT	TP53	FGFR1
ORPHA:251579	Giant cell glioblastoma	MGMT	PPARG	FGFR3	TP53	FGFR1	TACC3	LZTR1	TACC1
ORPHA:251589	Anaplastic astrocytoma	IDH2
ORPHA:251598	Protoplasmic astrocytoma	IDH2
ORPHA:251601	Fibrillary astrocytoma	IDH2
ORPHA:251604	Gemistocytic astrocytoma	IDH2
ORPHA:251615	Pilomyxoid astrocytoma	BRAF	KRAS	FGFR1	NTRK2	SRGAP3
ORPHA:251627	Oligodendroglioma	IDH2	POT1
ORPHA:251630	Anaplastic oligodendroglioma	IDH2	POT1
ORPHA:251636	Ependymoma	ZFTA	RELA
ORPHA:251656	Oligoastrocytoma	IDH2
ORPHA:251663	Anaplastic oligoastrocytoma	IDH2
ORPHA:251671	Angiocentric glioma	MYB
ORPHA:251858	Medulloblastoma with extensive nodularity	SUFU
ORPHA:251863	Desmoplastic/nodular medulloblastoma	SUFU
ORPHA:251899	Choroid plexus carcinoma	TP53
ORPHA:252202	Constitutional mismatch repair deficiency syndrome	MSH2	MLH1	PMS2	MSH6
ORPHA:254334	Autosomal recessive intermediate Charcot-Marie-Tooth disease type B	KARS1
ORPHA:254343	Autosomal recessive spastic ataxia-optic atrophy-dysarthria syndrome	MTPAP
ORPHA:254525	Temple syndrome due to paternal 14q32.2 microdeletion	DLK1
ORPHA:254528	Kagami-Ogata syndrome due to maternal 14q32.2 microdeletion	DLK1
ORPHA:254531	Temple syndrome due to paternal 14q32.2 hypomethylation	DLK1
ORPHA:254534	Kagami-Ogata syndrome due to maternal 14q32.2 hypermethylation	DLK1
ORPHA:254864	Mitochondrial myopathy with reversible cytochrome C oxidase deficiency	TRMU
ORPHA:254881	SPINOCEREBELLAR ATAXIA WITH EPILEPSY	POLG
ORPHA:254886	Autosomal recessive progressive external ophthalmoplegia	POLG
ORPHA:254892	Autosomal dominant progressive external ophthalmoplegia	RRM2B	POLG	POLG2	TWNK
ORPHA:254898	Deafness-encephaloneuropathy-obesity-valvulopathy syndrome	PDSS1
ORPHA:254913	Isolated ATP synthase deficiency	ATPAF1	ATP5F1E	ATPAF2	ATP5F1D
ORPHA:254920	Combined oxidative phosphorylation defect type 2	MRPS16
ORPHA:254925	Combined oxidative phosphorylation defect type 4	TUFM
ORPHA:254930	Combined oxidative phosphorylation defect type 7	MTRFR
ORPHA:255132	Adult-onset autosomal recessive sideroblastic anemia	GLRX5
ORPHA:255138	PYRUVATE DEHYDROGENASE E1-BETA DEFICIENCY	PDHB
ORPHA:255182	PYRUVATE DEHYDROGENASE E3-BINDING PROTEIN DEFICIENCY	PDHX
ORPHA:255229	Navajo neurohepatopathy	MPV17
ORPHA:255235	Mitochondrial DNA depletion syndrome encephalomyopathic form with renal tubulopathy	RRM2B
ORPHA:255241	Leigh syndrome with leukodystrophy	NDUFS4	NDUFS1	NDUFV1	FOXRED1	NDUFAF2	NDUFS7	NDUFA13	NDUFAF5	NDUFS3	SDHA	NDUFV2	NDUFA2	NDUFS2	SLC19A3	LIPT1	NDUFA12	ECHS1	PET100	NDUFA10	NDUFAF6
ORPHA:255249	Leigh syndrome with nephrotic syndrome	PDSS2	COQ2
ORPHA:260305	Autosomal recessive sideroblastic anemia	HSPA9
ORPHA:261197	Proximal 16p11.2 microdeletion syndrome	SH2B1
ORPHA:261222	Distal 16p11.2 microdeletion syndrome	SH2B1
ORPHA:261250	16q24.3 microdeletion syndrome	ANKRD11
ORPHA:261279	17q23.1q23.2 microdeletion syndrome	TBX4
ORPHA:261323	21q22.11q22.12 microdeletion syndrome	KIF15
ORPHA:261330	Distal 22q11.2 microdeletion syndrome	CRKL	MAPK1	BCR
ORPHA:261483	Xq27.3q28 duplication syndrome	FMR1
ORPHA:261584	Familial adenomatous polyposis due to 5q22.2 microdeletion	APC
ORPHA:261629	Alagille syndrome due to a NOTCH2 point mutation	NOTCH2
ORPHA:261638	Okihiro syndrome due to 20q13 microdeletion	SALL4
ORPHA:261647	Okihiro syndrome due to a point mutation	SALL4
ORPHA:263347	MRCS syndrome	BEST1
ORPHA:263410	Infantile spasms-psychomotor retardation-progressive brain atrophy-basal ganglia disease syndrome	SLC19A3
ORPHA:263455	Hyperinsulinism due to HNF4A deficiency	HNF4A
ORPHA:263482	Spondyloepiphyseal dysplasia Maroteaux type	TRPV4
ORPHA:263487	COG5-CDG	COG5
ORPHA:263494	DPM3-CDG	DPM3
ORPHA:263501	COG4-CDG	COG4
ORPHA:263508	COG1-CDG	COG1
ORPHA:263516	Progressive myoclonic epilepsy type 3	KCTD7
ORPHA:263524	Acute necrotizing encephalopathy of childhood	RANBP2	CPT2
ORPHA:263548	Peeling skin syndrome type A	CHST8
ORPHA:263662	Familial multiple meningioma	SMARCE1	SUFU
ORPHA:264580	Glycogen storage disease due to liver phosphorylase kinase deficiency	PHKA2	PHKG2
ORPHA:264675	Hereditary pulmonary alveolar proteinosis	CSF2RB
ORPHA:268114	RAS-associated autoimmune leukoproliferative disease	KRAS
ORPHA:268129	Spheroid body myopathy	MYOT
ORPHA:268145	Classic maple syrup urine disease	DBT	BCKDHA	BCKDHB
ORPHA:268162	Intermediate maple syrup urine disease	BCKDHA	BCKDHB	DBT
ORPHA:268173	Intermittent maple syrup urine disease	BCKDHA	BCKDHB	DBT
ORPHA:268184	Thiamine-responsive maple syrup urine disease	BCKDHB	BCKDHA	DBT
ORPHA:268377	Total spina bifida aperta	MTHFR	VANGL1	VANGL2	TBXT
ORPHA:268384	Thoracolumbosacral spina bifida aperta	VANGL1	MTHFR	VANGL2	TBXT
ORPHA:268388	Lumbosacral spina bifida aperta	VANGL2	MTHFR	VANGL1	TBXT
ORPHA:268392	Cervical spina bifida aperta	MTHFR	VANGL2	TBXT	VANGL1
ORPHA:268397	Cervicothoracic spina bifida aperta	VANGL2	MTHFR	VANGL1	TBXT
ORPHA:268740	Upper thoracic spina bifida aperta	MTHFR	VANGL2	VANGL1	TBXT
ORPHA:268748	Total spina bifida cystica	VANGL1	MTHFR	VANGL2	TBXT
ORPHA:268752	Thoracolumbosacral spina bifida cystica	MTHFR	VANGL2	VANGL1	TBXT
ORPHA:268758	Lumbosacral spina bifida cystica	VANGL2	VANGL1	MTHFR	TBXT
ORPHA:268762	Cervical spina bifida cystica	VANGL1	MTHFR	VANGL2	TBXT
ORPHA:268766	Cervicothoracic spina bifida cystica	VANGL1	VANGL2	MTHFR	TBXT
ORPHA:268770	Upper thoracic spina bifida cystica	MTHFR	VANGL1	VANGL2	TBXT
ORPHA:268920	Isolated megalencephaly	TBC1D7
ORPHA:268973	Isolated focal cortical dysplasia type Ia	SLC35A2
ORPHA:269001	Isolated focal cortical dysplasia type IIa	MTOR	TSC2
ORPHA:269008	Isolated focal cortical dysplasia type IIb	MTOR	TSC2
ORPHA:269212	Isolated Dandy-Walker malformation with hydrocephalus	ZIC1	ZIC4
ORPHA:269215	Isolated Dandy-Walker malformation without hydrocephalus	ZIC1	ZIC4
ORPHA:269505	Congenital communicating hydrocephalus	MPDZ	TRIM71
ORPHA:269510	Congenital non-communicating hydrocephalus	CCDC88C
ORPHA:275517	Autoimmune lymphoproliferative syndrome with recurrent viral infections	CASP8
ORPHA:275555	Preeclampsia	CORIN	STOX1	FLT1
ORPHA:275777	Heritable pulmonary arterial hypertension	CAV1	ACVRL1	TBX4	ENG	EIF2AK4	SMAD9	KCNK3
ORPHA:275864	Behavioral variant of frontotemporal dementia	VCP	SQSTM1	GRN	PSEN1
ORPHA:275872	Frontotemporal dementia with motor neuron disease	VCP	SQSTM1	TBK1	TARDBP
ORPHA:276145	Malignant epithelial tumor of salivary glands	PRKD1
ORPHA:276198	Spinocerebellar ataxia type 36	NOP56
ORPHA:276212	Mucopolysaccharidosis type 6 rapidly progressing	ARSB
ORPHA:276223	Mucopolysaccharidosis type 6 slowly progressing	ARSB
ORPHA:276234	Non-syndromic male infertility due to sperm motility disorder	CFAP70	CFAP43	CFAP65	CFAP251	SPEF2	ARMC2
ORPHA:276238	Machado-Joseph disease type 1	ATXN3
ORPHA:276241	Machado-Joseph disease type 2	ATXN3
ORPHA:276244	Machado-Joseph disease type 3	ATXN3
ORPHA:276280	Hemihyperplasia-multiple lipomatosis syndrome	PIK3CA
ORPHA:276399	Familial multinodular goiter	DICER1	KEAP1
ORPHA:276405	HYPERBILIVERDINEMIA	BLVRA
ORPHA:276432	OGDEN SYNDROME	NAA10
ORPHA:276575	Autosomal dominant hyperinsulinism due to SUR1 deficiency	ABCC8
ORPHA:276580	Autosomal dominant hyperinsulinism due to Kir6.2 deficiency	KCNJ11
ORPHA:276598	Diazoxide-resistant focal hyperinsulinism due to SUR1 deficiency	ABCC8
ORPHA:276603	Diazoxide-resistant focal hyperinsulinism due to Kir6.2 deficiency	KCNJ11
ORPHA:276621	Sporadic pheochromocytoma/secreting paraganglioma	SDHB	RET	VHL	EPAS1
ORPHA:279943	Hereditary neutrophilia	CSF3R
ORPHA:280110	NON RARE IN EUROPE: Paget disease of bone	TNFRSF11A	SQSTM1
ORPHA:280142	Severe combined immunodeficiency due to LCK deficiency	LCK
ORPHA:280195	Septopreoptic holoprosencephaly	TGIF1	TDGF1	FOXH1	PTCH1	DISP1	CDON	FGF8	SIX3
ORPHA:280200	Microform holoprosencephaly	CDON	DISP1	SUFU	TDGF1	TGIF1	PTCH1	FOXH1	SIX3	FGF8	FGFR1
ORPHA:280282	Pelizaeus-Merzbacher-like disease due to GJC2 mutation	GJC2
ORPHA:280288	Pelizaeus-Merzbacher-like disease due to HSPD1 mutation	HSPD1
ORPHA:280333	Alpha-dystroglycan-related limb-girdle muscular dystrophy R16	DAG1
ORPHA:280365	Autosomal semi-dominant severe lipodystrophic laminopathy	LMNA
ORPHA:280384	Recessive intellectual disability-motor dysfunction-multiple joint contractures syndrome	ERLIN2
ORPHA:280406	Familial steroid-resistant nephrotic syndrome with sensorineural deafness	COQ6
ORPHA:280558	WARSAW BREAKAGE SYNDROME	DDX11
ORPHA:280576	Nestor-Guillermo progeria syndrome	BANF1
ORPHA:280586	CHONDRODYSPLASIA WITH JOINT DISLOCATIONS GPAPP TYPE	BPNT2
ORPHA:280598	Hereditary sensorimotor neuropathy with hyperelastic skin	FBLN5
ORPHA:280620	Progressive myoclonic epilepsy type 6	GOSR2
ORPHA:280633	MULTIPLE CONGENITAL ANOMALIES-HYPOTONIA-SEIZURES SYNDROME	PIGN
ORPHA:280640	Occipital pachygyria and polymicrogyria	LAMC3
ORPHA:280651	Acrodysostosis with multiple hormone resistance	PDE4D	PRKAR1A
ORPHA:280654	Autosomal recessive nail dysplasia	FZD6
ORPHA:280663	Hermansky-Pudlak syndrome type 9	BLOC1S6
ORPHA:280671	Megaconial congenital muscular dystrophy	CHKB
ORPHA:280679	Moyamoya angiopathy-short stature-facial dysmorphism-hypergonadotropic hypogonadism syndrome	BRCC3
ORPHA:280763	Severe intellectual disability and progressive spastic paraplegia	AP4S1	AP4E1	AP4M1	AP4B1
ORPHA:280785	Bullous diffuse cutaneous mastocytosis	KIT
ORPHA:280794	Pseudoxanthomatous diffuse cutaneous mastocytosis	KIT
ORPHA:281201	Keratosis linearis-ichthyosis congenita-sclerosing keratoderma syndrome	POMP
ORPHA:284139	Larsen-like syndrome B3GAT3 type	B3GAT3
ORPHA:284149	Craniosynostosis-dental anomalies	IL11RA
ORPHA:284232	Autosomal dominant Charcot-Marie-Tooth disease type 2O	DYNC1H1
ORPHA:284271	Autosomal recessive cerebellar ataxia-psychomotor delay syndrome	SYT14
ORPHA:284282	Autosomal recessive cerebellar ataxia-epilepsy-intellectual disability syndrome due to WWOX deficiency	WWOX
ORPHA:284324	Childhood-onset autosomal recessive slowly progressive spinocerebellar ataxia	TPP1
ORPHA:284339	Pontocerebellar hypoplasia type 7	TOE1
ORPHA:284343	Pleuropulmonary blastoma familial tumor susceptibility syndrome	DICER1
ORPHA:284417	Phosphoserine aminotransferase deficiency infantile/juvenile form	PSAT1
ORPHA:284426	Glycogen storage disease due to lactate dehydrogenase M-subunit deficiency	LDHA
ORPHA:284435	Glycogen storage disease due to lactate dehydrogenase H-subunit deficiency	LDHB
ORPHA:284804	Ocular albinism	AP3D1
ORPHA:284963	Marfan syndrome type 1	FBN1
ORPHA:284979	Neonatal Marfan syndrome	FBN1
ORPHA:289176	Autosomal recessive hypophosphatemic rickets	ENPP1
ORPHA:289266	Early-onset epileptic encephalopathy and intellectual disability due to GRIN2A mutation	GRIN2A
ORPHA:289290	Hypermethioninemia encephalopathy due to adenosine kinase deficiency	ADK
ORPHA:289307	Developmental delay due to methylmalonate semialdehyde dehydrogenase deficiency	ALDH6A1
ORPHA:289365	Familial vesicoureteral reflux	SOX17	ROBO2
ORPHA:289380	Myosclerosis	COL6A2
ORPHA:289499	Congenital cataract microcornea with corneal opacity	PXDN	ATOH7
ORPHA:289504	Combined malonic and methylmalonic acidemia	ACSF3
ORPHA:289513	12q15q21.1 microdeletion syndrome	CNOT2
ORPHA:289539	BAP1-related tumor predisposition syndrome	BAP1
ORPHA:289846	Glutathione synthetase deficiency with 5-oxoprolinuria	GSS
ORPHA:289849	Glutathione synthetase deficiency without 5-oxoprolinuria	GSS
ORPHA:289857	Neonatal glycine encephalopathy	AMT	GLDC
ORPHA:289860	Infantile glycine encephalopathy	AMT	GLDC	SLC6A9
ORPHA:289863	Atypical glycine encephalopathy	SLC6A9	AMT	GLDC
ORPHA:289891	Hypermethioninemia due to glycine N-methyltransferase deficiency	GNMT
ORPHA:289916	Vitamin B12-unresponsive methylmalonic acidemia type mut0	MMUT
ORPHA:293144	Familial clubfoot due to 5q31 microdeletion	PITX1
ORPHA:293150	Familial clubfoot due to PITX1 point mutation	PITX1
ORPHA:293165	Skin fragility-woolly hair-palmoplantar keratoderma syndrome	DSP
ORPHA:293181	Malignant migrating focal seizures of infancy	TBC1D24	PIGA	KCNT1
ORPHA:293284	Tetrahydrobiopterin-responsive hyperphenylalaninemia/phenylketonuria	PAH
ORPHA:293603	Congenital hereditary endothelial dystrophy type II	SLC4A11
ORPHA:293707	Blepharophimosis-intellectual disability syndrome MKB type	MED12
ORPHA:293825	Congenital dyserythropoietic anemia type IV	KLF1
ORPHA:293843	3MC syndrome	COLEC11	COLEC10
ORPHA:293864	Hypoplastic pancreas-intestinal atresia-hypoplastic gallbladder syndrome	RFX6
ORPHA:293888	Familial isolated arrhythmogenic ventricular dysplasia left dominant form	PKP2	LMNA	TGFB3	TMEM43	DSP
ORPHA:293899	Familial isolated arrhythmogenic ventricular dysplasia biventricular form	PKP2	LMNA	TMEM43	DSP	TGFB3
ORPHA:293910	Familial isolated arrhythmogenic ventricular dysplasia right dominant form	LMNA	PKP2	TMEM43	TGFB3	DSP	CDH2
ORPHA:293955	Childhood encephalopathy due to thiamine pyrophosphokinase deficiency	TPK1
ORPHA:293964	Hypoinsulinemic hypoglycemia and body hemihypertrophy	AKT2
ORPHA:293978	Deficiency in anterior pituitary function-variable immunodeficiency syndrome	NFKB2
ORPHA:294016	Microcephaly-capillary malformation syndrome	STAMBP
ORPHA:294023	Neonatal inflammatory skin and bowel disease	ADAM17
ORPHA:294415	RENAL-HEPATIC-PANCREATIC DYSPLASIA	NPHP3	NEK8
ORPHA:295197	Synpolydactyly type 2	FBLN1
ORPHA:295239	Macrodactyly of fingers unilateral	PIK3CA
ORPHA:295243	Macrodactyly of toes unilateral	PIK3CA
ORPHA:300179	Kyphoscoliotic Ehlers-Danlos syndrome due to FKBP22 deficiency	FKBP14
ORPHA:300313	Congenital cataract-hearing loss-severe developmental delay syndrome	SLC33A1
ORPHA:300319	Charcot-Marie-Tooth disease type 2P	LRSAM1
ORPHA:300324	Persistent polyclonal B-cell lymphocytosis	CARD11
ORPHA:300333	Nephrotic syndrome-epidermolysis bullosa-sensorineural deafness syndrome	CD151
ORPHA:300345	Autosomal systemic lupus erythematosus	DNASE1
ORPHA:300359	PLCG2-associated antibody deficiency and immune dysregulation	PLCG2
ORPHA:300382	Progeroid and marfanoid aspect-lipodystrophy syndrome	FBN1
ORPHA:300496	Multiple congenital anomalies-hypotonia-seizures syndrome type 2	PIGA
ORPHA:300525	Pseudohypoaldosteronism type 2D	KLHL3
ORPHA:300536	DDOST-CDG	DDOST
ORPHA:300576	Oligodontia-cancer predisposition syndrome	AXIN2
ORPHA:300605	Juvenile amyotrophic lateral sclerosis	SPG11	SIGMAR1
ORPHA:300751	Familial dilated cardiomyopathy with conduction defect due to LMNA mutation	LMNA
ORPHA:300865	Primary cutaneous anaplastic large cell lymphoma	TYK2
ORPHA:300895	ALK-positive anaplastic large cell lymphoma	ALK
[truncated: 679 more rows]
[truncated: 3 more columns]

## Sheet: Genes
AAAS	[ORPHA:869] Triple A syndrome
AAGAB	[ORPHA:79501] Punctate palmoplantar keratoderma type 1
AARS1	[ORPHA:228174] Autosomal dominant Charcot-Marie-Tooth disease type 2N; [ORPHA:442835] Non-specific early-onset epileptic encephalopathy
AARS2	[ORPHA:319504] Combined oxidative phosphorylation defect type 8; [ORPHA:313808] Hereditary diffuse leukoencephalopathy with axonal spheroids and pigmented glia; [ORPHA:99853] OVARIOLEUKODYSTROPHY
AASS	[ORPHA:2203] HYPERLYSINEMIA; [ORPHA:3124] Saccharopinuria
ABAT	[ORPHA:2066] Gamma-aminobutyric acid transaminase deficiency
ABCA12	[ORPHA:79394] Congenital non-bullous ichthyosiform erythroderma; [ORPHA:457] HARLEQUIN ICHTHYOSIS; [ORPHA:313] Lamellar ichthyosis
ABCA5	[ORPHA:2026] Gingival fibromatosis-hypertrichosis syndrome
ABCA7	[ORPHA:1020] Early-onset autosomal dominant Alzheimer disease; [ORPHA:238616] NON RARE IN EUROPE: Alzheimer disease
ABCB11	[ORPHA:99961] Benign recurrent intrahepatic cholestasis type 2; [ORPHA:69665] Intrahepatic cholestasis of pregnancy; [ORPHA:79304] Progressive familial intrahepatic cholestasis type 2
ABCB4	[ORPHA:69665] Intrahepatic cholestasis of pregnancy; [ORPHA:69663] Low phospholipid associated cholelithiasis; [ORPHA:79305] Progressive familial intrahepatic cholestasis type 3
ABCB7	[ORPHA:2802] X-linked sideroblastic anemia and spinocerebellar ataxia
ABCC1	[ORPHA:90635] Autosomal dominant non-syndromic sensorineural deafness type DFNA
ABCC8	[ORPHA:276575] Autosomal dominant hyperinsulinism due to SUR1 deficiency; [ORPHA:79643] Autosomal recessive hyperinsulinism due to SUR1 deficiency; [ORPHA:79134] DEND syndrome; [ORPHA:276598] Diazoxide-resistant focal hyperinsulinism due to SUR1 deficiency; [ORPHA:552] MODY; [ORPHA:99885] Permanent neonatal diabetes mellitus; [ORPHA:99886] Transient neonatal diabetes mellitus
ABCC9	[ORPHA:965] Acromegaloid facial appearance syndrome; [ORPHA:130] Brugada syndrome; [ORPHA:334] Familial atrial fibrillation; [ORPHA:154] Familial isolated dilated cardiomyopathy; [ORPHA:966] Hypertrichosis-acromegaloid facial appearance syndrome; [ORPHA:1517] Hypertrichotic osteochondrodysplasia Cantu type
ABCD1	[ORPHA:139399] Adrenomyeloneuropathy; [ORPHA:369942] CADDS; [ORPHA:139396] X-linked cerebral adrenoleukodystrophy
ABCD4	[ORPHA:369955] Methylmalonic acidemia with homocystinuria type cblJ
ABCG5	[ORPHA:391665] Homozygous familial hypercholesterolemia; [ORPHA:2882] SITOSTEROLEMIA
ABCG8	[ORPHA:391665] Homozygous familial hypercholesterolemia; [ORPHA:2882] SITOSTEROLEMIA
ABL1	[ORPHA:521] Chronic myeloid leukemia; [ORPHA:99860] Precursor B-cell acute lymphoblastic leukemia; [ORPHA:99861] Precursor T-cell acute lymphoblastic leukemia
ACAD8	[ORPHA:79159] ISOBUTYRYL-CoA DEHYDROGENASE DEFICIENCY
ACAD9	[ORPHA:99901] Acyl-CoA dehydrogenase 9 deficiency
ACADM	[ORPHA:42] Medium chain acyl-CoA dehydrogenase deficiency
ACADS	[ORPHA:26792] Short chain acyl-CoA dehydrogenase deficiency
ACADSB	[ORPHA:79157] 2-methylbutyryl-CoA dehydrogenase deficiency
ACADVL	[ORPHA:26793] Very long chain acyl-CoA dehydrogenase deficiency
ACAT1	[ORPHA:134] Beta-ketothiolase deficiency
ACD	[ORPHA:618] Familial melanoma; [ORPHA:397692] Hereditary isolated aplastic anemia; [ORPHA:3322] HOYERAAL-HREIDARSSON SYNDROME
ACE	[ORPHA:34145] NON RARE IN EUROPE: Berger disease; [ORPHA:97369] Renal tubular dysgenesis of genetic origin
ACER3	[ORPHA:502444] Alkaline ceramidase 3 deficiency
ACO2	[ORPHA:98676] Autosomal recessive isolated optic atrophy; [ORPHA:313850] Infantile cerebellar-retinal degeneration
ACOX1	[ORPHA:2971] PEROXISOMAL ACYL-CoA OXIDASE DEFICIENCY
ACSF3	[ORPHA:289504] Combined malonic and methylmalonic acidemia
ACTA2	[ORPHA:91387] Familial thoracic aortic aneurysm and aortic dissection; [ORPHA:2573] Moyamoya disease; [ORPHA:404463] MULTISYSTEMIC SMOOTH MUSCLE DYSFUNCTION SYNDROME
ACTL6A	[ORPHA:528084] Non-specific syndromic intellectual disability
ACTN1	[ORPHA:140957] Autosomal dominant macrothrombocytopenia
ACTN4	[ORPHA:656] Genetic steroid-resistant nephrotic syndrome
ACVRL1	[ORPHA:774] HEREDITARY HEMORRHAGIC TELANGIECTASIA; [ORPHA:275777] Heritable pulmonary arterial hypertension
ACY1	[ORPHA:137754] Neurological conditions associated with aminoacylase 1 deficiency
ADA	[ORPHA:39041] OMENN SYNDROME; [ORPHA:277] Severe combined immunodeficiency due to adenosine deaminase deficiency
ADA2	[ORPHA:124] Blackfan-Diamond anemia; [ORPHA:820] SNEDDON SYNDROME; [ORPHA:404553] Vasculitis due to ADA2 deficiency
ADAM17	[ORPHA:294023] Neonatal inflammatory skin and bowel disease
ADAM9	[ORPHA:1872] Cone rod dystrophy
ADAMTS10	[ORPHA:3449] Weill-Marchesani syndrome
ADAMTS13	[ORPHA:93583] Congenital thrombotic thrombocytopenic purpura
ADAMTS18	[ORPHA:369970] Microcornea-myopic chorioretinal atrophy-telecanthus syndrome
ADAMTS3	[ORPHA:2136] Hennekam syndrome
ADAMTS9	[ORPHA:93592] Juvenile nephronophthisis
ADAMTSL2	[ORPHA:2623] Geleophysic dysplasia
ADAMTSL4	[ORPHA:1885] ISOLATED ECTOPIA LENTIS
ADAR	[ORPHA:51] Aicardi-Goutieres syndrome; [ORPHA:41] DYSCHROMATOSIS SYMMETRICA HEREDITARIA; [ORPHA:225154] Familial infantile bilateral striatal necrosis
ADAT3	[ORPHA:363528] Intellectual disability-strabismus syndrome
ADCY5	[ORPHA:1429] Benign hereditary chorea; [ORPHA:324588] Familial dyskinesia and facial myokymia
ADCY6	[ORPHA:2680] Hypomyelination neuropathy-arthrogryposis syndrome
ADGRV1	[ORPHA:36387] Generalized epilepsy with febrile seizures-plus; [ORPHA:231178] Usher syndrome type 2
ADK	[ORPHA:289290] Hypermethioninemia encephalopathy due to adenosine kinase deficiency
ADNP	[ORPHA:404448] ADNP syndrome
ADORA2A	[ORPHA:363549] Acute encephalopathy with biphasic seizures and late reduced diffusion
ADRA2B	[ORPHA:86814] Benign adult familial myoclonic epilepsy
ADSL	[ORPHA:46] Adenylosuccinate lyase deficiency
ADSS1	[ORPHA:482601] Adenylosuccinate synthetase-like 1-related distal myopathy
AEBP1	[ORPHA:536532] Classical-like Ehlers-Danlos syndrome type 2
AFF2	[ORPHA:100973] FRAXE intellectual disability
AFF4	[ORPHA:444077] Cognitive impairment-coarse facies-heart defects-obesity-pulmonary involvement-short stature-skeletal dysplasia syndrome
AFG3L2	[ORPHA:313772] Early-onset spastic ataxia-myoclonic epilepsy-neuropathy syndrome; [ORPHA:101109] Spinocerebellar ataxia type 28
AGA	[ORPHA:93] ASPARTYLGLUCOSAMINURIA
AGBL5	[ORPHA:791] Retinitis pigmentosa
AGGF1	[ORPHA:90308] Klippel-Trenaunay syndrome
AGK	[ORPHA:1369] Congenital cataract-hypertrophic cardiomyopathy-mitochondrial myopathy syndrome; [ORPHA:98994] Total early-onset cataract
AGPAT2	[ORPHA:528] Congenital generalized lipodystrophy
AGPS	[ORPHA:309803] Rhizomelic chondrodysplasia punctata type 3
AGRN	[ORPHA:98913] Postsynaptic congenital myasthenic syndromes; [ORPHA:98914] Presynaptic congenital myasthenic syndromes
AGT	[ORPHA:243761] NON RARE IN EUROPE: Essential hypertension; [ORPHA:97369] Renal tubular dysgenesis of genetic origin
AGTPBP1	[ORPHA:2254] Pontocerebellar hypoplasia type 1
AGXT	[ORPHA:93598] Primary hyperoxaluria type 1
AHCY	[ORPHA:88618] S-adenosylhomocysteine hydrolase deficiency
AHDC1	[ORPHA:412069] AHDC1-related intellectual disability-obstructive sleep apnea-mild dysmorphism syndrome
AHI1	[ORPHA:475] Joubert Syndrome; [ORPHA:220493] Joubert syndrome with ocular defect; [ORPHA:791] Retinitis pigmentosa
AICDA	[ORPHA:101089] Hyper-IgM syndrome type 2
AIFM1	[ORPHA:83629] Leukoencephalopathy-spondyloepimetaphyseal dysplasia syndrome; [ORPHA:238329] Severe X-linked mitochondrial encephalomyopathy; [ORPHA:101078] X-linked Charcot-Marie-Tooth disease type 4; [ORPHA:139583] X-linked hereditary sensory and autonomic neuropathy with deafness
AIP	[ORPHA:963] Acromegaly; [ORPHA:314777] Familial isolated pituitary adenoma; [ORPHA:314790] Null pituitary adenoma; [ORPHA:99725] Pituitary gigantism; [ORPHA:2965] Prolactinoma; [ORPHA:314786] Silent pituitary adenoma
AIPL1	[ORPHA:1872] Cone rod dystrophy; [ORPHA:65] Leber congenital amaurosis
AK1	[ORPHA:86817] Hemolytic anemia due to adenylate kinase deficiency
AK2	[ORPHA:33355] RETICULAR DYSGENESIS
AK9	[ORPHA:98913] Postsynaptic congenital myasthenic syndromes
AKAP9	[ORPHA:130] Brugada syndrome; [ORPHA:101016] Romano-Ward syndrome
AKT1	[ORPHA:201] COWDEN SYNDROME; [ORPHA:2495] Meningioma; [ORPHA:744] Proteus syndrome
AKT2	[ORPHA:79085] AKT2-related familial partial lipodystrophy; [ORPHA:293964] Hypoinsulinemic hypoglycemia and body hemihypertrophy
ALAD	[ORPHA:100924] Porphyria due to ALA dehydratase deficiency
ALAS2	[ORPHA:443197] X-linked erythropoietic protoporphyria; [ORPHA:75563] X-linked sideroblastic anemia
ALDH18A1	[ORPHA:35664] ALDH18A1-related De Barsy syndrome; [ORPHA:90348] Autosomal dominant cutis laxa; [ORPHA:447753] Autosomal dominant spastic paraplegia type 9A; [ORPHA:447757] Autosomal dominant spastic paraplegia type 9B; [ORPHA:447760] Autosomal recessive spastic paraplegia type 9B
ALDH4A1	[ORPHA:79101] HYPERPROLINEMIA TYPE 2
ALDH5A1	[ORPHA:22] SUCCINIC SEMIALDEHYDE DEHYDROGENASE DEFICIENCY
ALDH6A1	[ORPHA:289307] Developmental delay due to methylmalonate semialdehyde dehydrogenase deficiency
ALDH7A1	[ORPHA:3006] Pyridoxine-dependent epilepsy
ALDOB	[ORPHA:469] Hereditary fructose intolerance
ALG1	[ORPHA:79327] ALG1-CDG
ALG12	[ORPHA:79324] ALG12-CDG
ALG13	[ORPHA:324422] ALG13-CDG; [ORPHA:777] X-linked non-syndromic intellectual disability
ALG14	[ORPHA:353327] Congenital myasthenic syndromes with glycosylation defect
ALG2	[ORPHA:79326] ALG2-CDG; [ORPHA:353327] Congenital myasthenic syndromes with glycosylation defect
ALG3	[ORPHA:79321] ALG3-CDG
ALG6	[ORPHA:79320] ALG6-CDG
ALG8	[ORPHA:79325] ALG8-CDG
ALG9	[ORPHA:79328] ALG9-CDG; [ORPHA:730] Autosomal dominant polycystic kidney disease
ALK	[ORPHA:300895] ALK-positive anaplastic large cell lymphoma; [ORPHA:364043] ALK-positive large B-cell lymphoma; [ORPHA:146] Differentiated thyroid carcinoma; [ORPHA:178342] Inflammatory myofibroblastic tumor; [ORPHA:635] Neuroblastoma
ALMS1	[ORPHA:64] Alstrom syndrome
ALPL	[ORPHA:247676] Adult hypophosphatasia; [ORPHA:247667] Childhood-onset hypophosphatasia; [ORPHA:247651] Infantile hypophosphatasia; [ORPHA:247685] ODONTOHYPOPHOSPHATASIA; [ORPHA:247623] Perinatal lethal hypophosphatasia; [ORPHA:247638] Prenatal benign hypophosphatasia
ALX1	[ORPHA:306542] Frontonasal dysplasia-severe microphthalmia-severe facial clefting syndrome
ALX3	[ORPHA:391474] Frontorhiny
AMACR	[ORPHA:79095] Congenital bile acid synthesis defect type 4
AMH	[ORPHA:2856] Persistent Mullerian duct syndrome
AMMECR1	[ORPHA:86818] Alport syndrome-intellectual disability-midface hypoplasia-elliptocytosis syndrome
AMN	[ORPHA:35858] Imerslund-Grasbeck syndrome
AMPD1	[ORPHA:45] Adenosine monophosphate deaminase deficiency
AMPD3	[ORPHA:45] Adenosine monophosphate deaminase deficiency
AMT	[ORPHA:289863] Atypical glycine encephalopathy; [ORPHA:289860] Infantile glycine encephalopathy; [ORPHA:289857] Neonatal glycine encephalopathy
ANAPC1	[ORPHA:221008] Rothmund-Thomson Syndrome Type 1
ANGPT1	[ORPHA:537891] ANGPT1-related hereditary angioedema with normal C1Inh
ANGPTL3	[ORPHA:426] NON RARE IN EUROPE: Familial hypobetalipoproteinemia
ANGPTL6	[ORPHA:231160] Familial cerebral saccular aneurysm
ANK1	[ORPHA:251066] 8p11.2 deletion syndrome; [ORPHA:822] Hereditary spherocytosis
ANK2	[ORPHA:101016] Romano-Ward syndrome
ANKFY1	[ORPHA:656] Genetic steroid-resistant nephrotic syndrome
ANKLE2	[ORPHA:2512] Autosomal recessive primary microcephaly
ANKRD11	[ORPHA:261250] 16q24.3 microdeletion syndrome; [ORPHA:2332] KBG syndrome
ANKS3	[ORPHA:101063] Situs inversus totalis
ANKS6	[ORPHA:93591] Infantile nephronophthisis; [ORPHA:93592] Juvenile nephronophthisis
ANLN	[ORPHA:656] Genetic steroid-resistant nephrotic syndrome
ANO3	[ORPHA:420485] Cranio-cervical dystonia with laryngeal and upper-limb involvement
ANO5	[ORPHA:206549] Anoctamin-5-related limb-girdle muscular dystrophy R12; [ORPHA:399096] Distal anoctaminopathy; [ORPHA:53697] GNATHODIAPHYSEAL DYSPLASIA
ANO6	[ORPHA:806] SCOTT SYNDROME
ANOS1	[ORPHA:478] Kallmann Syndrome
AP1B1	[ORPHA:171851] MEDNIK syndrome
AP1S1	[ORPHA:171851] MEDNIK syndrome
AP1S3	[ORPHA:163931] Acrodermatitis continua of Hallopeau; [ORPHA:247353] Generalized pustular psoriasis; [ORPHA:163927] Pustulosis palmaris et plantaris
AP2M1	[ORPHA:1942] Myoclonic-astatic epilepsy
AP2S1	[ORPHA:101050] Familial hypocalciuric hypercalcemia type 3
AP3B2	[ORPHA:442835] Non-specific early-onset epileptic encephalopathy
AP3D1	[ORPHA:284804] Ocular albinism
AP4B1	[ORPHA:280763] Severe intellectual disability and progressive spastic paraplegia
AP4E1	[ORPHA:280763] Severe intellectual disability and progressive spastic paraplegia
AP4M1	[ORPHA:280763] Severe intellectual disability and progressive spastic paraplegia
AP4S1	[ORPHA:280763] Severe intellectual disability and progressive spastic paraplegia
AP5Z1	[ORPHA:306511] Autosomal recessive spastic paraplegia type 48
APC	[ORPHA:247806] APC-related attenuated familial adenomatous polyposis; [ORPHA:3258] Cenani-Lenz syndrome; [ORPHA:873] Desmoid tumor; [ORPHA:261584] Familial adenomatous polyposis due to 5q22.2 microdeletion; [ORPHA:79665] GARDNER SYNDROME; [ORPHA:314022] Gastric adenocarcinoma and proximal polyposis of the stomach; [ORPHA:99818] Turcot syndrome with polyposis
APC2	[ORPHA:821] SOTOS SYNDROME
APOA2	[ORPHA:238269] AApoAII amyloidosis
APOE	[ORPHA:412] Dysbetalipoproteinemia; [ORPHA:329481] LIPOPROTEIN GLOMERULOPATHY; [ORPHA:238616] NON RARE IN EUROPE: Alzheimer disease; [ORPHA:1648] NON RARE IN EUROPE: Dementia with Lewy body; [ORPHA:406] NON RARE IN EUROPE: Heterozygous familial hypercholesterolemia; [ORPHA:158029] Sea-blue histiocytosis
APOL1	[ORPHA:656] Genetic steroid-resistant nephrotic syndrome
APPL1	[ORPHA:552] MODY
APRT	[ORPHA:976] Adenine phosphoribosyltransferase deficiency
APTX	[ORPHA:1168] Ataxia-oculomotor apraxia type 1
AR	[ORPHA:99429] Complete androgen insensitivity syndrome; [ORPHA:481] Kennedy disease; [ORPHA:90797] Partial androgen insensitivity syndrome; [ORPHA:95706] Posterior hypospadias
ARF1	[ORPHA:98892] Periventricular nodular heterotopia
ARFGEF2	[ORPHA:98892] Periventricular nodular heterotopia
ARG1	[ORPHA:90] Argininemia
ARHGAP24	[ORPHA:656] Genetic steroid-resistant nephrotic syndrome
ARHGAP31	[ORPHA:974] Adams-Oliver syndrome
ARHGEF10	[ORPHA:140481] Autosomal dominant slowed nerve conduction velocity
ARHGEF6	[ORPHA:777] X-linked non-syndromic intellectual disability
ARHGEF9	[ORPHA:163985] Hyperekplexia-epilepsy syndrome
ARID1A	[ORPHA:1465] COFFIN-SIRIS SYNDROME
ARID1B	[ORPHA:251056] 6q25 microdeletion syndrome; [ORPHA:1465] COFFIN-SIRIS SYNDROME
ARID2	[ORPHA:1465] COFFIN-SIRIS SYNDROME
ARL11	[ORPHA:67038] B-cell chronic lymphocytic leukemia
ARL13B	[ORPHA:475] Joubert Syndrome
ARL2BP	[ORPHA:791] Retinitis pigmentosa
ARL6	[ORPHA:110] Bardet-Biedl syndrome; [ORPHA:791] Retinitis pigmentosa
ARL6IP1	[ORPHA:401780] Autosomal recessive spastic paraplegia type 61
ARL6IP6	[ORPHA:1556] Cutis marmorata telangiectatica congenita
ARMC2	[ORPHA:276234] Non-syndromic male infertility due to sperm motility disorder
ARMC5	[ORPHA:189427] Cushing syndrome due to macronodular adrenal hyperplasia
ARMC9	[ORPHA:475] Joubert Syndrome
ARSA	[ORPHA:309271] Metachromatic leukodystrophy adult form; [ORPHA:309263] Metachromatic leukodystrophy juvenile form; [ORPHA:309256] Metachromatic leukodystrophy late infantile form; [ORPHA:751] NON RARE IN EUROPE: Pseudoarylsulfatase A deficiency
ARSB	[ORPHA:276212] Mucopolysaccharidosis type 6 rapidly progressing; [ORPHA:276223] Mucopolysaccharidosis type 6 slowly progressing
ARSG	[ORPHA:231183] Usher syndrome type 3
ARV1	[ORPHA:442835] Non-specific early-onset epileptic encephalopathy
ARVCF	[ORPHA:567] 22q11.2 Deletion Syndrome
ASB10	[ORPHA:353225] NON RARE IN EUROPE: Primary adult open-angle glaucoma
ASCC1	[ORPHA:1232] NON RARE IN EUROPE: Barrett esophagus; [ORPHA:486811] Prenatal-onset spinal muscular atrophy with congenital bone fractures
ASCL1	[ORPHA:99803] Haddad syndrome
ASH1L	[ORPHA:178469] Autosomal dominant non-syndromic intellectual disability
ASL	[ORPHA:23] ARGININOSUCCINIC ACIDURIA
ASNS	[ORPHA:391376] Congenital microcephaly-severe encephalopathy-progressive cerebral atrophy syndrome
ASPA	[ORPHA:314918] Mild Canavan disease; [ORPHA:314911] Severe Canavan disease
ASPH	[ORPHA:412022] Facial dysmorphism-lens dislocation-anterior segment abnormalities-spontaneous filtering blebs syndrome
ASPM	[ORPHA:2512] Autosomal recessive primary microcephaly
ASPSCR1	[ORPHA:163699] Alveolar soft-tissue sarcoma; [ORPHA:319308] MiT family translocation renal cell carcinoma
ASS1	[ORPHA:247546] Acute neonatal citrullinemia type I; [ORPHA:247573] Adult-onset citrullinemia type I
ASXL1	[ORPHA:98850] Aggressive systemic mastocytosis; [ORPHA:97297] Bohring-Opitz syndrome; [ORPHA:98823] Chronic myelomonocytic leukemia; [ORPHA:98849] Systemic mastocytosis with associated hematologic neoplasm
ATAD1	[ORPHA:3197] Hereditary hyperekplexia
ATCAY	[ORPHA:94122] CEREBELLAR ATAXIA CAYMAN TYPE
ATF1	[ORPHA:97338] Melanoma of soft tissue
ATF6	[ORPHA:49382] Achromatopsia; [ORPHA:1872] Cone rod dystrophy
ATIC	[ORPHA:250977] AICA-ribosiduria
ATL1	[ORPHA:100984] Autosomal dominant spastic paraplegia type 3; [ORPHA:36386] Hereditary sensory and autonomic neuropathy type 1
ATL3	[ORPHA:36386] Hereditary sensory and autonomic neuropathy type 1
ATM	[ORPHA:100] ATAXIA-TELANGIECTASIA; [ORPHA:370109] ATAXIA-TELANGIECTASIA VARIANT; [ORPHA:67038] B-cell chronic lymphocytic leukemia; [ORPHA:52416] MANTLE CELL LYMPHOMA
ATN1	[ORPHA:101] Dentatorubral pallidoluysian atrophy
ATOH7	[ORPHA:289499] Congenital cataract microcornea with corneal opacity; [ORPHA:91495] Persistent hyperplastic primary vitreous
ATP10A	[ORPHA:411515] Angelman syndrome due to imprinting defect in 15q11-q13
ATP11A	[ORPHA:2032] Idiopathic pulmonary fibrosis
ATP13A2	[ORPHA:314632] ATP13A2-related juvenile neuronal ceroid lipofuscinosis; [ORPHA:513436] Autosomal recessive spastic paraplegia type 78; [ORPHA:306674] KUFOR-RAKEB SYNDROME
ATP1A3	[ORPHA:2131] ALTERNATING HEMIPLEGIA OF CHILDHOOD; [ORPHA:1171] Cerebellar ataxia-areflexia-pes cavus-optic atrophy-sensorineural hearing loss syndrome; [ORPHA:71517] Rapid-Onset Dystonia-Parkinsonism
ATP2A1	[ORPHA:53347] BRODY MYOPATHY
ATP2A2	[ORPHA:79151] Acrokeratosis verruciformis of Hopf; [ORPHA:218] DARIER DISEASE
ATP2B2	[ORPHA:90636] Autosomal recessive non-syndromic sensorineural deafness type DFNB
ATP2C1	[ORPHA:2841] Familial benign chronic pemphigus
ATP5F1D	[ORPHA:254913] Isolated ATP synthase deficiency
ATP5F1E	[ORPHA:254913] Isolated ATP synthase deficiency
ATP6AP2	[ORPHA:93952] X-linked intellectual disability Hedera type; [ORPHA:363654] X-linked parkinsonism-spasticity syndrome
ATP6V0A2	[ORPHA:357074] Autosomal recessive cutis laxa type 2 classic type; [ORPHA:2834] WRINKLY SKIN SYNDROME
ATP6V1E1	[ORPHA:357074] Autosomal recessive cutis laxa type 2 classic type
ATP7B	[ORPHA:905] WILSON DISEASE
ATP8A2	[ORPHA:1766] Dysequilibrium syndrome
ATP8B1	[ORPHA:99960] Benign recurrent intrahepatic cholestasis type 1; [ORPHA:69665] Intrahepatic cholestasis of pregnancy; [ORPHA:79306] Progressive familial intrahepatic cholestasis type 1
ATPAF1	[ORPHA:254913] Isolated ATP synthase deficiency
ATPAF2	[ORPHA:254913] Isolated ATP synthase deficiency
ATR	[ORPHA:313846] Familial cutaneous telangiectasia and oropharyngeal cancer predisposition syndrome; [ORPHA:808] Seckel syndrome
ATRX	[ORPHA:847] Alpha-thalassemia-X-linked intellectual disability syndrome; [ORPHA:231401] Alpha-thalassemia - myelodysplastic syndrome; [ORPHA:100075] Neuroendocrine tumor of stomach
ATXN10	[ORPHA:98761] Spinocerebellar ataxia type 10
ATXN2	[ORPHA:803] Amyotrophic lateral sclerosis; [ORPHA:98756] Spinocerebellar ataxia type 2
ATXN3	[ORPHA:276238] Machado-Joseph disease type 1; [ORPHA:276241] Machado-Joseph disease type 2; [ORPHA:276244] Machado-Joseph disease type 3
ATXN7	[ORPHA:94147] Spinocerebellar ataxia type 7
AUH	[ORPHA:67046] 3-methylglutaconic aciduria type 1
AXIN1	[ORPHA:210159] Adult hepatocellular carcinoma
AXIN2	[ORPHA:401911] AXIN2-related attenuated familial adenomatous polyposis; [ORPHA:2227] NON RARE IN EUROPE: Hypodontia; [ORPHA:99798] Oligodontia; [ORPHA:300576] Oligodontia-cancer predisposition syndrome
B3GALNT2	[ORPHA:88616] Autosomal recessive non-syndromic intellectual disability; [ORPHA:588] Muscle-eye-brain disease; [ORPHA:899] Walker-Warburg syndrome
B3GALT6	[ORPHA:536467] B3GALT6-related spondylodysplastic Ehlers-Danlos syndrome; [ORPHA:93359] Spondyloepimetaphyseal dysplasia with joint laxity
B3GAT3	[ORPHA:284139] Larsen-like syndrome B3GAT3 type
B4GALNT1	[ORPHA:101006] Autosomal recessive spastic paraplegia type 26
B4GALT7	[ORPHA:75496] B4GALT7-related spondylodysplastic Ehlers-Danlos syndrome
B4GAT1	[ORPHA:899] Walker-Warburg syndrome
B9D1	[ORPHA:475] Joubert Syndrome; [ORPHA:564] Meckel syndrome
B9D2	[ORPHA:564] Meckel syndrome
BAG3	[ORPHA:154] Familial isolated dilated cardiomyopathy; [ORPHA:199340] Muscular dystrophy Selcen type
BANF1	[ORPHA:280576] Nestor-Guillermo progeria syndrome
BAP1	[ORPHA:289539] BAP1-related tumor predisposition syndrome; [ORPHA:618] Familial melanoma; [ORPHA:2495] Meningioma; [ORPHA:39044] Uveal melanoma
BARD1	[ORPHA:145] Hereditary breast and ovarian cancer syndrome
BAZ1B	[ORPHA:904] Williams syndrome
BBS1	[ORPHA:110] Bardet-Biedl syndrome
BBS10	[ORPHA:110] Bardet-Biedl syndrome
BBS2	[ORPHA:110] Bardet-Biedl syndrome; [ORPHA:791] Retinitis pigmentosa
BBS4	[ORPHA:110] Bardet-Biedl syndrome
BBS5	[ORPHA:110] Bardet-Biedl syndrome
BBS7	[ORPHA:110] Bardet-Biedl syndrome
BBS9	[ORPHA:110] Bardet-Biedl syndrome
BCAP31	[ORPHA:369942] CADDS; [ORPHA:369939] Severe motor and intellectual disabilities-sensorineural deafness-dystonia syndrome
BCKDHA	[ORPHA:268145] Classic maple syrup urine disease; [ORPHA:268162] Intermediate maple syrup urine disease; [ORPHA:268173] Intermittent maple syrup urine disease; [ORPHA:268184] Thiamine-responsive maple syrup urine disease
BCKDHB	[ORPHA:268145] Classic maple syrup urine disease; [ORPHA:268162] Intermediate maple syrup urine disease; [ORPHA:268173] Intermittent maple syrup urine disease; [ORPHA:268184] Thiamine-responsive maple syrup urine disease
BCKDK	[ORPHA:308410] Autism-epilepsy syndrome due to branched chain ketoacid dehydrogenase kinase deficiency
BCL10	[ORPHA:52417] MALT lymphoma
BCO1	[ORPHA:199285] Hereditary hypercarotenemia and vitamin A deficiency
BCOR	[ORPHA:520] ACUTE PROMYELOCYTIC LEUKEMIA; [ORPHA:457246] Clear cell sarcoma of kidney; [ORPHA:568] Microphthalmia Lenz type; [ORPHA:2712] Oculofaciocardiodental syndrome
BCORL1	[ORPHA:528084] Non-specific syndromic intellectual disability
BCR	[ORPHA:521] Chronic myeloid leukemia; [ORPHA:261330] Distal 22q11.2 microdeletion syndrome; [ORPHA:99860] Precursor B-cell acute lymphoblastic leukemia; [ORPHA:99861] Precursor T-cell acute lymphoblastic leukemia
BDNF	[ORPHA:661] Ondine syndrome; [ORPHA:893] WAGR syndrome
BEST1	[ORPHA:99000] Adult-onset foveomacular vitelliform dystrophy; [ORPHA:3086] Autosomal dominant vitreoretinochoroidopathy; [ORPHA:139455] Autosomal recessive bestrophinopathy; [ORPHA:1243] Best vitelliform macular dystrophy; [ORPHA:263347] MRCS syndrome; [ORPHA:35612] Nanophthalmos; [ORPHA:791] Retinitis pigmentosa
BFSP1	[ORPHA:98991] Early-onset nuclear cataract
BFSP2	[ORPHA:441452] Early-onset lamellar cataract; [ORPHA:98985] Early-onset sutural cataract; [ORPHA:98984] Pulverulent cataract
BHLHA9	[ORPHA:1986] Gollop-Wolfgang complex; [ORPHA:157801] Mesoaxial synostotic syndactyly with phalangeal reduction; [ORPHA:3329] Tibial aplasia-ectrodactyly syndrome
BICC1	[ORPHA:730] Autosomal dominant polycystic kidney disease
BICD2	[ORPHA:363454] BICD2-related autosomal dominant childhood-onset proximal spinal muscular atrophy
BLK	[ORPHA:552] MODY; [ORPHA:536] Systemic lupus erythematosus
BLM	[ORPHA:125] Bloom syndrome
BLNK	[ORPHA:33110] Autosomal agammaglobulinemia
BLOC1S3	[ORPHA:231537] Hermansky-Pudlak syndrome type 8
BLOC1S6	[ORPHA:280663] Hermansky-Pudlak syndrome type 9
BLVRA	[ORPHA:276405] HYPERBILIVERDINEMIA
BMP15	[ORPHA:243] 46XX gonadal dysgenesis; [ORPHA:619] NON RARE IN EUROPE: Primary ovarian failure
BMP4	[ORPHA:199306] Cleft lip/palate; [ORPHA:139471] Microphthalmia with brain and digit anomalies; [ORPHA:93100] Renal agenesis unilateral
BMP6	[ORPHA:447792] Hemochromatosis type 5
BMPER	[ORPHA:66637] Diaphanospondylodysostosis; [ORPHA:85200] Ischio-vertebral syndrome
BMPR1B	[ORPHA:2098] Acromesomelic dysplasia Grebe type; [ORPHA:93388] Brachydactyly type A1; [ORPHA:93396] Brachydactyly type A2; [ORPHA:93384] Brachydactyly type C; [ORPHA:2639] Fibular aplasia-complex brachydactyly syndrome
BMS1	[ORPHA:1114] Aplasia cutis congenita
BNC1	[ORPHA:243] 46XX gonadal dysgenesis
BNC2	[ORPHA:93110] Posterior urethral valve
BOLA3	[ORPHA:401874] Multiple mitochondrial dysfunctions syndrome type 2
BPGM	[ORPHA:714] Hemolytic anemia due to diphosphoglycerate mutase deficiency
BPNT2	[ORPHA:280586] CHONDRODYSPLASIA WITH JOINT DISLOCATIONS GPAPP TYPE
BPTF	[ORPHA:529962] 17q24.2 microdeletion syndrome; [ORPHA:528084] Non-specific syndromic intellectual disability
BRAF	[ORPHA:1340] CARDIOFACIOCUTANEOUS SYNDROME; [ORPHA:58017] Classic hairy cell leukemia; [ORPHA:54595] Craniopharyngioma; [ORPHA:146] Differentiated thyroid carcinoma; [ORPHA:389] Langerhans cell histiocytosis; [ORPHA:411533] NON RARE IN EUROPE: Melanoma; [ORPHA:500] Noonan syndrome with multiple lentigines; [ORPHA:251615] Pilomyxoid astrocytoma; [ORPHA:840] Syringocystadenoma Papilliferum
BRAT1	[ORPHA:435845] Lethal neonatal spasticity-epileptic encephalopathy syndrome
BRCA2	[ORPHA:1333] Familial pancreatic carcinoma; [ORPHA:1331] Familial prostate cancer; [ORPHA:84] Fanconi anemia; [ORPHA:145] Hereditary breast and ovarian cancer syndrome; [ORPHA:227535] Hereditary breast cancer; [ORPHA:213524] Hereditary site-specific ovarian cancer syndrome; [ORPHA:319462] Inherited cancer-predisposing syndrome due to biallelic BRCA2 mutations; [ORPHA:654] Nephroblastoma
BRCC3	[ORPHA:280679] Moyamoya angiopathy-short stature-facial dysmorphism-hypergonadotropic hypogonadism syndrome
BRD4	[ORPHA:443167] NUT midline carcinoma
BRIP1	[ORPHA:84] Fanconi anemia; [ORPHA:145] Hereditary breast and ovarian cancer syndrome
BRWD3	[ORPHA:323] NON RARE IN EUROPE: FG syndrome phenotypic spectrum
BSCL2	[ORPHA:100998] Autosomal dominant spastic paraplegia type 17; [ORPHA:528] Congenital generalized lipodystrophy; [ORPHA:139536] Distal hereditary motor neuropathy type 5; [ORPHA:363400] Severe neurodegenerative syndrome with lipodystrophy
BSND	[ORPHA:90636] Autosomal recessive non-syndromic sensorineural deafness type DFNB; [ORPHA:89938] Infantile Bartter syndrome with sensorineural deafness
BTD	[ORPHA:79241] BIOTINIDASE DEFICIENCY
BTK	[ORPHA:632] Short stature due to isolated growth hormone deficiency with X-linked hypogammaglobulinemia; [ORPHA:47] X-linked agammaglobulinemia
BUB1	[ORPHA:1052] Mosaic variegated aneuploidy syndrome
BUB1B	[ORPHA:1052] Mosaic variegated aneuploidy syndrome
BUB3	[ORPHA:1052] Mosaic variegated aneuploidy syndrome
BVES	[ORPHA:476084] BVES-related limb-girdle muscular dystrophy
C1QTNF5	[ORPHA:67042] Late-onset retinal degeneration
C2CD3	[ORPHA:434179] Orofaciodigital syndrome type 14
C4B	[ORPHA:169147] Immunodeficiency due to a classical component pathway complement deficiency; [ORPHA:536] Systemic lupus erythematosus
C5	[ORPHA:169150] Immunodeficiency due to a late component of complement deficiency
C6	[ORPHA:169150] Immunodeficiency due to a late component of complement deficiency
C7	[ORPHA:169150] Immunodeficiency due to a late component of complement deficiency
C8A	[ORPHA:169150] Immunodeficiency due to a late component of complement deficiency
C8B	[ORPHA:169150] Immunodeficiency due to a late component of complement deficiency
C8G	[ORPHA:169150] Immunodeficiency due to a late component of complement deficiency
C9	[ORPHA:169150] Immunodeficiency due to a late component of complement deficiency; [ORPHA:279] NON RARE IN EUROPE: Age-related macular degeneration
CA12	[ORPHA:542657] Isolated hyperchlorhidrosis
CA5A	[ORPHA:401948] Hyperammonemic encephalopathy due to carbonic anhydrase VA deficiency
CA8	[ORPHA:1766] Dysequilibrium syndrome
CABP4	[ORPHA:98784] Autosomal dominant nocturnal frontal lobe epilepsy; [ORPHA:215] Congenital stationary night blindness
CACNA1A	[ORPHA:2131] ALTERNATING HEMIPLEGIA OF CHILDHOOD; [ORPHA:71518] Benign paroxysmal torticollis of infancy; [ORPHA:569] Familial or sporadic hemiplegic migraine; [ORPHA:97] Familial paroxysmal ataxia; [ORPHA:2382] Lennox-Gastaut syndrome; [ORPHA:442835] Non-specific early-onset epileptic encephalopathy; [ORPHA:98758] Spinocerebellar ataxia type 6
CACNA1C	[ORPHA:130] Brugada syndrome; [ORPHA:101016] Romano-Ward syndrome; [ORPHA:65283] TIMOTHY SYNDROME
CACNA1D	[ORPHA:85142] NON RARE IN EUROPE: Aldosterone-producing adenoma; [ORPHA:369929] Primary hyperaldosteronism-seizures-neurological abnormalities syndrome; [ORPHA:324321] Sinoatrial node dysfunction and deafness
CACNA1F	[ORPHA:1872] Cone rod dystrophy; [ORPHA:215] Congenital stationary night blindness; [ORPHA:178333] Aland Islands eye disease
CACNA2D1	[ORPHA:130] Brugada syndrome; [ORPHA:51083] Familial short QT syndrome
CACNB2	[ORPHA:130] Brugada syndrome
CAD	[ORPHA:448010] CAD-CDG
CALR	[ORPHA:3318] Essential thrombocythemia; [ORPHA:824] Primary myelofibrosis
CAMK2A	[ORPHA:178469] Autosomal dominant non-syndromic intellectual disability
CANT1	[ORPHA:1425] Desbuquois syndrome
CAP2	[ORPHA:154] Familial isolated dilated cardiomyopathy
CAPN1	[ORPHA:488594] Autosomal recessive spastic paraplegia type 76
CAPN3	[ORPHA:267] Calpain-3-related limb-girdle muscular dystrophy R1
CARD11	[ORPHA:464336] BENTA disease; [ORPHA:300324] Persistent polyclonal B-cell lymphocytosis; [ORPHA:357237] Severe combined immunodeficiency due to CARD11 deficiency
CARD14	[ORPHA:2897] Pityriasis rubra pilaris
CARD9	[ORPHA:457088] Predisposition to invasive fungal disease due to CARD9 deficiency
CARMIL2	[ORPHA:542301] Severe combined immunodeficiency due to CARMIL2 deficiency
CARS1	[ORPHA:178342] Inflammatory myofibroblastic tumor
CARS2	[ORPHA:477774] Combined oxidative phosphorylation defect type 27
CASP8	[ORPHA:210159] Adult hepatocellular carcinoma; [ORPHA:275517] Autoimmune lymphoproliferative syndrome with recurrent viral infections
CASQ1	[ORPHA:2593] Tubular-Aggregate Myopathy; [ORPHA:88635] Vacuolar myopathy with sarcoplasmic reticulum protein aggregates
CASQ2	[ORPHA:3286] Catecholaminergic polymorphic ventricular tachycardia
CASR	[ORPHA:428] Autosomal dominant hypocalcemia; [ORPHA:93372] Familial hypocalciuric hypercalcemia type 1; [ORPHA:676] Hereditary chronic pancreatitis; [ORPHA:417] Neonatal severe primary hyperparathyroidism
CAST	[ORPHA:444138] Peeling skin-leukonychia-acral punctate keratoses-cheilitis-knuckle pads syndrome
CAT	[ORPHA:926] ACATALASEMIA
CAV1	[ORPHA:528] Congenital generalized lipodystrophy; [ORPHA:220393] Diffuse cutaneous systemic sclerosis; [ORPHA:275777] Heritable pulmonary arterial hypertension; [ORPHA:220402] Limited cutaneous systemic sclerosis
CAV3	[ORPHA:488650] Distal myopathy Tateyama type; [ORPHA:206599] Isolated asymptomatic elevation of creatine phosphokinase; [ORPHA:155] NON RARE IN EUROPE: Familial isolated hypertrophic cardiomyopathy; [ORPHA:97238] RIPPLING MUSCLE DISEASE; [ORPHA:101016] Romano-Ward syndrome
CBFA2T3	[ORPHA:329469] Acute megakaryoblastic leukemia without Down syndrome
CBFB	[ORPHA:98829] Acute myeloid leukemia with abnormal bone marrow eosinophils inv16p13q22 or t16
CBL	[ORPHA:98850] Aggressive systemic mastocytosis; [ORPHA:86834] Juvenile myelomonocytic leukemia; [ORPHA:648] Noonan Syndrome; [ORPHA:363972] Noonan syndrome-like disorder with juvenile myelomonocytic leukemia
CBX2	[ORPHA:242] 46XY complete gonadal dysgenesis
CC2D1A	[ORPHA:88616] Autosomal recessive non-syndromic intellectual disability
CC2D2A	[ORPHA:1454] Joubert syndrome with hepatic defect; [ORPHA:2318] Joubert syndrome with oculorenal defect; [ORPHA:564] Meckel syndrome
CCBE1	[ORPHA:2136] Hennekam syndrome
CCDC103	[ORPHA:244] Primary ciliary dyskinesia
CCDC115	[ORPHA:468684] CCDC115-CDG
CCDC174	[ORPHA:467176] Severe hypotonia-psychomotor developmental delay-strabismus-cardiac septal defect syndrome
CCDC22	[ORPHA:7] 3C syndrome
CCDC40	[ORPHA:244] Primary ciliary dyskinesia
CCDC6	[ORPHA:146] Differentiated thyroid carcinoma
CCDC65	[ORPHA:244] Primary ciliary dyskinesia
CCDC88C	[ORPHA:269510] Congenital non-communicating hydrocephalus; [ORPHA:423275] Spinocerebellar ataxia type 40
CCM2	[ORPHA:221061] Familial cerebral cavernous malformation
CCN6	[ORPHA:1159] Progressive pseudorheumatoid arthropathy of childhood
CCND1	[ORPHA:67038] B-cell chronic lymphocytic leukemia; [ORPHA:52416] MANTLE CELL LYMPHOMA; [ORPHA:29073] Multiple myeloma
CCNF	[ORPHA:803] Amyotrophic lateral sclerosis
CCNO	[ORPHA:244] Primary ciliary dyskinesia
CCNQ	[ORPHA:140952] Syndactyly-telecanthus-anogenital and renal malformations syndrome
CCR6	[ORPHA:220393] Diffuse cutaneous systemic sclerosis; [ORPHA:220402] Limited cutaneous systemic sclerosis
CCT5	[ORPHA:139578] Mutilating hereditary sensory neuropathy with spastic paraplegia
CD109	[ORPHA:853] Fetal and neonatal alloimmune thrombocytopenia
CD151	[ORPHA:300333] Nephrotic syndrome-epidermolysis bullosa-sensorineural deafness syndrome
CD164	[ORPHA:90635] Autosomal dominant non-syndromic sensorineural deafness type DFNA
CD27	[ORPHA:238505] Combined immunodeficiency due to CD27 deficiency
CD2AP	[ORPHA:656] Genetic steroid-resistant nephrotic syndrome
CD40	[ORPHA:101090] Hyper-IgM syndrome type 3
CD40LG	[ORPHA:101088] X-linked hyper-IgM syndrome
CD59	[ORPHA:169464] Primary CD59 deficiency
CD79A	[ORPHA:33110] Autosomal agammaglobulinemia
CD79B	[ORPHA:33110] Autosomal agammaglobulinemia
CD8A	[ORPHA:169085] Susceptibility to respiratory infections associated with CD8alpha chain mutation
CDAN1	[ORPHA:98869] Congenital dyserythropoietic anemia type I
CDC45	[ORPHA:2554] Ear-patella-short stature syndrome
CDC6	[ORPHA:2554] Ear-patella-short stature syndrome
CDC73	[ORPHA:99879] Familial isolated hyperparathyroidism; [ORPHA:99880] HYPERPARATHYROIDISM-JAW TUMOR SYNDROME; [ORPHA:143] PARATHYROID CARCINOMA
CDCA7	[ORPHA:2268] ICF syndrome
CDH11	[ORPHA:1299] Branchioskeletogenital syndrome
CDH15	[ORPHA:178469] Autosomal dominant non-syndromic intellectual disability
CDH2	[ORPHA:293910] Familial isolated arrhythmogenic ventricular dysplasia right dominant form
CDH23	[ORPHA:90636] Autosomal recessive non-syndromic sensorineural deafness type DFNB; [ORPHA:96253] Cushing disease; [ORPHA:314777] Familial isolated pituitary adenoma; [ORPHA:2965] Prolactinoma; [ORPHA:91347] TSH-secreting pituitary adenoma; [ORPHA:231169] Usher syndrome type 1
CDIN1	[ORPHA:98869] Congenital dyserythropoietic anemia type I
CDK19	[ORPHA:442835] Non-specific early-onset epileptic encephalopathy
CDK4	[ORPHA:99970] Dedifferentiated liposarcoma; [ORPHA:618] Familial melanoma; [ORPHA:99971] Well-differentiated liposarcoma
CDK5RAP2	[ORPHA:2512] Autosomal recessive primary microcephaly
CDK6	[ORPHA:2512] Autosomal recessive primary microcephaly
CDKL5	[ORPHA:3095] Atypical Rett syndrome; [ORPHA:505652] CDKL5-related epileptic encephalopathy; [ORPHA:1934] Early infantile epileptic encephalopathy; [ORPHA:3451] Infantile spasms syndrome
CDKN1A	[ORPHA:652] Multiple endocrine neoplasia type 1
CDKN2C	[ORPHA:652] Multiple endocrine neoplasia type 1
CDON	[ORPHA:93925] Alobar holoprosencephaly; [ORPHA:93924] Lobar holoprosencephaly; [ORPHA:280200] Microform holoprosencephaly; [ORPHA:93926] Midline interhemispheric variant of holoprosencephaly; [ORPHA:95496] Pituitary stalk interruption syndrome; [ORPHA:220386] Semilobar holoprosencephaly; [ORPHA:280195] Septopreoptic holoprosencephaly
CDT1	[ORPHA:2554] Ear-patella-short stature syndrome
CEBPA	[ORPHA:319480] Acute myeloid leukemia with CEBPA somatic mutations; [ORPHA:102724] Acute myeloid leukemia with t8; [ORPHA:319465] Inherited acute myeloid leukemia
CENPE	[ORPHA:808] Seckel syndrome
CENPF	[ORPHA:444069] Lethal fetal brain malformation-duodenal atresia-bilateral renal hypoplasia syndrome; [ORPHA:506307] STROMME SYNDROME
CENPJ	[ORPHA:2512] Autosomal recessive primary microcephaly; [ORPHA:808] Seckel syndrome
CEP104	[ORPHA:475] Joubert Syndrome
CEP120	[ORPHA:474] Jeune syndrome; [ORPHA:475] Joubert Syndrome; [ORPHA:220493] Joubert syndrome with ocular defect
CEP126	[ORPHA:65684] Monomelic amyotrophy
CEP135	[ORPHA:2512] Autosomal recessive primary microcephaly
CEP152	[ORPHA:2512] Autosomal recessive primary microcephaly; [ORPHA:808] Seckel syndrome
CEP19	[ORPHA:397615] Obesity due to CEP19 deficiency
CEP290	[ORPHA:110] Bardet-Biedl syndrome; [ORPHA:2318] Joubert syndrome with oculorenal defect; [ORPHA:65] Leber congenital amaurosis; [ORPHA:564] Meckel syndrome; [ORPHA:3156] Senior-Loken syndrome
CEP41	[ORPHA:475] Joubert Syndrome; [ORPHA:220493] Joubert syndrome with ocular defect
CEP63	[ORPHA:2512] Autosomal recessive primary microcephaly
CEP78	[ORPHA:231183] Usher syndrome type 3
CEP83	[ORPHA:93591] Infantile nephronophthisis
CERKL	[ORPHA:791] Retinitis pigmentosa
CERS1	[ORPHA:424027] Progressive myoclonic epilepsy type 8
CETP	[ORPHA:79506] Cholesterol-ester transfer protein deficiency
CFAP221	[ORPHA:244] Primary ciliary dyskinesia
CFAP251	[ORPHA:276234] Non-syndromic male infertility due to sperm motility disorder
CFAP298	[ORPHA:244] Primary ciliary dyskinesia
CFAP300	[ORPHA:244] Primary ciliary dyskinesia
CFAP410	[ORPHA:803] Amyotrophic lateral sclerosis; [ORPHA:1872] Cone rod dystrophy
CFAP418	[ORPHA:110] Bardet-Biedl syndrome; [ORPHA:1872] Cone rod dystrophy; [ORPHA:791] Retinitis pigmentosa
CFAP43	[ORPHA:276234] Non-syndromic male infertility due to sperm motility disorder
CFAP52	[ORPHA:101063] Situs inversus totalis
CFAP65	[ORPHA:276234] Non-syndromic male infertility due to sperm motility disorder
CFAP70	[ORPHA:276234] Non-syndromic male infertility due to sperm motility disorder
CFD	[ORPHA:169467] Recurrent Neisseria infections due to factor D deficiency
CFI	[ORPHA:544472] Atypical hemolytic uremic syndrome with complement gene abnormality; [ORPHA:244275] De novo thrombotic microangiopathy after kidney transplantation; [ORPHA:75376] Familial drusen; [ORPHA:244242] HELLP syndrome; [ORPHA:200418] Immunodeficiency with factor I anomaly; [ORPHA:279] NON RARE IN EUROPE: Age-related macular degeneration
CFL2	[ORPHA:171436] Typical nemaline myopathy
CFTR	[ORPHA:498359] Aquagenic palmoplantar keratoderma; [ORPHA:48] Congenital bilateral absence of vas deferens; [ORPHA:586] Cystic Fibrosis; [ORPHA:676] Hereditary chronic pancreatitis; [ORPHA:60033] Idiopathic bronchiectasis; [ORPHA:399805] Male infertility with azoospermia or oligozoospermia due to single gene mutation
CHD1	[ORPHA:529965] Intellectual disability-autism-speech apraxia-craniofacial dysmorphism syndrome
CHD2	[ORPHA:2382] Lennox-Gastaut syndrome; [ORPHA:1942] Myoclonic-astatic epilepsy
CHD7	[ORPHA:138] CHARGE SYNDROME; [ORPHA:478] Kallmann Syndrome; [ORPHA:432] Normosmic congenital hypogonadotropic hypogonadism; [ORPHA:39041] OMENN SYNDROME
CHD8	[ORPHA:106] NON RARE IN EUROPE: Autism
CHEK2	[ORPHA:1331] Familial prostate cancer; [ORPHA:145] Hereditary breast and ovarian cancer syndrome; [ORPHA:524] Li-Fraumeni syndrome; [ORPHA:668] OSTEOSARCOMA
CHKB	[ORPHA:280671] Megaconial congenital muscular dystrophy; [ORPHA:521305] Proximal myopathy with focal depletion of mitochondria
CHM	[ORPHA:180] CHOROIDEREMIA
CHMP1A	[ORPHA:324569] Pontocerebellar hypoplasia type 8
CHN1	[ORPHA:233] Duane retraction syndrome
CHRNA1	[ORPHA:33108] Lethal multiple pterygium syndrome; [ORPHA:98913] Postsynaptic congenital myasthenic syndromes
CHRNB1	[ORPHA:98913] Postsynaptic congenital myasthenic syndromes
CHRNB2	[ORPHA:98784] Autosomal dominant nocturnal frontal lobe epilepsy
CHRND	[ORPHA:33108] Lethal multiple pterygium syndrome; [ORPHA:98913] Postsynaptic congenital myasthenic syndromes
CHRNE	[ORPHA:98913] Postsynaptic congenital myasthenic syndromes
CHST14	[ORPHA:2953] Musculocontractural Ehlers-Danlos syndrome
CHST6	[ORPHA:98969] Macular corneal dystrophy
CHST8	[ORPHA:263548] Peeling skin syndrome type A
CHSY1	[ORPHA:363417] Temtamy preaxial brachydactyly syndrome
CIB1	[ORPHA:302] EPIDERMODYSPLASIA VERRUCIFORMIS
CIB2	[ORPHA:90636] Autosomal recessive non-syndromic sensorineural deafness type DFNB; [ORPHA:231169] Usher syndrome type 1
CIBAR1	[ORPHA:93334] Postaxial Polydactyly Type A
CIC	[ORPHA:178469] Autosomal dominant non-syndromic intellectual disability
CIDEC	[ORPHA:435651] CIDEC-related familial partial lipodystrophy
CIITA	[ORPHA:572] Immunodeficiency by defective expression of MHC class II
CISD2	[ORPHA:3463] Wolfram syndrome
CIZ1	[ORPHA:420492] Adult-onset cervical dystonia DYT23 type
CKAP2L	[ORPHA:3255] Filippi syndrome
CLCF1	[ORPHA:157820] Cold-induced sweating syndrome; [ORPHA:1545] CRISPONI SYNDROME
CLCN4	[ORPHA:485350] CLCN4-related X-linked intellectual disability syndrome; [ORPHA:777] X-linked non-syndromic intellectual disability
CLCN7	[ORPHA:53] Albers-Schonberg osteopetrosis; [ORPHA:667] Autosomal recessive malignant osteopetrosis; [ORPHA:210110] Intermediate osteopetrosis
CLDN1	[ORPHA:59303] Neonatal ichthyosis-sclerosing cholangitis syndrome
CLDN19	[ORPHA:2196] Familial primary hypomagnesemia with hypercalciuria and nephrocalcinosis with severe ocular involvement
CLIC2	[ORPHA:324410] X-linked intellectual disability-cardiomegaly-congestive heart failure syndrome
CLIC5	[ORPHA:90636] Autosomal recessive non-syndromic sensorineural deafness type DFNB
CLIP1	[ORPHA:88616] Autosomal recessive non-syndromic intellectual disability
CLIP2	[ORPHA:904] Williams syndrome
CLN3	[ORPHA:228346] CLN3 disease
CLN5	[ORPHA:228360] CLN5 disease
CLN8	[ORPHA:228354] CLN8 disease; [ORPHA:1947] Progressive epilepsy-intellectual disability syndrome Finnish type
CLP1	[ORPHA:411493] Pontocerebellar hypoplasia type 10
CLPB	[ORPHA:445038] 3-methylglutaconic aciduria type 7
CLPP	[ORPHA:2855] Perrault syndrome
CLTCL1	[ORPHA:453510] Congenital insensitivity to pain with severe intellectual disability
CNGA1	[ORPHA:791] Retinitis pigmentosa
CNOT1	[ORPHA:556955] Pancreatic agenesis-holoprosencephaly syndrome
CNOT2	[ORPHA:289513] 12q15q21.1 microdeletion syndrome
CNPY3	[ORPHA:3451] Infantile spasms syndrome
CNTN2	[ORPHA:86814] Benign adult familial myoclonic epilepsy
CNTNAP1	[ORPHA:2680] Hypomyelination neuropathy-arthrogryposis syndrome
CNTNAP2	[ORPHA:163681] Cortical dysplasia-focal epilepsy syndrome; [ORPHA:106] NON RARE IN EUROPE: Autism; [ORPHA:221150] Pitt-Hopkins-like syndrome
COASY	[ORPHA:397725] COASY protein-associated neurodegeneration
COCH	[ORPHA:90635] Autosomal dominant non-syndromic sensorineural deafness type DFNA
COG1	[ORPHA:263508] COG1-CDG
COG2	[ORPHA:435934] COG2-CDG
COG4	[ORPHA:263501] COG4-CDG; [ORPHA:85172] Microcephalic osteodysplastic dysplasia Saul-Wilson type
COG5	[ORPHA:263487] COG5-CDG
COG6	[ORPHA:464443] COG6-CGD; [ORPHA:363523] Hypohidrosis-enamel hypoplasia-palmoplantar keratoderma-intellectual disability syndrome
COG7	[ORPHA:79333] COG7-CDG
COG8	[ORPHA:95428] COG8-CDG
COL10A1	[ORPHA:174] METAPHYSEAL CHONDRODYSPLASIA SCHMID TYPE
COL12A1	[ORPHA:610] BETHLEM MYOPATHY; [ORPHA:75840] Congenital muscular dystrophy Ullrich type; [ORPHA:536516] Myopathic Ehlers-Danlos syndrome
COL13A1	[ORPHA:98913] Postsynaptic congenital myasthenic syndromes; [ORPHA:98914] Presynaptic congenital myasthenic syndromes
COL1A2	[ORPHA:1899] Arthrochalasia Ehlers-Danlos syndrome; [ORPHA:230851] Cardiac-valvular Ehlers-Danlos syndrome; [ORPHA:230857] Ehlers-Danlos/osteogenesis imperfecta syndrome; [ORPHA:314029] High bone mass osteogenesis imperfecta; [ORPHA:216796] Osteogenesis imperfecta type 1; [ORPHA:216804] Osteogenesis imperfecta type 2; [ORPHA:216812] Osteogenesis imperfecta type 3; [ORPHA:216820] Osteogenesis impe…
COL25A1	[ORPHA:91411] Congenital ptosis
COL27A1	[ORPHA:438117] Steel syndrome
COL2A1	[ORPHA:93296] Achondrogenesis type 2; [ORPHA:166100] Autosomal dominant otospondylomegaepiphyseal dysplasia; [ORPHA:209867] Autosomal dominant rhegmatogenous retinal detachment; [ORPHA:85198] Dysspondyloenchondromatosis; [ORPHA:86820] Familial avascular necrosis of femoral head; [ORPHA:93297] Hypochondrogenesis; [ORPHA:485] KNIEST DYSPLASIA; [ORPHA:2380] Legg-Calve-Perthes disease; [ORPHA:93279] …
COL4A1	[ORPHA:36383] COL4A1-related familial vascular leukoencephalopathy; [ORPHA:99810] Familial porencephaly; [ORPHA:481986] Familial schizencephaly; [ORPHA:73229] HANAC syndrome; [ORPHA:477749] Pontine autosomal dominant microangiopathy with leukoencephalopathy; [ORPHA:75326] Retinal arterial tortuosity; [ORPHA:899] Walker-Warburg syndrome
COL4A2	[ORPHA:99810] Familial porencephaly
COL4A5	[ORPHA:97562] NON RARE IN EUROPE: Benign familial hematuria; [ORPHA:88917] X-linked Alport syndrome; [ORPHA:1018] X-linked Alport syndrome-diffuse leiomyomatosis
COL4A6	[ORPHA:1018] X-linked Alport syndrome-diffuse leiomyomatosis; [ORPHA:90625] X-linked nonsyndromic sensorineural deafness type DFN
COL5A1	[ORPHA:287] Classical Ehlers-Danlos syndrome
COL6A1	[ORPHA:610] BETHLEM MYOPATHY; [ORPHA:75840] Congenital muscular dystrophy Ullrich type
COL6A2	[ORPHA:610] BETHLEM MYOPATHY; [ORPHA:75840] Congenital muscular dystrophy Ullrich type; [ORPHA:289380] Myosclerosis
COL6A3	[ORPHA:610] BETHLEM MYOPATHY; [ORPHA:75840] Congenital muscular dystrophy Ullrich type; [ORPHA:464440] Primary dystonia DYT27 type
COL7A1	[ORPHA:231568] Autosomal dominant generalized dystrophic epidermolysis bullosa; [ORPHA:89842] Autosomal recessive generalized dystrophic epidermolysis bullosa intermediate form; [ORPHA:79408] Autosomal recessive generalized dystrophic epidermolysis bullosa severe form; [ORPHA:89843] Dystrophic epidermolysis bullosa pruriginosa; [ORPHA:158673] Localized dystrophic epidermolysis bullosa acral form;…
COL8A2	[ORPHA:98974] Fuchs endothelial corneal dystrophy; [ORPHA:98973] Posterior polymorphous corneal dystrophy
COL9A2	[ORPHA:250984] Autosomal recessive Stickler syndrome; [ORPHA:166002] Multiple epiphyseal dysplasia due to collagen 9 anomaly
COL9A3	[ORPHA:250984] Autosomal recessive Stickler syndrome; [ORPHA:166002] Multiple epiphyseal dysplasia due to collagen 9 anomaly
COLEC10	[ORPHA:293843] 3MC syndrome
COLEC11	[ORPHA:293843] 3MC syndrome
COMP	[ORPHA:93308] Multiple epiphyseal dysplasia type 1; [ORPHA:750] PSEUDOACHONDROPLASIA
COPA	[ORPHA:444092] Autoimmune interstitial lung disease-arthritis syndrome
COPB2	[ORPHA:2512] Autosomal recessive primary microcephaly
COQ2	[ORPHA:255249] Leigh syndrome with nephrotic syndrome; [ORPHA:227510] Multiple system atrophy cerebellar type; [ORPHA:98933] Multiple system atrophy parkinsonian type
COQ4	[ORPHA:457185] Neonatal encephalomyopathy-cardiomyopathy-respiratory distress syndrome
COQ6	[ORPHA:280406] Familial steroid-resistant nephrotic syndrome with sensorineural deafness; [ORPHA:93921] Schwannomatosis
COQ8A	[ORPHA:139485] Autosomal recessive ataxia due to ubiquinone deficiency
COQ8B	[ORPHA:656] Genetic steroid-resistant nephrotic syndrome
COQ9	[ORPHA:319678] Encephalopathy-hypertrophic cardiomyopathy-renal tubular disease syndrome
CORIN	[ORPHA:275555] Preeclampsia
CORO1A	[ORPHA:228003] Severe combined immunodeficiency due to CORO1A deficiency
CPA6	[ORPHA:163717] Benign familial mesial temporal lobe epilepsy; [ORPHA:165805] Familial mesial temporal lobe epilepsy with febrile seizures
CPAMD8	[ORPHA:519388] Autosomal recessive anterior segment dysgenesis
CPLANE1	[ORPHA:475] Joubert Syndrome; [ORPHA:65684] Monomelic amyotrophy; [ORPHA:2754] Orofaciodigital syndrome type 6
CPOX	[ORPHA:79273] Hereditary coproporphyria
CPS1	[ORPHA:147] Carbamoyl-phosphate synthetase 1 deficiency
CPT2	[ORPHA:263524] Acute necrotizing encephalopathy of childhood; [ORPHA:228302] Carnitine palmitoyl transferase II deficiency myopathic form; [ORPHA:228308] Carnitine palmitoyl transferase II deficiency neonatal form; [ORPHA:228305] Carnitine palmitoyl transferase II deficiency severe infantile form
CRADD	[ORPHA:88616] Autosomal recessive non-syndromic intellectual disability
CRB1	[ORPHA:65] Leber congenital amaurosis; [ORPHA:35612] Nanophthalmos; [ORPHA:251295] Pigmented paravenous retinochoroidal atrophy; [ORPHA:791] Retinitis pigmentosa
CRBN	[ORPHA:88616] Autosomal recessive non-syndromic intellectual disability
CREB3L1	[ORPHA:79105] Myxofibrosarcoma; [ORPHA:216812] Osteogenesis imperfecta type 3
CREB3L2	[ORPHA:79105] Myxofibrosarcoma
CREBBP	[ORPHA:370026] Acute myeloid leukemia with t8; [ORPHA:353281] Rubinstein-Taybi syndrome due to 16p13.3 microdeletion; [ORPHA:353277] Rubinstein-Taybi syndrome due to CREBBP mutations
CRIM1	[ORPHA:468672] Colobomatous macrophthalmia-microcornea syndrome
CRKL	[ORPHA:261330] Distal 22q11.2 microdeletion syndrome
CRPPA	[ORPHA:370980] Congenital muscular dystrophy without intellectual disability; [ORPHA:352479] ISPD-related limb-girdle muscular dystrophy R20; [ORPHA:899] Walker-Warburg syndrome
CRTAP	[ORPHA:216804] Osteogenesis imperfecta type 2; [ORPHA:216812] Osteogenesis imperfecta type 3; [ORPHA:216820] Osteogenesis imperfecta type 4
CRX	[ORPHA:1872] Cone rod dystrophy; [ORPHA:65] Leber congenital amaurosis; [ORPHA:791] Retinitis pigmentosa
CRYAA	[ORPHA:1377] Cataract-microcornea syndrome; [ORPHA:98988] Early-onset anterior polar cataract; [ORPHA:441452] Early-onset lamellar cataract; [ORPHA:98991] Early-onset nuclear cataract; [ORPHA:98994] Total early-onset cataract
CRYBA4	[ORPHA:1377] Cataract-microcornea syndrome; [ORPHA:441452] Early-onset lamellar cataract
CRYBB1	[ORPHA:1377] Cataract-microcornea syndrome; [ORPHA:98991] Early-onset nuclear cataract; [ORPHA:98984] Pulverulent cataract
CRYBB2	[ORPHA:1377] Cataract-microcornea syndrome; [ORPHA:98989] Cerulean cataract; [ORPHA:98991] Early-onset nuclear cataract; [ORPHA:441447] Early-onset posterior subcapsular cataract; [ORPHA:98985] Early-onset sutural cataract; [ORPHA:98984] Pulverulent cataract; [ORPHA:98994] Total early-onset cataract
CRYM	[ORPHA:90635] Autosomal dominant non-syndromic sensorineural deafness type DFNA
CSF1R	[ORPHA:556985] Early-onset calcifying leukoencephalopathy-skeletal dysplasia; [ORPHA:313808] Hereditary diffuse leukoencephalopathy with axonal spheroids and pigmented glia
CSF2RB	[ORPHA:264675] Hereditary pulmonary alveolar proteinosis
CSF3R	[ORPHA:98824] Atypical chronic myeloid leukemia; [ORPHA:420702] Autosomal recessive severe congenital neutropenia due to CSF3R deficiency; [ORPHA:86829] Chronic neutrophilic leukemia; [ORPHA:279943] Hereditary neutrophilia
CSNK2B	[ORPHA:178469] Autosomal dominant non-syndromic intellectual disability
CSPP1	[ORPHA:475] Joubert Syndrome; [ORPHA:397715] Joubert syndrome with Jeune asphyxiating thoracic dystrophy; [ORPHA:564] Meckel syndrome
CSRP3	[ORPHA:154] Familial isolated dilated cardiomyopathy; [ORPHA:155] NON RARE IN EUROPE: Familial isolated hypertrophic cardiomyopathy
CTBP1	[ORPHA:280] Wolf-Hirschhorn syndrome
CTDP1	[ORPHA:48431] Congenital cataracts-facial dysmorphism-neuropathy syndrome
CTH	[ORPHA:212] CYSTATHIONINURIA
CTHRC1	[ORPHA:1232] NON RARE IN EUROPE: Barrett esophagus
CTNNA1	[ORPHA:99001] Butterfly-shaped pigment dystrophy; [ORPHA:26106] Hereditary diffuse gastric cancer
CTNNB1	[ORPHA:210159] Adult hepatocellular carcinoma; [ORPHA:54595] Craniopharyngioma; [ORPHA:873] Desmoid tumor; [ORPHA:891] Familial exudative vitreoretinopathy; [ORPHA:569248] Microcystic stromal tumor; [ORPHA:85142] NON RARE IN EUROPE: Aldosterone-producing adenoma; [ORPHA:33402] Pediatric hepatocellular carcinoma; [ORPHA:91414] Pilomatrixoma; [ORPHA:404473] Severe intellectual disability-progressiv…
CTNND1	[ORPHA:1997] Blepharo-cheilo-odontic syndrome
CTNS	[ORPHA:411629] Infantile nephropathic cystinosis; [ORPHA:411634] Juvenile nephropathic cystinosis; [ORPHA:411641] Ocular cystinosis
CTSA	[ORPHA:575553] Cathepsin A-related arteriopathy-strokes-leukoencephalopathy; [ORPHA:351] GALACTOSIALIDOSIS
CTSC	[ORPHA:2342] Haim-Munk syndrome; [ORPHA:678] Papillon-Lefevre syndrome
CTSF	[ORPHA:352709] CLN13 disease
CTSH	[ORPHA:2073] Narcolepsy type 1
CTSK	[ORPHA:763] PYCNODYSOSTOSIS
CUBN	[ORPHA:35858] Imerslund-Grasbeck syndrome
CUL4B	[ORPHA:85293] X-linked intellectual disability Cabezas type
CWF19L1	[ORPHA:453521] Autosomal recessive cerebellar ataxia due to CWF19L1 deficiency
CXCR2	[ORPHA:420699] Autosomal recessive severe congenital neutropenia due to CXCR2 deficiency
CYFIP2	[ORPHA:442835] Non-specific early-onset epileptic encephalopathy
CYLD	[ORPHA:211] Familial cylindromatosis; [ORPHA:867] Familial multiple trichoepithelioma
D2HGDH	[ORPHA:79315] D-2-hydroxyglutaric aciduria
DAB1	[ORPHA:363710] Spinocerebellar ataxia type 37
DAG1	[ORPHA:280333] Alpha-dystroglycan-related limb-girdle muscular dystrophy R16; [ORPHA:370997] Muscle-eye-brain disease with bilateral multicystic leucodystrophy; [ORPHA:899] Walker-Warburg syndrome
DALRD3	[ORPHA:442835] Non-specific early-onset epileptic encephalopathy
DARS1	[ORPHA:363412] HYPOMYELINATION WITH BRAINSTEM AND SPINAL CORD INVOLVEMENT AND LEG SPASTICITY
DARS2	[ORPHA:137898] Leukoencephalopathy with brain stem and spinal cord involvement-high lactate syndrome
DAXX	[ORPHA:100075] Neuroendocrine tumor of stomach
DBH	[ORPHA:230] DOPAMINE BETA-HYDROXYLASE DEFICIENCY
DBT	[ORPHA:268145] Classic maple syrup urine disease; [ORPHA:268162] Intermediate maple syrup urine disease; [ORPHA:268173] Intermittent maple syrup urine disease; [ORPHA:268184] Thiamine-responsive maple syrup urine disease
DCAF17	[ORPHA:3464] WOODHOUSE-SAKATI SYNDROME
DCAF8	[ORPHA:401964] Autosomal dominant Charcot-Marie-Tooth disease type 2 with giant axons
DCC	[ORPHA:238722] Familial congenital mirror movements; [ORPHA:2744] Horizontal gaze palsy with progressive scoliosis; [ORPHA:478] Kallmann Syndrome
DCLRE1C	[ORPHA:39041] OMENN SYNDROME; [ORPHA:275] Severe combined immunodeficiency due to DCLRE1C deficiency
DCN	[ORPHA:101068] Congenital Stromal Corneal Dystrophy
DCPS	[ORPHA:88616] Autosomal recessive non-syndromic intellectual disability
DCTN4	[ORPHA:586] Cystic Fibrosis
DCXR	[ORPHA:2843] Pentosuria
DDB2	[ORPHA:910] Xeroderma pigmentosum
DDC	[ORPHA:35708] AROMATIC L-AMINO ACID DECARBOXYLASE DEFICIENCY
DDHD2	[ORPHA:320380] Autosomal recessive spastic paraplegia type 54
DDIT3	[ORPHA:99967] Myxoid/round cell liposarcoma
DDOST	[ORPHA:300536] DDOST-CDG
DDRGK1	[ORPHA:93352] SPONDYLOEPIMETAPHYSEAL DYSPLASIA SHOHAT TYPE
DDX11	[ORPHA:280558] WARSAW BREAKAGE SYNDROME
DDX41	[ORPHA:488647] DDX41-related hematologic malignancy predisposition syndrome
DDX59	[ORPHA:2919] Orofaciodigital syndrome type 5
DDX6	[ORPHA:528084] Non-specific syndromic intellectual disability
DEAF1	[ORPHA:178469] Autosomal dominant non-syndromic intellectual disability; [ORPHA:468620] Intellectual disability-epilepsy-extrapyramidal syndrome; [ORPHA:819] SMITH-MAGENIS SYNDROME
DEK	[ORPHA:402014] Acute myeloid leukemia with t6
DEPDC5	[ORPHA:101046] Autosomal dominant epilepsy with auditory features; [ORPHA:98784] Autosomal dominant nocturnal frontal lobe epilepsy; [ORPHA:98820] FAMILIAL FOCAL EPILEPSY WITH VARIABLE FOCI
DGAT2	[ORPHA:487814] Autosomal dominant Charcot-Marie-Tooth disease type 2 due to DGAT2 mutation
DGKE	[ORPHA:357008] Hemolytic uremic syndrome with DGKE deficiency; [ORPHA:329903] Immunoglobulin-mediated membranoproliferative glomerulonephritis
DHCR24	[ORPHA:35107] DESMOSTEROLOSIS
DHCR7	[ORPHA:818] SMITH-LEMLI-OPITZ SYNDROME
DHDDS	[ORPHA:442835] Non-specific early-onset epileptic encephalopathy; [ORPHA:791] Retinitis pigmentosa
DHH	[ORPHA:242] 46XY complete gonadal dysgenesis; [ORPHA:168563] 46XY gonadal dysgenesis-motor and sensory neuropathy syndrome
DHODH	[ORPHA:246] Postaxial acrofacial dysostosis
DHTKD1	[ORPHA:79154] 2-aminoadipic 2-oxoadipic aciduria; [ORPHA:329258] Autosomal dominant Charcot-Marie-Tooth disease type 2Q
DHX37	[ORPHA:242] 46XY complete gonadal dysgenesis; [ORPHA:251510] 46XY partial gonadal dysgenesis; [ORPHA:983] Testicular regression syndrome
DHX38	[ORPHA:791] Retinitis pigmentosa
DIABLO	[ORPHA:90635] Autosomal dominant non-syndromic sensorineural deafness type DFNA
DIAPH2	[ORPHA:619] NON RARE IN EUROPE: Primary ovarian failure
DIAPH3	[ORPHA:90635] Autosomal dominant non-syndromic sensorineural deafness type DFNA
DICER1	[ORPHA:276399] Familial multinodular goiter; [ORPHA:404476] Global developmental delay-lung cysts-overgrowth-Wilms tumor syndrome; [ORPHA:99914] Gynandroblastoma; [ORPHA:99915] Maligant granulosa cell tumor of the ovary; [ORPHA:99916] Malignant Sertoli-Leydig cell tumor of the ovary; [ORPHA:284343] Pleuropulmonary blastoma familial tumor susceptibility syndrome
DIS3L2	[ORPHA:654] Nephroblastoma; [ORPHA:2849] Perlman syndrome
DISC1	[ORPHA:171703] Microcephaly-polymicrogyria-corpus callosum agenesis syndrome
DISP1	[ORPHA:93925] Alobar holoprosencephaly; [ORPHA:93924] Lobar holoprosencephaly; [ORPHA:280200] Microform holoprosencephaly; [ORPHA:93926] Midline interhemispheric variant of holoprosencephaly; [ORPHA:220386] Semilobar holoprosencephaly; [ORPHA:280195] Septopreoptic holoprosencephaly
DKC1	[ORPHA:1775] Dyskeratosis congenita; [ORPHA:3322] HOYERAAL-HREIDARSSON SYNDROME
DLAT	[ORPHA:79244] PYRUVATE DEHYDROGENASE E2 DEFICIENCY
DLEC1	[ORPHA:99977] Squamous cell carcinoma of the esophagus
DLG3	[ORPHA:777] X-linked non-syndromic intellectual disability
DLK1	[ORPHA:169615] Idiopathic central precocious puberty; [ORPHA:254534] Kagami-Ogata syndrome due to maternal 14q32.2 hypermethylation; [ORPHA:254528] Kagami-Ogata syndrome due to maternal 14q32.2 microdeletion; [ORPHA:96334] Kagami-Ogata syndrome due to paternal uniparental disomy of chromosome 14; [ORPHA:96184] Temple syndrome due to maternal uniparental disomy of chromosome 14; [ORPHA:254531] Tem…
DLL4	[ORPHA:974] Adams-Oliver syndrome; [ORPHA:1114] Aplasia cutis congenita
DLST	[ORPHA:29072] Hereditary pheochromocytoma-paraganglioma
DMC1	[ORPHA:619] NON RARE IN EUROPE: Primary ovarian failure
DMGDH	[ORPHA:243343] DIMETHYLGLYCINE DEHYDROGENASE DEFICIENCY
DMRT1	[ORPHA:242] 46XY complete gonadal dysgenesis
DMXL2	[ORPHA:90635] Autosomal dominant non-syndromic sensorineural deafness type DFNA; [ORPHA:1934] Early infantile epileptic encephalopathy; [ORPHA:453533] Polyendocrine-polyneuropathy syndrome
DNA2	[ORPHA:352470] DNA2-related mitochondrial DNA deletion syndrome
DNAAF11	[ORPHA:244] Primary ciliary dyskinesia
DNAAF2	[ORPHA:244] Primary ciliary dyskinesia
DNAAF3	[ORPHA:244] Primary ciliary dyskinesia
DNAAF4	[ORPHA:244] Primary ciliary dyskinesia
DNAAF5	[ORPHA:244] Primary ciliary dyskinesia
DNAAF6	[ORPHA:244] Primary ciliary dyskinesia
DNAH5	[ORPHA:244] Primary ciliary dyskinesia
DNAH9	[ORPHA:244] Primary ciliary dyskinesia; [ORPHA:157769] Situs ambiguus; [ORPHA:101063] Situs inversus totalis
DNAJB13	[ORPHA:244] Primary ciliary dyskinesia
DNAJB2	[ORPHA:443950] DNAJB2-related Charcot-Marie-Tooth disease type 2; [ORPHA:314485] Young adult-onset distal hereditary motor neuropathy
DNAJC12	[ORPHA:508523] Hyperphenylalaninemia due to DNAJC12 deficiency
DNAJC19	[ORPHA:66634] Dilated cardiomyopathy with ataxia
DNAJC21	[ORPHA:811] SHWACHMAN-DIAMOND SYNDROME
DNAJC3	[ORPHA:445062] Juvenile-onset diabetes mellitus-central and peripheral neurodegeneration syndrome
DNAJC6	[ORPHA:391411] Atypical juvenile parkinsonism; [ORPHA:2828] Young-onset Parkinson disease
DNAL4	[ORPHA:238722] Familial congenital mirror movements
DNASE1	[ORPHA:300345] Autosomal systemic lupus erythematosus; [ORPHA:536] Systemic lupus erythematosus
DNM1L	[ORPHA:98673] Autosomal dominant optic atrophy classic form; [ORPHA:330050] DNM1L-related encephalopathy due to mitochondrial and peroxisomal fission defect
DNMBP	[ORPHA:98994] Total early-onset cataract
DNMT1	[ORPHA:314404] Autosomal dominant cerebellar ataxia-deafness-narcolepsy syndrome; [ORPHA:456318] Hereditary sensory neuropathy-deafness-dementia syndrome
DOCK2	[ORPHA:447737] DOCK2 deficiency
DOCK3	[ORPHA:528084] Non-specific syndromic intellectual disability
DOCK7	[ORPHA:411986] Early-onset epileptic encephalopathy-cortical blindness-intellectual disability-facial dysmorphism syndrome
DOCK8	[ORPHA:178469] Autosomal dominant non-syndromic intellectual disability; [ORPHA:217390] Combined immunodeficiency due to DOCK8 deficiency
DOLK	[ORPHA:91131] DK1-CDG; [ORPHA:154] Familial isolated dilated cardiomyopathy
DONSON	[ORPHA:572768] Microcephaly-micromelia syndrome; [ORPHA:572773] Microcephaly-short stature-limb abnormalities syndrome
DPAGT1	[ORPHA:353327] Congenital myasthenic syndromes with glycosylation defect; [ORPHA:86309] DPAGT1-CDG
DPF2	[ORPHA:1465] COFFIN-SIRIS SYNDROME
DPH1	[ORPHA:459061] Craniofacial dysplasia-short stature-ectodermal anomalies-intellectual disability syndrome
DPM1	[ORPHA:79322] DPM1-CDG
DPM2	[ORPHA:329178] Congenital muscular dystrophy with intellectual disability and severe epilepsy
DPM3	[ORPHA:263494] DPM3-CDG
DPP9	[ORPHA:2032] Idiopathic pulmonary fibrosis
DPYS	[ORPHA:38874] Dihydropyrimidinuria
DRD3	[ORPHA:862] NON RARE IN EUROPE: Hereditary essential tremor
DSE	[ORPHA:2953] Musculocontractural Ehlers-Danlos syndrome
DSP	[ORPHA:65282] Carvajal syndrome; [ORPHA:476096] Erythrokeratodermia-cardiomyopathy syndrome; [ORPHA:293899] Familial isolated arrhythmogenic ventricular dysplasia biventricular form; [ORPHA:293888] Familial isolated arrhythmogenic ventricular dysplasia left dominant form; [ORPHA:293910] Familial isolated arrhythmogenic ventricular dysplasia right dominant form; [ORPHA:2032] Idiopathic pulmonary f…
DST	[ORPHA:412181] Epidermolysis bullosa simplex due to BP230 deficiency; [ORPHA:314381] Hereditary sensory and autonomic neuropathy type 6
DSTYK	[ORPHA:101003] Autosomal recessive spastic paraplegia type 23; [ORPHA:93100] Renal agenesis unilateral
DTNA	[ORPHA:54260] Left ventricular noncompaction
DUOX2	[ORPHA:95716] Familial thyroid dyshormonogenesis; [ORPHA:226316] Genetic transient congenital hypothyroidism
DUSP6	[ORPHA:478] Kallmann Syndrome; [ORPHA:432] Normosmic congenital hypogonadotropic hypogonadism
DVL3	[ORPHA:3107] Autosomal dominant Robinow syndrome
DYM	[ORPHA:239] DYGGVE-MELCHIOR-CLAUSEN DISEASE; [ORPHA:178355] SMITH-MCCORT DYSPLASIA
DYNC1H1	[ORPHA:284232] Autosomal dominant Charcot-Marie-Tooth disease type 2O; [ORPHA:178469] Autosomal dominant non-syndromic intellectual disability; [ORPHA:209341] DYNC1H1-related autosomal dominant childhood-onset proximal spinal muscular atrophy
DYNC2H1	[ORPHA:474] Jeune syndrome; [ORPHA:93269] Short rib-polydactyly syndrome Majewski type; [ORPHA:93270] Short rib-polydactyly syndrome Saldino-Noonan type; [ORPHA:93271] Short rib-polydactyly syndrome Verma-Naumoff type
DYNC2I1	[ORPHA:474] Jeune syndrome; [ORPHA:93271] Short rib-polydactyly syndrome Verma-Naumoff type
DYNC2I2	[ORPHA:474] Jeune syndrome; [ORPHA:93271] Short rib-polydactyly syndrome Verma-Naumoff type
DYNC2LI1	[ORPHA:289] Ellis Van Creveld syndrome; [ORPHA:474] Jeune syndrome
DYRK1B	[ORPHA:411969] NON RARE IN EUROPE: Metabolic syndrome
DYSF	[ORPHA:199329] Congenital myopathy Paradas type; [ORPHA:178400] Distal myopathy with anterior tibial onset; [ORPHA:268] Dysferlin-related limb-girdle muscular dystrophy R2; [ORPHA:45448] MIYOSHI MYOPATHY
EARS2	[ORPHA:314051] Leukoencephalopathy-thalamus and brainstem anomalies-high lactate syndrome
EBP	[ORPHA:401973] MEND syndrome; [ORPHA:35173] X-linked dominant chondrodysplasia punctata
ECE1	[ORPHA:388] Hirschsprung disease
ECHS1	[ORPHA:255241] Leigh syndrome with leukodystrophy
EDA	[ORPHA:2227] NON RARE IN EUROPE: Hypodontia; [ORPHA:99798] Oligodontia; [ORPHA:181] X-linked hypohidrotic ectodermal dysplasia
EDAR	[ORPHA:1810] Autosomal dominant hypohidrotic ectodermal dysplasia; [ORPHA:248] Autosomal recessive hypohidrotic ectodermal dysplasia
EDARADD	[ORPHA:1810] Autosomal dominant hypohidrotic ectodermal dysplasia; [ORPHA:248] Autosomal recessive hypohidrotic ectodermal dysplasia; [ORPHA:99798] Oligodontia
EDC3	[ORPHA:88616] Autosomal recessive non-syndromic intellectual disability
EDN1	[ORPHA:137888] Auriculocondylar syndrome
EED	[ORPHA:3447] Weaver syndrome
EFEMP1	[ORPHA:75376] Familial drusen
EFHC1	[ORPHA:1941] Juvenile absence epilepsy; [ORPHA:307] Juvenile myoclonic epilepsy
EFL1	[ORPHA:811] SHWACHMAN-DIAMOND SYNDROME
EFNB1	[ORPHA:1520] Craniofrontonasal dysplasia
EFTUD2	[ORPHA:79113] Mandibulofacial dysostosis-microcephaly syndrome
EGF	[ORPHA:210159] Adult hepatocellular carcinoma; [ORPHA:34527] Familial primary hypomagnesemia with normocalciuria and normocalcemia
EGR2	[ORPHA:101084] Charcot-Marie-Tooth disease type 1D; [ORPHA:99951] Charcot-Marie-Tooth disease type 4E; [ORPHA:64748] Dejerine-Sottas syndrome
EHHADH	[ORPHA:300] Bifunctional enzyme deficiency; [ORPHA:3337] Primary Fanconi renotubular syndrome
EIF2AK3	[ORPHA:1667] WOLCOTT-RALLISON SYNDROME
EIF2AK4	[ORPHA:275777] Heritable pulmonary arterial hypertension; [ORPHA:199241] Pulmonary capillary hemangiomatosis; [ORPHA:31837] PULMONARY VENOOCCLUSIVE DISEASE
EIF2B1	[ORPHA:157713] Congenital or early infantile CACH syndrome; [ORPHA:99854] Cree leukoencephalopathy; [ORPHA:157719] Juvenile or adult CACH syndrome; [ORPHA:157716] Late infantile CACH syndrome; [ORPHA:99853] OVARIOLEUKODYSTROPHY
EIF2B2	[ORPHA:157713] Congenital or early infantile CACH syndrome; [ORPHA:99854] Cree leukoencephalopathy; [ORPHA:157719] Juvenile or adult CACH syndrome; [ORPHA:157716] Late infantile CACH syndrome; [ORPHA:99853] OVARIOLEUKODYSTROPHY
EIF2B3	[ORPHA:157713] Congenital or early infantile CACH syndrome; [ORPHA:99854] Cree leukoencephalopathy; [ORPHA:157719] Juvenile or adult CACH syndrome; [ORPHA:157716] Late infantile CACH syndrome; [ORPHA:99853] OVARIOLEUKODYSTROPHY
EIF2B4	[ORPHA:157713] Congenital or early infantile CACH syndrome; [ORPHA:99854] Cree leukoencephalopathy; [ORPHA:157719] Juvenile or adult CACH syndrome; [ORPHA:157716] Late infantile CACH syndrome; [ORPHA:99853] OVARIOLEUKODYSTROPHY
EIF2B5	[ORPHA:157713] Congenital or early infantile CACH syndrome; [ORPHA:99854] Cree leukoencephalopathy; [ORPHA:157719] Juvenile or adult CACH syndrome; [ORPHA:157716] Late infantile CACH syndrome; [ORPHA:99853] OVARIOLEUKODYSTROPHY
EIF2S3	[ORPHA:85282] MEHMO syndrome
EIF4A3	[ORPHA:3102] Richieri Costa-Pereira syndrome
EIF4ENIF1	[ORPHA:619] NON RARE IN EUROPE: Primary ovarian failure
ELAC2	[ORPHA:369913] Combined oxidative phosphorylation defect type 17; [ORPHA:1331] Familial prostate cancer
ELMO2	[ORPHA:140436] Primary intraosseous venous malformation; [ORPHA:3019] Ramon syndrome
ELMOD3	[ORPHA:90636] Autosomal recessive non-syndromic sensorineural deafness type DFNB
ELN	[ORPHA:90348] Autosomal dominant cutis laxa; [ORPHA:91387] Familial thoracic aortic aneurysm and aortic dissection; [ORPHA:3193] SUPRAVALVULAR AORTIC STENOSIS; [ORPHA:904] Williams syndrome
ELOVL4	[ORPHA:352333] Congenital ichthyosis-intellectual disability-spastic quadriplegia syndrome; [ORPHA:1955] Spinocerebellar ataxia type 34; [ORPHA:827] STARGARDT DISEASE
ELOVL5	[ORPHA:423296] Spinocerebellar ataxia type 38
ELP1	[ORPHA:1764] Familial dysautonomia
EMC1	[ORPHA:480898] Global developmental delay-visual anomalies-progressive cerebellar atrophy-truncal hypotonia syndrome
EMD	[ORPHA:98863] X-linked Emery-Dreifuss muscular dystrophy
EMILIN1	[ORPHA:485418] EMILIN-1-related connective tissue disease
EML1	[ORPHA:99796] Subcortical band heterotopia
EMP2	[ORPHA:656] Genetic steroid-resistant nephrotic syndrome
EMX2	[ORPHA:485275] Acquired schizencephaly
ENAM	[ORPHA:100031] Hypoplastic amelogenesis imperfecta
ENG	[ORPHA:231160] Familial cerebral saccular aneurysm; [ORPHA:329971] Generalized juvenile polyposis/juvenile polyposis coli; [ORPHA:774] HEREDITARY HEMORRHAGIC TELANGIECTASIA; [ORPHA:275777] Heritable pulmonary arterial hypertension
ENPP1	[ORPHA:289176] Autosomal recessive hypophosphatemic rickets; [ORPHA:51608] Generalized arterial calcification of infancy; [ORPHA:324561] Hypopigmentation-punctate palmoplantar keratoderma syndrome; [ORPHA:758] Pseudoxanthoma elasticum
ENTPD1	[ORPHA:401810] Autosomal recessive spastic paraplegia type 64
EOGT	[ORPHA:974] Adams-Oliver syndrome
EOMES	[ORPHA:171703] Microcephaly-polymicrogyria-corpus callosum agenesis syndrome
EP300	[ORPHA:353284] Rubinstein-Taybi syndrome due to EP300 haploinsufficiency
EPAS1	[ORPHA:247511] Autosomal dominant secondary polycythemia; [ORPHA:324299] Multiple paragangliomas associated with polycythemia; [ORPHA:276621] Sporadic pheochromocytoma/secreting paraganglioma
EPG5	[ORPHA:1493] Vici syndrome
EPHX1	[ORPHA:238475] Familial hypercholanemia
EPM2A	[ORPHA:501] Lafora disease
EPOR	[ORPHA:90042] Primary familial polycythemia
EPS8L2	[ORPHA:90636] Autosomal recessive non-syndromic sensorineural deafness type DFNB
EPS8L3	[ORPHA:444] Marie Unna hereditary hypotrichosis
ERAL1	[ORPHA:2855] Perrault syndrome
ERBB3	[ORPHA:137776] lethal congenital contracture syndrome type 2
ERCC1	[ORPHA:1466] COFS syndrome; [ORPHA:90322] Cockayne syndrome type 2
ERCC2	[ORPHA:1466] COFS syndrome; [ORPHA:33364] Trichothiodystrophy; [ORPHA:910] Xeroderma pigmentosum; [ORPHA:220295] Xeroderma pigmentosum-Cockayne syndrome complex
ERCC3	[ORPHA:33364] Trichothiodystrophy; [ORPHA:910] Xeroderma pigmentosum; [ORPHA:220295] Xeroderma pigmentosum-Cockayne syndrome complex
ERCC4	[ORPHA:90321] Cockayne syndrome type 1; [ORPHA:84] Fanconi anemia; [ORPHA:910] Xeroderma pigmentosum; [ORPHA:220295] Xeroderma pigmentosum-Cockayne syndrome complex
ERCC5	[ORPHA:1466] COFS syndrome; [ORPHA:910] Xeroderma pigmentosum; [ORPHA:220295] Xeroderma pigmentosum-Cockayne syndrome complex
ERCC6	[ORPHA:1466] COFS syndrome; [ORPHA:90321] Cockayne syndrome type 1; [ORPHA:90322] Cockayne syndrome type 2; [ORPHA:90324] Cockayne syndrome type 3; [ORPHA:619] NON RARE IN EUROPE: Primary ovarian failure; [ORPHA:178338] UV-sensitive syndrome
ERCC6L2	[ORPHA:319465] Inherited acute myeloid leukemia; [ORPHA:401764] Pancytopenia-developmental delay syndrome
ERCC8	[ORPHA:90321] Cockayne syndrome type 1; [ORPHA:90322] Cockayne syndrome type 2; [ORPHA:90324] Cockayne syndrome type 3; [ORPHA:178338] UV-sensitive syndrome
ERF	[ORPHA:207] Crouzon disease; [ORPHA:3267] Familial lambdoid synostosis; [ORPHA:2343] Isolated cloverleaf skull syndrome; [ORPHA:35093] Isolated scaphocephaly
ERGIC1	[ORPHA:1143] Neurogenic arthrogryposis multiplex congenita
ERLIN1	[ORPHA:401785] Autosomal recessive spastic paraplegia type 62
ERLIN2	[ORPHA:209951] Autosomal recessive spastic paraplegia type 18; [ORPHA:247604] Juvenile primary lateral sclerosis; [ORPHA:280384] Recessive intellectual disability-motor dysfunction-multiple joint contractures syndrome
ESCO2	[ORPHA:3103] ROBERTS SYNDROME
ESPN	[ORPHA:90636] Autosomal recessive non-syndromic sensorineural deafness type DFNB; [ORPHA:231169] Usher syndrome type 1
ESR1	[ORPHA:785] Estrogen resistance syndrome
ESR2	[ORPHA:99361] Familial medullary thyroid carcinoma
ESRRB	[ORPHA:90636] Autosomal recessive non-syndromic sensorineural deafness type DFNB
ETFA	[ORPHA:394532] Multiple acyl-CoA dehydrogenase deficiency mild type; [ORPHA:394529] Multiple acyl-CoA dehydrogenase deficiency severe neonatal type
ETFB	[ORPHA:394532] Multiple acyl-CoA dehydrogenase deficiency mild type; [ORPHA:394529] Multiple acyl-CoA dehydrogenase deficiency severe neonatal type
ETFDH	[ORPHA:394532] Multiple acyl-CoA dehydrogenase deficiency mild type; [ORPHA:394529] Multiple acyl-CoA dehydrogenase deficiency severe neonatal type
ETS1	[ORPHA:536] Systemic lupus erythematosus
ETV1	[ORPHA:319] Skeletal Ewing sarcoma
ETV4	[ORPHA:319] Skeletal Ewing sarcoma
ETV6	[ORPHA:98823] Chronic myelomonocytic leukemia; [ORPHA:2665] Congenital mesoblastic nephroma; [ORPHA:146] Differentiated thyroid carcinoma; [ORPHA:71290] Familial platelet disorder with associated myeloid malignancy; [ORPHA:2030] Fibrosarcoma; [ORPHA:99860] Precursor B-cell acute lymphoblastic leukemia; [ORPHA:314950] Primary hypereosinophilic syndrome
EXOC6B	[ORPHA:93359] Spondyloepimetaphyseal dysplasia with joint laxity
EXOSC2	[ORPHA:494439] Retinitis pigmentosa-hearing loss-premature aging-short stature-facial dysmorphism syndrome
EXOSC3	[ORPHA:2254] Pontocerebellar hypoplasia type 1
EXOSC8	[ORPHA:2254] Pontocerebellar hypoplasia type 1
EXOSC9	[ORPHA:2254] Pontocerebellar hypoplasia type 1
EXT2	[ORPHA:321] Multiple osteochondromas; [ORPHA:52022] Potocki-Shaffer syndrome; [ORPHA:466926] Seizures-scoliosis-macrocephaly syndrome
EXTL3	[ORPHA:508533] Skeletal dysplasia-T-cell immunodeficiency-developmental delay syndrome
EYA1	[ORPHA:107] BOR syndrome; [ORPHA:52429] Branchiootic syndrome; [ORPHA:2792] OTOFACIOCERVICAL SYNDROME
EYA4	[ORPHA:90635] Autosomal dominant non-syndromic sensorineural deafness type DFNA; [ORPHA:217622] Sensorineural deafness with dilated cardiomyopathy
EYS	[ORPHA:791] Retinitis pigmentosa
EZH2	[ORPHA:3447] Weaver syndrome
EZR	[ORPHA:88616] Autosomal recessive non-syndromic intellectual disability
F5	[ORPHA:131] BUDD-CHIARI SYNDROME; [ORPHA:329217] Cerebral sinovenous thrombosis; [ORPHA:326] Congenital factor V deficiency; [ORPHA:391320] East Texas bleeding disorder; [ORPHA:64738] NON RARE IN EUROPE: Non rare thrombophilia
F8	[ORPHA:169808] Mild hemophilia A; [ORPHA:169805] Moderately severe hemophilia A; [ORPHA:169802] Severe hemophilia A; [ORPHA:177926] Symptomatic form of hemophilia A in female carriers
FA2H	[ORPHA:171629] Autosomal recessive spastic paraplegia type 35; [ORPHA:329308] Fatty acid hydroxylase-associated neurodegeneration
FADD	[ORPHA:306550] FADD-related immunodeficiency; [ORPHA:99806] Oculootodental syndrome
FAM126A	[ORPHA:85163] Hypomyelination-congenital cataract syndrome
FAM13A	[ORPHA:2032] Idiopathic pulmonary fibrosis
FAM149B1	[ORPHA:2754] Orofaciodigital syndrome type 6
FAM161A	[ORPHA:791] Retinitis pigmentosa
FAM20A	[ORPHA:1031] Enamel-renal syndrome
FAM20C	[ORPHA:1832] Lethal osteosclerotic bone dysplasia
FAM83H	[ORPHA:100032] Hypocalcified amelogenesis imperfecta
FAN1	[ORPHA:401996] Karyomegalic interstitial nephritis; [ORPHA:144] Lynch syndrome
FANCA	[ORPHA:84] Fanconi anemia
FANCB	[ORPHA:84] Fanconi anemia; [ORPHA:3412] VACTERL with hydrocephalus
FANCC	[ORPHA:84] Fanconi anemia
FANCD2	[ORPHA:84] Fanconi anemia
FANCE	[ORPHA:84] Fanconi anemia
FANCF	[ORPHA:84] Fanconi anemia
FANCG	[ORPHA:84] Fanconi anemia
FANCI	[ORPHA:84] Fanconi anemia
FANCL	[ORPHA:84] Fanconi anemia
FANCM	[ORPHA:84] Fanconi anemia; [ORPHA:399805] Male infertility with azoospermia or oligozoospermia due to single gene mutation
FAR1	[ORPHA:438178] Fatty acyl-CoA reductase 1 deficiency
FARS2	[ORPHA:466722] Autosomal recessive spastic paraplegia type 77; [ORPHA:319519] Combined oxidative phosphorylation defect type 14
FARSB	[ORPHA:178506] Brain calcification Rajab type
FAS	[ORPHA:3261] Autoimmune lymphoproliferative syndrome; [ORPHA:117] Behcet disease; [ORPHA:3437] Vogt-Koyanagi-Harada disease
FASLG	[ORPHA:3261] Autoimmune lymphoproliferative syndrome
FASTKD2	[ORPHA:166105] FASTKD2-related infantile mitochondrial encephalomyopathy
FAT4	[ORPHA:314679] Cerebro-facio-articular syndrome; [ORPHA:2136] Hennekam syndrome
FBLN1	[ORPHA:404451] FBLN1-related developmental delay-central nervous system anomaly-syndactyly syndrome; [ORPHA:295197] Synpolydactyly type 2
FBLN5	[ORPHA:90348] Autosomal dominant cutis laxa; [ORPHA:90349] Autosomal recessive cutis laxa type 1; [ORPHA:280598] Hereditary sensorimotor neuropathy with hyperelastic skin; [ORPHA:279] NON RARE IN EUROPE: Age-related macular degeneration
FBN1	[ORPHA:969] ACROMICRIC DYSPLASIA; [ORPHA:91387] Familial thoracic aortic aneurysm and aortic dissection; [ORPHA:2623] Geleophysic dysplasia; [ORPHA:2084] Glaucoma-ectopia lentis-microspherophakia-stiff joints-short stature syndrome; [ORPHA:1885] ISOLATED ECTOPIA LENTIS; [ORPHA:284963] Marfan syndrome type 1; [ORPHA:284979] Neonatal Marfan syndrome; [ORPHA:300382] Progeroid and marfanoid aspect-li…
FBXL4	[ORPHA:369897] Mitochondrial DNA depletion syndrome encephalomyopathic form with variable craniofacial anomalies
FBXO31	[ORPHA:88616] Autosomal recessive non-syndromic intellectual disability
FBXO38	[ORPHA:139525] Distal hereditary motor neuropathy type 2
FBXO7	[ORPHA:171695] Parkinsonian-pyramidal syndrome
FDPS	[ORPHA:79152] Disseminated superficial actinic porokeratosis
FDXR	[ORPHA:542585] Auditory neuropathy-optic atrophy syndrome; [ORPHA:543470] Optic atrophy-ataxia-peripheral neuropathy-global developmental delay syndrome
FECH	[ORPHA:79278] Autosomal erythropoietic protoporphyria
FERMT1	[ORPHA:2908] Kindler epidermolysis bullosa
FEZF1	[ORPHA:478] Kallmann Syndrome
FGA	[ORPHA:93562] AFib amyloidosis; [ORPHA:98880] Familial afibrinogenemia; [ORPHA:98881] Familial dysfibrinogenemia; [ORPHA:248408] Familial hypodysfibrinogenemia; [ORPHA:101041] Familial hypofibrinogenemia
FGB	[ORPHA:98880] Familial afibrinogenemia; [ORPHA:98881] Familial dysfibrinogenemia; [ORPHA:248408] Familial hypodysfibrinogenemia; [ORPHA:101041] Familial hypofibrinogenemia
FGD1	[ORPHA:915] Aarskog-Scott syndrome
FGF14	[ORPHA:98764] Spinocerebellar ataxia type 27
FGF16	[ORPHA:2498] Syndactyly type 8
FGF20	[ORPHA:1848] Renal agenesis bilateral
FGF23	[ORPHA:89937] Autosomal dominant hypophosphatemic rickets; [ORPHA:306661] Familial hyperphosphatemic tumoral calcinosis/Hyperphosphatemic hyperostosis syndrome
FGF3	[ORPHA:90024] Deafness with Labyrinthine Aplasia Microtia and Microdontia; [ORPHA:99806] Oculootodental syndrome; [ORPHA:2791] Otodental syndrome
FGF5	[ORPHA:411788] Familial isolated trichomegaly
FGF8	[ORPHA:93925] Alobar holoprosencephaly; [ORPHA:478] Kallmann Syndrome; [ORPHA:93924] Lobar holoprosencephaly; [ORPHA:280200] Microform holoprosencephaly; [ORPHA:93926] Midline interhemispheric variant of holoprosencephaly; [ORPHA:432] Normosmic congenital hypogonadotropic hypogonadism; [ORPHA:220386] Semilobar holoprosencephaly; [ORPHA:280195] Septopreoptic holoprosencephaly
FGFR1	[ORPHA:2396] Encephalocraniocutaneous lipomatosis; [ORPHA:251579] Giant cell glioblastoma; [ORPHA:251576] Gliosarcoma; [ORPHA:2117] HARTSFIELD SYNDROME; [ORPHA:3366] Isolated trigonocephaly; [ORPHA:478] Kallmann Syndrome; [ORPHA:93924] Lobar holoprosencephaly; [ORPHA:280200] Microform holoprosencephaly; [ORPHA:168953] Myeloid/lymphoid neoplasm associated with FGFR1 rearrangement; [ORPHA:2227] NON…
FGFR2	[ORPHA:83] Antley-Bixler syndrome; [ORPHA:87] APERT SYNDROME; [ORPHA:207] Crouzon disease; [ORPHA:1555] Cutis gyrata-acanthosis nigricans-craniosynostosis syndrome; [ORPHA:313855] FGFR2-related bent bone dysplasia; [ORPHA:168624] Familial scaphocephaly syndrome McGillivray type; [ORPHA:1540] JACKSON-WEISS SYNDROME; [ORPHA:2363] LACRIMOAURICULODENTODIGITAL SYNDROME; [ORPHA:93258] Pfeiffer syndrome…
FGFR3	[ORPHA:15] Achondroplasia; [ORPHA:85164] Camptodactyly-tall stature-scoliosis-hearing loss syndrome; [ORPHA:93262] Crouzon syndrome-acanthosis nigricans syndrome; [ORPHA:251579] Giant cell glioblastoma; [ORPHA:251576] Gliosarcoma; [ORPHA:429] HYPOCHONDROPLASIA; [ORPHA:35099] Isolated brachycephaly; [ORPHA:35098] Isolated plagiocephaly; [ORPHA:2363] LACRIMOAURICULODENTODIGITAL SYNDROME; [ORPHA:532…
FGG	[ORPHA:98880] Familial afibrinogenemia; [ORPHA:98881] Familial dysfibrinogenemia; [ORPHA:248408] Familial hypodysfibrinogenemia; [ORPHA:101041] Familial hypofibrinogenemia
FH	[ORPHA:24] Fumaric aciduria; [ORPHA:523] HEREDITARY LEIOMYOMATOSIS AND RENAL CELL CANCER; [ORPHA:29072] Hereditary pheochromocytoma-paraganglioma
FIGLA	[ORPHA:619] NON RARE IN EUROPE: Primary ovarian failure
FIP1L1	[ORPHA:520] ACUTE PROMYELOCYTIC LEUKEMIA; [ORPHA:168940] Chronic eosinophilic leukemia; [ORPHA:314950] Primary hypereosinophilic syndrome
FKBP10	[ORPHA:2771] Bruck syndrome; [ORPHA:1149] Kuskokwim syndrome; [ORPHA:216812] Osteogenesis imperfecta type 3; [ORPHA:216820] Osteogenesis imperfecta type 4
FKBP14	[ORPHA:300179] Kyphoscoliotic Ehlers-Danlos syndrome due to FKBP22 deficiency
FKRP	[ORPHA:370959] Congenital muscular dystrophy with cerebellar involvement; [ORPHA:370968] Congenital muscular dystrophy with intellectual disability; [ORPHA:370980] Congenital muscular dystrophy without intellectual disability; [ORPHA:34515] FKRP-related limb-girdle muscular dystrophy R9; [ORPHA:588] Muscle-eye-brain disease; [ORPHA:899] Walker-Warburg syndrome
FKTN	[ORPHA:370980] Congenital muscular dystrophy without intellectual disability; [ORPHA:272] Congenital muscular dystrophy Fukuyama type; [ORPHA:154] Familial isolated dilated cardiomyopathy; [ORPHA:206554] Fukutin-related limb-girdle muscular dystrophy R13; [ORPHA:588] Muscle-eye-brain disease; [ORPHA:899] Walker-Warburg syndrome
FLAD1	[ORPHA:394532] Multiple acyl-CoA dehydrogenase deficiency mild type; [ORPHA:394529] Multiple acyl-CoA dehydrogenase deficiency severe neonatal type
FLCN	[ORPHA:122] Birt-Hogg-Dube syndrome; [ORPHA:2903] Familial spontaneous pneumothorax; [ORPHA:422526] Hereditary clear cell renal cell carcinoma
FLI1	[ORPHA:370334] Extraskeletal Ewing sarcoma; [ORPHA:248340] Isolated delta-storage pool disease; [ORPHA:2308] Jacobsen syndrome; [ORPHA:851] Paris-Trousseau thrombocytopenia; [ORPHA:370348] Peripheral primitive neuroectodermal tumor; [ORPHA:319] Skeletal Ewing sarcoma
FLII	[ORPHA:819] SMITH-MAGENIS SYNDROME
FLNA	[ORPHA:2301] Congenital short bowel syndrome; [ORPHA:555877] FLNA-related X-linked myxomatous valvular dysplasia; [ORPHA:1826] FRONTOMETAPHYSEAL DYSPLASIA; [ORPHA:2484] MELNICK-NEEDLES SYNDROME; [ORPHA:323] NON RARE IN EUROPE: FG syndrome phenotypic spectrum; [ORPHA:99811] Neuronal intestinal pseudoobstruction; [ORPHA:90650] Otopalatodigital syndrome type 1; [ORPHA:90652] Otopalatodigital syndrom…
FLNC	[ORPHA:63273] Distal myopathy with posterior leg and anterior hand involvement; [ORPHA:75249] Familial isolated restrictive cardiomyopathy; [ORPHA:171445] Muscle filaminopathy; [ORPHA:155] NON RARE IN EUROPE: Familial isolated hypertrophic cardiomyopathy
FLRT1	[ORPHA:320406] Spastic paraplegia-optic atrophy-neuropathy syndrome
FLRT3	[ORPHA:478] Kallmann Syndrome
FLT1	[ORPHA:275555] Preeclampsia
FLT3	[ORPHA:98834] Acute myeloblastic leukemia with maturation; [ORPHA:98833] Acute myeloblastic leukemia without maturation; [ORPHA:98829] Acute myeloid leukemia with abnormal bone marrow eosinophils inv16p13q22 or t16; [ORPHA:98832] Acute myeloid leukemia with minimal differentiation; [ORPHA:102724] Acute myeloid leukemia with t8; [ORPHA:530995] Mixed phenotype acute leukemia; [ORPHA:99860] Precurso…
FLT4	[ORPHA:79452] Milroy Disease; [ORPHA:464293] NON RARE IN EUROPE: Infantile capillary hemangioma; [ORPHA:3303] Tetralogy of Fallot
FLVCR1	[ORPHA:88628] Posterior column ataxia-retinitis pigmentosa syndrome
FLVCR2	[ORPHA:221126] Fowler vasculopaty
FMR1	[ORPHA:908] Fragile X syndrome; [ORPHA:93256] Fragile X-associated tremor/ataxia syndrome; [ORPHA:619] NON RARE IN EUROPE: Primary ovarian failure; [ORPHA:449291] Symptomatic form of fragile X syndrome in female carrier; [ORPHA:261483] Xq27.3q28 duplication syndrome
FN1	[ORPHA:84090] Fibronectin glomerulopathy; [ORPHA:93315] Spondylometaphyseal dysplasia 'corner fracture' type
FOXA2	[ORPHA:95494] Combined pituitary hormone deficiencies genetic forms
FOXC1	[ORPHA:98978] Axenfeld anomaly; [ORPHA:782] Axenfeld-Rieger syndrome; [ORPHA:250923] Isolated aniridia; [ORPHA:708] PETERS ANOMALY; [ORPHA:91483] RIEGER ANOMALY
FOXD3	[ORPHA:3435] NON RARE IN EUROPE: Vitiligo
FOXE1	[ORPHA:95713] Athyreosis; [ORPHA:1226] Bamforth-Lazarus syndrome; [ORPHA:146] Differentiated thyroid carcinoma; [ORPHA:319487] Familial papillary or follicular thyroid carcinoma
FOXE3	[ORPHA:88632] Anterior segment developmental anomaly; [ORPHA:83461] Congenital primary aphakia; [ORPHA:91387] Familial thoracic aortic aneurysm and aortic dissection; [ORPHA:708] PETERS ANOMALY
FOXF1	[ORPHA:210122] Congenital alveolar capillary dysplasia
FOXH1	[ORPHA:93925] Alobar holoprosencephaly; [ORPHA:93924] Lobar holoprosencephaly; [ORPHA:280200] Microform holoprosencephaly; [ORPHA:93926] Midline interhemispheric variant of holoprosencephaly; [ORPHA:220386] Semilobar holoprosencephaly; [ORPHA:280195] Septopreoptic holoprosencephaly
FOXI1	[ORPHA:402041] Autosomal recessive distal renal tubular acidosis; [ORPHA:705] PENDRED SYNDROME
FOXJ1	[ORPHA:244] Primary ciliary dyskinesia
FOXN1	[ORPHA:169095] Severe combined immunodeficiency due to FOXN1 deficiency
FOXP2	[ORPHA:251061] 7q31 microdeletion syndrome; [ORPHA:209908] Childhood apraxia of speech
FOXRED1	[ORPHA:2609] Isolated complex I deficiency; [ORPHA:255241] Leigh syndrome with leukodystrophy
FPR1	[ORPHA:447740] Susceptibility to localized juvenile periodontitis
FRAS1	[ORPHA:2052] FRASER SYNDROME; [ORPHA:93100] Renal agenesis unilateral
FREM2	[ORPHA:98949] Complete cryptophthalmia; [ORPHA:2052] FRASER SYNDROME; [ORPHA:93100] Renal agenesis unilateral
FRG1	[ORPHA:269] Facioscapulohumeral dystrophy
FRMD4A	[ORPHA:466688] Severe intellectual disability-corpus callosum agenesis-facial dysmorphism-cerebellar ataxia syndrome
FRMD7	[ORPHA:651] NON RARE IN EUROPE: Idiopathic infantile nystagmus
FRMPD4	[ORPHA:777] X-linked non-syndromic intellectual disability
FRRS1L	[ORPHA:88616] Autosomal recessive non-syndromic intellectual disability; [ORPHA:725] Continuous spikes and waves during sleep
FSHB	[ORPHA:52901] Isolated follicle-stimulating hormone deficiency
FSHR	[ORPHA:243] 46XX gonadal dysgenesis; [ORPHA:619] NON RARE IN EUROPE: Primary ovarian failure; [ORPHA:64739] OVARIAN HYPERSTIMULATION SYNDROME
FTCD	[ORPHA:51208] Formiminoglutamic aciduria
FTO	[ORPHA:210144] Lethal polymalformative syndrome Boissel type
FTSJ1	[ORPHA:777] X-linked non-syndromic intellectual disability
FZD2	[ORPHA:3107] Autosomal dominant Robinow syndrome; [ORPHA:93328] Autosomal dominant omodysplasia
FZD4	[ORPHA:891] Familial exudative vitreoretinopathy; [ORPHA:91495] Persistent hyperplastic primary vitreous; [ORPHA:90050] RETINOPATHY OF PREMATURITY
FZD5	[ORPHA:98942] Coloboma of choroid and retina; [ORPHA:98943] Coloboma of eye lens; [ORPHA:98946] Coloboma of eyelid; [ORPHA:98944] Coloboma of iris; [ORPHA:98945] Coloboma of macula; [ORPHA:98947] Coloboma of optic disc
FZD6	[ORPHA:280654] Autosomal recessive nail dysplasia
G6PC3	[ORPHA:331176] Autosomal recessive severe congenital neutropenia due to G6PC3 deficiency
GAA	[ORPHA:308552] Glycogen storage disease due to acid maltase deficiency infantile onset; [ORPHA:420429] Glycogen storage disease due to acid maltase deficiency late-onset
GABBR2	[ORPHA:3095] Atypical Rett syndrome
GABRA1	[ORPHA:64280] Childhood absence epilepsy; [ORPHA:33069] DRAVET SYNDROME; [ORPHA:307] Juvenile myoclonic epilepsy
GABRA3	[ORPHA:79102] Thyrotoxic periodic paralysis
GABRD	[ORPHA:1606] 1p36 deletion syndrome; [ORPHA:36387] Generalized epilepsy with febrile seizures-plus; [ORPHA:307] Juvenile myoclonic epilepsy
GABRG2	[ORPHA:64280] Childhood absence epilepsy; [ORPHA:33069] DRAVET SYNDROME; [ORPHA:36387] Generalized epilepsy with febrile seizures-plus; [ORPHA:442835] Non-specific early-onset epileptic encephalopathy; [ORPHA:1945] Rolandic epilepsy
GAD1	[ORPHA:210141] Inherited congenital spastic tetraplegia
GALE	[ORPHA:308473] Erythrocyte galactose epimerase deficiency; [ORPHA:308487] Generalized galactose epimerase deficiency
GALK1	[ORPHA:79237] GALACTOKINASE DEFICIENCY
GALM	[ORPHA:570422] Galactose mutarotase deficiency
GALNS	[ORPHA:309297] Mucopolysaccharidosis type 4A
GALNT3	[ORPHA:306661] Familial hyperphosphatemic tumoral calcinosis/Hyperphosphatemic hyperostosis syndrome
GALT	[ORPHA:79239] Classic galactosemia
GAMT	[ORPHA:382] GUANIDINOACETATE METHYLTRANSFERASE DEFICIENCY
GAN	[ORPHA:643] Giant axonal neuropathy
GAPVD1	[ORPHA:656] Genetic steroid-resistant nephrotic syndrome
GARS1	[ORPHA:99938] Autosomal dominant Charcot-Marie-Tooth disease type 2D; [ORPHA:139536] Distal hereditary motor neuropathy type 5
GAS8	[ORPHA:244] Primary ciliary dyskinesia
GATA2	[ORPHA:3226] Deafness-lymphedema-leukemia syndrome; [ORPHA:319465] Inherited acute myeloid leukemia; [ORPHA:228423] Monocytopenia with susceptibility to infections; [ORPHA:52688] MYELODYSPLASTIC SYNDROME
GATA3	[ORPHA:2237] Hypoparathyroidism-sensorineural deafness-renal disease syndrome; [ORPHA:99860] Precursor B-cell acute lymphoblastic leukemia
GATA4	[ORPHA:251510] 46XY partial gonadal dysgenesis; [ORPHA:251071] 8p23.1 microdeletion syndrome; [ORPHA:99103] Atrial septal defect ostium secundum type; [ORPHA:99067] Complete atrioventricular septal defect with ventricular hypoplasia; [ORPHA:99068] Complete atrioventricular septal defect-tetralogy of Fallot; [ORPHA:334] Familial atrial fibrillation; [ORPHA:1480] NON RARE IN EUROPE: Ventricular sep…
GATA6	[ORPHA:99103] Atrial septal defect ostium secundum type; [ORPHA:99067] Complete atrioventricular septal defect with ventricular hypoplasia; [ORPHA:2140] Congenital diaphragmatic hernia; [ORPHA:334] Familial atrial fibrillation; [ORPHA:2255] Pancreatic hypoplasia-diabetes-congenital heart disease syndrome; [ORPHA:1330] Partial atrioventricular septal defect; [ORPHA:3303] Tetralogy of Fallot
GATAD1	[ORPHA:154] Familial isolated dilated cardiomyopathy
GATAD2B	[ORPHA:363686] Severe intellectual disability-poor language-strabismus-grimacing face-long fingers syndrome
GATM	[ORPHA:35704] L-Arginine:glycine amidinotransferase deficiency; [ORPHA:3337] Primary Fanconi renotubular syndrome
GBA	[ORPHA:85212] Fetal Gaucher disease; [ORPHA:77259] GAUCHER DISEASE TYPE 1; [ORPHA:77260] Gaucher disease type 2; [ORPHA:77261] Gaucher disease type 3; [ORPHA:2072] Gaucher disease-ophthalmoplegia-cardiovascular calcification syndrome; [ORPHA:411602] Hereditary late-onset Parkinson disease; [ORPHA:1648] NON RARE IN EUROPE: Dementia with Lewy body; [ORPHA:319705] NON RARE IN EUROPE: Parkinson disea…
GBA2	[ORPHA:352641] Autosomal recessive cerebellar ataxia with late-onset spasticity; [ORPHA:320391] Autosomal recessive spastic paraplegia type 46
GCH1	[ORPHA:98808] Autosomal dominant dopa-responsive dystonia; [ORPHA:2102] GTP cyclohydrolase I deficiency
GCK	[ORPHA:79299] Hyperinsulinism due to glucokinase deficiency; [ORPHA:552] MODY; [ORPHA:99885] Permanent neonatal diabetes mellitus
GCLC	[ORPHA:33574] Glutamate-cysteine ligase deficiency
GCM2	[ORPHA:99879] Familial isolated hyperparathyroidism; [ORPHA:2239] Familial isolated hypoparathyroidism due to agenesis of parathyroid gland
GDAP1	[ORPHA:99944] Autosomal dominant Charcot-Marie-Tooth disease type 2K; [ORPHA:101097] Autosomal recessive Charcot-Marie-Tooth disease with hoarseness; [ORPHA:217055] Autosomal recessive intermediate Charcot-Marie-Tooth disease type A; [ORPHA:101102] Charcot-Marie-Tooth disease type 2H; [ORPHA:99948] Charcot-Marie-Tooth disease type 4A
GDF2	[ORPHA:774] HEREDITARY HEMORRHAGIC TELANGIECTASIA
GDF3	[ORPHA:98938] Colobomatous microphthalmia; [ORPHA:2345] Isolated Klippel-Feil syndrome; [ORPHA:2542] Isolated microphthalmia-anophthalmia-coloboma
GDF5	[ORPHA:2098] Acromesomelic dysplasia Grebe type; [ORPHA:968] ACROMESOMELIC DYSPLASIA HUNTER-THOMPSON TYPE; [ORPHA:63442] Angel-shaped phalango-epiphyseal dysplasia; [ORPHA:93388] Brachydactyly type A1; [ORPHA:93396] Brachydactyly type A2; [ORPHA:93384] Brachydactyly type C; [ORPHA:2639] Fibular aplasia-complex brachydactyly syndrome; [ORPHA:3237] Multiple synostoses syndrome; [ORPHA:3250] Proxima…
GDF9	[ORPHA:619] NON RARE IN EUROPE: Primary ovarian failure
GDI1	[ORPHA:777] X-linked non-syndromic intellectual disability
GFAP	[ORPHA:363717] Alexander disease type I; [ORPHA:363722] Alexander disease type II
GFER	[ORPHA:330054] Congenital cataract-progressive muscular hypotonia-hearing loss-developmental delay syndrome
GFI1B	[ORPHA:734] Alpha delta granule deficiency; [ORPHA:140957] Autosomal dominant macrothrombocytopenia
GFM1	[ORPHA:137681] Hepatoencephalopathy due to combined oxidative phosphorylation defect type 1
GFM2	[ORPHA:565624] Combined oxidative phosphorylation defect type 39
GGCX	[ORPHA:91135] Body skin hyperlaxity due to vitamin K-dependent coagulation factor deficiency; [ORPHA:98434] Hereditary combined deficiency of vitamin K-dependent clotting factors; [ORPHA:436274] Pseudoxanthoma elasticum-like skin manifestations with retinitis pigmentosa
GGT1	[ORPHA:33573] Gamma-glutamyl transpeptidase deficiency
GH1	[ORPHA:231662] Isolated growth hormone deficiency type IA; [ORPHA:231671] Isolated growth hormone deficiency type IB; [ORPHA:231679] Isolated growth hormone deficiency type II; [ORPHA:629] Short stature due to growth hormone qualitative anomaly
GHR	[ORPHA:633] LARON SYNDROME; [ORPHA:314802] Short stature due to partial GHR deficiency
GIGYF2	[ORPHA:411602] Hereditary late-onset Parkinson disease
GINS1	[ORPHA:505227] Combined immunodeficiency due to GINS1 deficiency
GIPC3	[ORPHA:90636] Autosomal recessive non-syndromic sensorineural deafness type DFNB
GJA3	[ORPHA:98991] Early-onset nuclear cataract; [ORPHA:98993] Early-onset posterior polar cataract; [ORPHA:98984] Pulverulent cataract
GJA8	[ORPHA:1377] Cataract-microcornea syndrome; [ORPHA:98991] Early-onset nuclear cataract; [ORPHA:98985] Early-onset sutural cataract; [ORPHA:91490] Isolated congenital sclerocornea; [ORPHA:98984] Pulverulent cataract; [ORPHA:98994] Total early-onset cataract
GJB3	[ORPHA:90635] Autosomal dominant non-syndromic sensorineural deafness type DFNA; [ORPHA:90636] Autosomal recessive non-syndromic sensorineural deafness type DFNB; [ORPHA:317] Erythrokeratodermia variabilis; [ORPHA:139512] Neuropathy with hearing impairment
GJC2	[ORPHA:320401] Autosomal recessive spastic paraplegia type 44; [ORPHA:79452] Milroy Disease; [ORPHA:280282] Pelizaeus-Merzbacher-like disease due to GJC2 mutation
GLA	[ORPHA:324] FABRY DISEASE
GLB1	[ORPHA:79255] GM1 gangliosidosis type 1; [ORPHA:79256] GM1 gangliosidosis type 2; [ORPHA:79257] GM1 gangliosidosis type 3; [ORPHA:309310] Mucopolysaccharidosis type 4B
GLDC	[ORPHA:289863] Atypical glycine encephalopathy; [ORPHA:289860] Infantile glycine encephalopathy; [ORPHA:289857] Neonatal glycine encephalopathy
GLE1	[ORPHA:803] Amyotrophic lateral sclerosis; [ORPHA:53696] Arthrogryposis-anterior horn cell disease syndrome; [ORPHA:1486] Lethal congenital contracture syndrome type 1
GLI1	[ORPHA:289] Ellis Van Creveld syndrome; [ORPHA:93339] Polydactyly of a biphalangeal thumb; [ORPHA:93334] Postaxial Polydactyly Type A; [ORPHA:93335] Postaxial polydactyly type B
GLI3	[ORPHA:36] Acrocallosal syndrome; [ORPHA:380] GREIG CEPHALOPOLYSYNDACTYLY SYNDROME; [ORPHA:672] PALLISTER-HALL SYNDROME; [ORPHA:93338] Polysyndactyly; [ORPHA:93334] Postaxial Polydactyly Type A; [ORPHA:93335] Postaxial polydactyly type B; [ORPHA:93322] Tibial hemimelia
GLIS3	[ORPHA:79118] Neonatal diabetes-congenital hypothyroidism-congenital glaucoma-hepatic fibrosis-polycystic kidneys syndrome
GLRA1	[ORPHA:3197] Hereditary hyperekplexia
GLRX5	[ORPHA:255132] Adult-onset autosomal recessive sideroblastic anemia; [ORPHA:401866] Childhood-onset spasticity with hyperglycinemia
GLT8D1	[ORPHA:803] Amyotrophic lateral sclerosis
GLYCTK	[ORPHA:941] D-GLYCERIC ACIDURIA
GM2A	[ORPHA:309246] GM2 gangliosidosis AB variant
GMNN	[ORPHA:2554] Ear-patella-short stature syndrome
GMPPB	[ORPHA:370959] Congenital muscular dystrophy with cerebellar involvement; [ORPHA:370968] Congenital muscular dystrophy with intellectual disability; [ORPHA:353327] Congenital myasthenic syndromes with glycosylation defect; [ORPHA:363623] GMPPB-related limb-girdle muscular dystrophy R19; [ORPHA:588] Muscle-eye-brain disease
GNAI3	[ORPHA:137888] Auriculocondylar syndrome
GNAL	[ORPHA:329466] Autosomal dominant focal dystonia DYT25 type
GNAS	[ORPHA:189427] Cushing syndrome due to macronodular adrenal hyperplasia; [ORPHA:57782] Mazabraud syndrome; [ORPHA:562] McCune-Albright syndrome; [ORPHA:93277] Monostotic fibrous dysplasia; [ORPHA:93276] Polyostotic fibrous dysplasia; [ORPHA:2762] Progressive osseous heteroplasia; [ORPHA:79443] Pseudohypoparathyroidism type 1A; [ORPHA:94089] Pseudohypoparathyroidism type 1B; [ORPHA:79444] Pseudohy…
GNAT1	[ORPHA:215] Congenital stationary night blindness
GNAT2	[ORPHA:49382] Achromatopsia; [ORPHA:1871] Progressive cone dystrophy
GNB3	[ORPHA:215] Congenital stationary night blindness
GNB4	[ORPHA:352670] Autosomal dominant intermediate Charcot-Marie-Tooth disease type F
GNE	[ORPHA:602] GNE myopathy; [ORPHA:3166] SIALURIA
GNMT	[ORPHA:289891] Hypermethioninemia due to glycine N-methyltransferase deficiency
GNPAT	[ORPHA:309796] Rhizomelic chondrodysplasia punctata type 2
GNPTAB	[ORPHA:576] MUCOLIPIDOSIS TYPE II; [ORPHA:423461] Mucolipidosis Type III Alpha/Beta
GNPTG	[ORPHA:423470] Mucolipidosis type III gamma
GNS	[ORPHA:79272] Sanfilippo syndrome type D
GOLGA5	[ORPHA:146] Differentiated thyroid carcinoma
GOPC	[ORPHA:171709] Male infertility due to globozoospermia
GORAB	[ORPHA:2078] Geroderma osteodysplastica
GOSR2	[ORPHA:280620] Progressive myoclonic epilepsy type 6
GP1BB	[ORPHA:567] 22q11.2 Deletion Syndrome; [ORPHA:140957] Autosomal dominant macrothrombocytopenia; [ORPHA:274] BERNARD-SOULIER SYNDROME; [ORPHA:853] Fetal and neonatal alloimmune thrombocytopenia
GP9	[ORPHA:274] BERNARD-SOULIER SYNDROME
GPAA1	[ORPHA:529665] Neurodevelopmental delay-seizures-ophthalmic anomalies-osteopenia-cerebellar atrophy syndrome
GPC1	[ORPHA:30391] Isolated Biliary atresia
GPC4	[ORPHA:2662] Keipert syndrome; [ORPHA:373] Simpson-Golabi-Behmel syndrome
GPI	[ORPHA:712] Hemolytic anemia due to glucophosphate isomerase deficiency
GPKOW	[ORPHA:2570] Lethal intrauterine growth restriction-cortical malformation-congenital contractures syndrome
GPNMB	[ORPHA:319635] Amyloidosis cutis dyschromia
GPR101	[ORPHA:963] Acromegaly
GPR143	[ORPHA:651] NON RARE IN EUROPE: Idiopathic infantile nystagmus; [ORPHA:54] X-linked recessive ocular albinism
GPSM2	[ORPHA:90636] Autosomal recessive non-syndromic sensorineural deafness type DFNB; [ORPHA:314597] CHUDLEY-MCCULLOUGH SYNDROME
GREB1L	[ORPHA:1848] Renal agenesis bilateral; [ORPHA:93100] Renal agenesis unilateral
GREM1	[ORPHA:157794] Hereditary mixed polyposis syndrome
GRHL3	[ORPHA:99771] Bifid uvula; [ORPHA:101023] Cleft hard palate; [ORPHA:99772] Cleft velum; [ORPHA:155878] Submucosal cleft palate; [ORPHA:888] Van der Woude syndrome
GRHPR	[ORPHA:93599] Primary hyperoxaluria type 2
GRIA3	[ORPHA:364028] X-linked intellectual disability due to GRIA3 mutations
GRID2	[ORPHA:363432] Autosomal recessive congenital cerebellar ataxia due to GRID2 deficiency
GRIK2	[ORPHA:88616] Autosomal recessive non-syndromic intellectual disability
GRIN2A	[ORPHA:725] Continuous spikes and waves during sleep; [ORPHA:289266] Early-onset epileptic encephalopathy and intellectual disability due to GRIN2A mutation; [ORPHA:98818] Landau-Kleffner syndrome; [ORPHA:1945] Rolandic epilepsy; [ORPHA:163721] Rolandic epilepsy-speech dyspraxia syndrome
GRIP1	[ORPHA:2052] FRASER SYNDROME
GRM1	[ORPHA:324262] Autosomal recessive congenital cerebellar ataxia due to MGLUR1 deficiency; [ORPHA:404507] Chondromyxoid fibroma
GRN	[ORPHA:275864] Behavioral variant of frontotemporal dementia; [ORPHA:314629] CLN11 disease; [ORPHA:100070] Progressive non-fluent aphasia; [ORPHA:100069] Semantic dementia
GRXCR2	[ORPHA:90636] Autosomal recessive non-syndromic sensorineural deafness type DFNB
GSC	[ORPHA:397623] Short stature-auditory canal atresia-mandibular hypoplasia-skeletal anomalies syndrome
GSR	[ORPHA:90030] Hemolytic anemia due to glutathione reductase deficiency
GSS	[ORPHA:289846] Glutathione synthetase deficiency with 5-oxoprolinuria; [ORPHA:289849] Glutathione synthetase deficiency without 5-oxoprolinuria
GTF2E2	[ORPHA:33364] Trichothiodystrophy
GTF2H5	[ORPHA:33364] Trichothiodystrophy
GTF2IRD1	[ORPHA:904] Williams syndrome
GTPBP3	[ORPHA:444013] Combined oxidative phosphorylation defect type 23
GUCA1A	[ORPHA:75377] Central areolar choroidal dystrophy; [ORPHA:1872] Cone rod dystrophy; [ORPHA:1871] Progressive cone dystrophy
GUCA1B	[ORPHA:791] Retinitis pigmentosa
GUCY2D	[ORPHA:75377] Central areolar choroidal dystrophy; [ORPHA:1872] Cone rod dystrophy; [ORPHA:65] Leber congenital amaurosis
GUF1	[ORPHA:3451] Infantile spasms syndrome
GUSB	[ORPHA:584] Mucopolysaccharidosis type 7
GYS1	[ORPHA:137625] Glycogen storage disease due to muscle and heart glycogen synthase deficiency
GYS2	[ORPHA:2089] Glycogen storage disease due to hepatic glycogen synthase deficiency
GZF1	[ORPHA:527450] Severe myopia-generalized joint laxity-short stature syndrome
H6PD	[ORPHA:168588] Hyperandrogenism due to cortisone reductase deficiency
HAAO	[ORPHA:521438] Congenital vertebral-cardiac-renal anomalies syndrome
HABP2	[ORPHA:319487] Familial papillary or follicular thyroid carcinoma
HACD1	[ORPHA:2020] Congenital fiber-type disproportion myopathy
HACE1	[ORPHA:635] Neuroblastoma; [ORPHA:464282] Spastic paraplegia-severe developmental delay-epilepsy syndrome
HADH	[ORPHA:71212] Hyperinsulinism due to short chain 3-hydroxylacyl-CoA dehydrogenase deficiency
HADHB	[ORPHA:746] Mitochondrial trifunctional protein deficiency
HAL	[ORPHA:2157] HISTIDINEMIA
HAMP	[ORPHA:79230] Hemochromatosis type 2
HAX1	[ORPHA:99749] Kostmann syndrome
HCRT	[ORPHA:2073] Narcolepsy type 1; [ORPHA:83465] Narcolepsy type 2
HDAC4	[ORPHA:1001] 2q37 microdeletion syndrome
HDAC6	[ORPHA:163966] X-linked dominant chondrodysplasia Chassaing-Lacombe type
HDAC8	[ORPHA:199] Cornelia de Lange syndrome; [ORPHA:3459] Wilson-Turner syndrome
HDC	[ORPHA:856] NON RARE IN EUROPE: Tourette syndrome
HELLS	[ORPHA:2268] ICF syndrome
HERC1	[ORPHA:457359] Megalencephaly-severe kyphoscoliosis-overgrowth syndrome
HERC2	[ORPHA:329195] Developmental delay with autism spectrum disorder and gait instability
HEXA	[ORPHA:309192] Tay-Sachs disease B variant adult form; [ORPHA:309178] Tay-Sachs disease B variant infantile form; [ORPHA:309185] Tay-Sachs disease B variant juvenile form; [ORPHA:309239] TAY-SACHS DISEASE B1 VARIANT
HEXB	[ORPHA:309169] Sandhoff disease adult form; [ORPHA:309155] Sandhoff disease infantile form; [ORPHA:309162] Sandhoff disease juvenile form
HFM1	[ORPHA:619] NON RARE IN EUROPE: Primary ovarian failure
HGD	[ORPHA:56] Alkaptonuria
HGF	[ORPHA:90636] Autosomal recessive non-syndromic sensorineural deafness type DFNB
HGSNAT	[ORPHA:791] Retinitis pigmentosa; [ORPHA:79271] Sanfilippo syndrome type C
HHAT	[ORPHA:1422] Chondrodysplasia-disorder of sex development syndrome
HIBCH	[ORPHA:88639] Neurodegeneration due to 3-hydroxyisobutyryl-CoA hydrolase deficiency
HIC1	[ORPHA:531] Miller-Dieker syndrome
HIKESHI	[ORPHA:495844] C11ORF73-related autosomal recessive hypomyelinating leukodystrophy
HINT1	[ORPHA:324442] Autosomal recessive axonal neuropathy with neuromyotonia
HIVEP2	[ORPHA:178469] Autosomal dominant non-syndromic intellectual disability
HJV	[ORPHA:79230] Hemochromatosis type 2
HLCS	[ORPHA:79242] HOLOCARBOXYLASE SYNTHETASE DEFICIENCY
HMBS	[ORPHA:79276] Acute intermittent porphyria
HMCN1	[ORPHA:279] NON RARE IN EUROPE: Age-related macular degeneration
HMGCL	[ORPHA:20] 3-hydroxy-3-methylglutaric aciduria
HMX1	[ORPHA:157962] Oculoauricular syndrome Schorderet type
HNF1A	[ORPHA:319303] Chromophobe renal cell carcinoma; [ORPHA:404511] Clear cell papillary renal cell carcinoma; [ORPHA:324575] Hyperinsulinism due to HNF1A deficiency; [ORPHA:552] MODY
HNF4A	[ORPHA:93111] HNF1B-related autosomal dominant tubulointerstitial kidney disease; [ORPHA:263455] Hyperinsulinism due to HNF4A deficiency; [ORPHA:552] MODY
HNRNPH1	[ORPHA:99861] Precursor T-cell acute lymphoblastic leukemia
HNRNPK	[ORPHA:352665] Neurodevelopmental disorder-craniofacial dysmorphism-cardiac defect-skeletal anomalies syndrome due to 9q21.3 microdeletion; [ORPHA:453504] Neurodevelopmental disorder-craniofacial dysmorphism-cardiac defect-skeletal anomalies syndrome due to a point mutation
HOGA1	[ORPHA:93600] Primary hyperoxaluria type 3
HOMER2	[ORPHA:90635] Autosomal dominant non-syndromic sensorineural deafness type DFNA
HOXB1	[ORPHA:306530] Congenital hereditary facial paralysis-variable hearing loss syndrome
HPD	[ORPHA:2118] HAWKINSINURIA; [ORPHA:69723] Tyrosinemia type 3
HPGD	[ORPHA:1525] CRANIOOSTEOARTHROPATHY; [ORPHA:217059] Isolated congenital digital clubbing; [ORPHA:2796] Pachydermoperiostosis
HPRT1	[ORPHA:79233] Hypoxanthine guanine phosphoribosyltransferase partial deficiency; [ORPHA:510] LESCH-NYHAN SYNDROME
HPS1	[ORPHA:231500] Hermansky-Pudlak syndrome with pulmonary fibrosis
HPS3	[ORPHA:231512] Hermansky-Pudlak syndrome without pulmonary fibrosis
HPS4	[ORPHA:231500] Hermansky-Pudlak syndrome with pulmonary fibrosis
HPS5	[ORPHA:231512] Hermansky-Pudlak syndrome without pulmonary fibrosis
HPS6	[ORPHA:231512] Hermansky-Pudlak syndrome without pulmonary fibrosis
HPSE2	[ORPHA:2704] Ochoa syndrome
HSD11B2	[ORPHA:320] APPARENT MINERALOCORTICOID EXCESS
HSD17B10	[ORPHA:85295] HSD10 disease atypical type; [ORPHA:391428] HSD10 disease infantile type; [ORPHA:391457] HSD10 disease neonatal type
HSD17B3	[ORPHA:752] 46XY disorder of sex development due to 17-beta-hydroxysteroid dehydrogenase 3 deficiency
HSD17B4	[ORPHA:300] Bifunctional enzyme deficiency; [ORPHA:2855] Perrault syndrome
HSD3B7	[ORPHA:79301] Congenital bile acid synthesis defect type 1
HSF4	[ORPHA:441452] Early-onset lamellar cataract; [ORPHA:98994] Total early-onset cataract
HSPA9	[ORPHA:260305] Autosomal recessive sideroblastic anemia; [ORPHA:496751] EVEN-PLUS SYNDROME
HSPB8	[ORPHA:99945] Autosomal dominant Charcot-Marie-Tooth disease type 2L; [ORPHA:476093] Autosomal dominant distal axonal motor neuropathy-myofibrillar myopathy syndrome; [ORPHA:139525] Distal hereditary motor neuropathy type 2
HSPBAP1	[ORPHA:422526] Hereditary clear cell renal cell carcinoma
HSPD1	[ORPHA:100994] Autosomal dominant spastic paraplegia type 13; [ORPHA:280288] Pelizaeus-Merzbacher-like disease due to HSPD1 mutation
HSPG2	[ORPHA:1865] Dyssegmental dysplasia Silverman-Handmaker type; [ORPHA:800] Schwartz-Jampel syndrome
HTR1A	[ORPHA:498251] Menstrual cycle-dependent periodic fever
HTT	[ORPHA:399] HUNTINGTON DISEASE; [ORPHA:248111] Juvenile Huntington disease
HYAL1	[ORPHA:67041] Hyaluronidase deficiency
HYLS1	[ORPHA:2189] Hydrolethalus; [ORPHA:475] Joubert Syndrome
IARS1	[ORPHA:541423] Growth delay-intellectual disability-hepatopathy syndrome
IARS2	[ORPHA:436174] Cataract-growth hormone deficiency-sensory neuropathy-sensorineural hearing loss-skeletal dysplasia syndrome
IBA57	[ORPHA:468661] Autosomal recessive spastic paraplegia type 74; [ORPHA:363424] Multiple mitochondrial dysfunctions syndrome type 3
IDH2	[ORPHA:251589] Anaplastic astrocytoma; [ORPHA:251663] Anaplastic oligoastrocytoma; [ORPHA:251630] Anaplastic oligodendroglioma; [ORPHA:79315] D-2-hydroxyglutaric aciduria; [ORPHA:251601] Fibrillary astrocytoma; [ORPHA:251604] Gemistocytic astrocytoma; [ORPHA:163634] Maffucci syndrome; [ORPHA:251656] Oligoastrocytoma; [ORPHA:251627] Oligodendroglioma; [ORPHA:296] Ollier disease; [ORPHA:251598] Pro…
IDH3A	[ORPHA:791] Retinitis pigmentosa
IDH3B	[ORPHA:791] Retinitis pigmentosa
IDS	[ORPHA:217093] Mucopolysaccharidosis type 2 attenuated form; [ORPHA:217085] Mucopolysaccharidosis type 2 severe form
IDUA	[ORPHA:93473] HURLER SYNDROME; [ORPHA:93476] HURLER-SCHEIE SYNDROME; [ORPHA:93474] SCHEIE SYNDROME
IER3IP1	[ORPHA:306558] Primary microcephaly-epilepsy-permanent neonatal diabetes syndrome
IFIH1	[ORPHA:51] Aicardi-Goutieres syndrome; [ORPHA:85191] Singleton-Merten dysplasia
IFNGR1	[ORPHA:319581] Autosomal dominant mendelian susceptibility to mycobacterial diseases due to partial IFNgammaR1 deficiency; [ORPHA:319569] Autosomal recessive mendelian susceptibility to mycobacterial diseases due to partial IFNgammaR1 deficiency; [ORPHA:99898] Mendelian susceptibility to mycobacterial diseases due to complete IFNgammaR1 deficiency
IFNGR2	[ORPHA:319589] Autosomal dominant mendelian susceptibility to mycobacterial diseases due to partial IFNgammaR2 deficiency; [ORPHA:319574] Autosomal recessive mendelian susceptibility to mycobacterial diseases due to partial IFNgammaR2 deficiency; [ORPHA:319547] Mendelian susceptibility to mycobacterial diseases due to complete IFNgammaR2 deficiency
IFRD1	[ORPHA:98771] Spinocerebellar ataxia type 18
IFT122	[ORPHA:1515] Cranioectodermal dysplasia; [ORPHA:93268] Short rib-polydactyly syndrome Beemer-Langer type
IFT140	[ORPHA:474] Jeune syndrome; [ORPHA:65] Leber congenital amaurosis; [ORPHA:791] Retinitis pigmentosa; [ORPHA:140969] Saldino-Mainzer syndrome
IFT172	[ORPHA:110] Bardet-Biedl syndrome; [ORPHA:474] Jeune syndrome; [ORPHA:791] Retinitis pigmentosa; [ORPHA:140969] Saldino-Mainzer syndrome
IFT27	[ORPHA:110] Bardet-Biedl syndrome
IFT43	[ORPHA:1515] Cranioectodermal dysplasia
IFT52	[ORPHA:1515] Cranioectodermal dysplasia
IFT57	[ORPHA:508501] Oral-facial-digital syndrome with short stature and brachymesophalangy
IFT80	[ORPHA:474] Jeune syndrome; [ORPHA:93268] Short rib-polydactyly syndrome Beemer-Langer type; [ORPHA:93271] Short rib-polydactyly syndrome Verma-Naumoff type
IFT88	[ORPHA:791] Retinitis pigmentosa
IGBP1	[ORPHA:52055] Corpus callosum agenesis-intellectual disability-coloboma-micrognathia syndrome
IGF1	[ORPHA:73272] Growth delay due to insulin-like growth factor type 1 deficiency
IGFALS	[ORPHA:140941] Short stature due to primary acid-labile subunit deficiency
IGHMBP2	[ORPHA:443073] Charcot-Marie-Tooth disease type 2S; [ORPHA:98920] Spinal muscular atrophy with respiratory distress type 1
IGSF3	[ORPHA:451612] Familial congenital nasolacrimal duct obstruction
IKBKB	[ORPHA:397787] Severe combined immunodeficiency due to IKK2 deficiency
IKBKG	[ORPHA:69088] Anhidrotic ectodermal dysplasia-immunodeficiency-osteopetrosis-lymphedema syndrome; [ORPHA:98813] Hypohidrotic ectodermal dysplasia with immunodeficiency; [ORPHA:464] Incontinentia pigmenti; [ORPHA:319612] X-linked mendelian susceptibility to mycobacterial diseases due to IKBKG deficiency
IKZF1	[ORPHA:317473] Pancytopenia due to IKZF1 mutations; [ORPHA:99860] Precursor B-cell acute lymphoblastic leukemia; [ORPHA:36426] Stevens-Johnson syndrome
IL10	[ORPHA:117] Behcet disease; [ORPHA:238569] Immune dysregulation-inflammatory bowel disease-arthritis-recurrent infections syndrome; [ORPHA:536] Systemic lupus erythematosus
IL10RA	[ORPHA:238569] Immune dysregulation-inflammatory bowel disease-arthritis-recurrent infections syndrome
IL11RA	[ORPHA:284149] Craniosynostosis-dental anomalies
IL12A	[ORPHA:117] Behcet disease; [ORPHA:186] Primary biliary cholangitis
IL17RD	[ORPHA:478] Kallmann Syndrome
IL23R	[ORPHA:117] Behcet disease; [ORPHA:206] NON RARE IN EUROPE: Crohn disease; [ORPHA:771] NON RARE IN EUROPE: Ulcerative colitis
IL2RB	[ORPHA:85410] Oligoarticular juvenile idiopathic arthritis; [ORPHA:85408] Rheumatoid factor-negative polyarticular juvenile idiopathic arthritis
IL7R	[ORPHA:39041] OMENN SYNDROME; [ORPHA:169154] T-B+ severe combined immunodeficiency due to IL-7Ralpha deficiency
IMMP2L	[ORPHA:856] NON RARE IN EUROPE: Tourette syndrome
INF2	[ORPHA:93114] Autosomal dominant intermediate Charcot-Marie-Tooth disease type E; [ORPHA:656] Genetic steroid-resistant nephrotic syndrome
ING1	[ORPHA:500481] Squamous cell carcinoma of salivary glands; [ORPHA:494547] Squamous cell carcinoma of the hypopharynx; [ORPHA:494550] Squamous cell carcinoma of the larynx; [ORPHA:502366] Squamous cell carcinoma of the lip; [ORPHA:500464] Squamous cell carcinoma of the nasal cavity and paranasal sinuses; [ORPHA:502363] Squamous cell carcinoma of the oral cavity; [ORPHA:500478] Squamous cell carcin…
INHA	[ORPHA:619] NON RARE IN EUROPE: Primary ovarian failure
INHBA	[ORPHA:213504] Adenocarcinoma of ovary
INPP5E	[ORPHA:475] Joubert Syndrome; [ORPHA:1454] Joubert syndrome with hepatic defect; [ORPHA:220493] Joubert syndrome with ocular defect; [ORPHA:75858] MORM syndrome
INPP5K	[ORPHA:559] Marinesco-Sjogren syndrome
INPPL1	[ORPHA:2746] Opsismodysplasia; [ORPHA:3144] SCHNECKENBECKEN DYSPLASIA
INVS	[ORPHA:93591] Infantile nephronophthisis; [ORPHA:3156] Senior-Loken syndrome
IQCB1	[ORPHA:65] Leber congenital amaurosis; [ORPHA:3156] Senior-Loken syndrome
IQCE	[ORPHA:93334] Postaxial Polydactyly Type A
IRAK1	[ORPHA:93552] Pediatric systemic lupus erythematosus; [ORPHA:536] Systemic lupus erythematosus
IRAK4	[ORPHA:70592] Immunodeficiency due to interleukin-1 receptor-associated kinase-4 deficiency
IRF5	[ORPHA:220393] Diffuse cutaneous systemic sclerosis; [ORPHA:220402] Limited cutaneous systemic sclerosis; [ORPHA:206] NON RARE IN EUROPE: Crohn disease; [ORPHA:771] NON RARE IN EUROPE: Ulcerative colitis; [ORPHA:186] Primary biliary cholangitis; [ORPHA:536] Systemic lupus erythematosus
IRF6	[ORPHA:1300] Autosomal dominant popliteal pterygium syndrome; [ORPHA:141291] Cleft lip and alveolus; [ORPHA:199306] Cleft lip/palate; [ORPHA:199302] Isolated cleft lip; [ORPHA:2227] NON RARE IN EUROPE: Hypodontia; [ORPHA:99798] Oligodontia; [ORPHA:888] Van der Woude syndrome
IRF8	[ORPHA:319600] Mendelian susceptibility to mycobacterial diseases due to partial IRF8 deficiency
ISCA1	[ORPHA:569274] Multiple mitochondrial dysfunctions syndrome type 5
ISCA2	[ORPHA:457406] Multiple mitochondrial dysfunctions syndrome type 4
ISCU	[ORPHA:43115] Hereditary myopathy with lactic acidosis due to ISCU deficiency
ISG15	[ORPHA:319563] Mendelian susceptibility to mycobacterial diseases due to complete ISG15 deficiency
ITCH	[ORPHA:228426] Syndromic multisystem autoimmune disease due to Itch deficiency
ITGA7	[ORPHA:2020] Congenital fiber-type disproportion myopathy; [ORPHA:34520] Congenital muscular dystrophy with integrin alpha-7 deficiency
ITGA8	[ORPHA:1848] Renal agenesis bilateral
ITGB4	[ORPHA:1114] Aplasia cutis congenita; [ORPHA:158684] EPIDERMOLYSIS BULLOSA SIMPLEX WITH PYLORIC ATRESIA; [ORPHA:79402] Intermediate generalized junctional epidermolysis bullosa; [ORPHA:79403] Junctional epidermolysis bullosa with pyloric atresia; [ORPHA:251393] Localized junctional epidermolysis bullosa
ITGB6	[ORPHA:2850] Alopecia-intellectual disability syndrome; [ORPHA:100032] Hypocalcified amelogenesis imperfecta; [ORPHA:100031] Hypoplastic amelogenesis imperfecta
ITK	[ORPHA:538963] Combined immunodeficiency due to ITK deficiency
ITPA	[ORPHA:457375] ITPA-related lethal infantile neurological disorder with cataract and cardiac involvement
ITPR2	[ORPHA:468666] Isolated generalized anhidrosis with normal sweat glands
IVD	[ORPHA:33] ISOVALERIC ACIDEMIA
JAGN1	[ORPHA:423384] Autosomal recessive severe congenital neutropenia due to JAGN1 deficiency
JAK1	[ORPHA:574957] Autosomal recessive mendelian susceptibility to mycobacterial diseases due to partial JAK1 deficiency
JAK3	[ORPHA:35078] T-B+ severe combined immunodeficiency due to JAK3 deficiency
JAM2	[ORPHA:1980] Bilateral striopallidodentate calcinosis
JAM3	[ORPHA:306547] Porencephaly-microcephaly-bilateral congenital cataract syndrome
JPH2	[ORPHA:155] NON RARE IN EUROPE: Familial isolated hypertrophic cardiomyopathy
JPH3	[ORPHA:98934] HUNTINGTON DISEASE-LIKE 2
KANK2	[ORPHA:420686] Woolly hair-palmoplantar keratoderma syndrome
KARS1	[ORPHA:254334] Autosomal recessive intermediate Charcot-Marie-Tooth disease type B; [ORPHA:90636] Autosomal recessive non-syndromic sensorineural deafness type DFNB
KAT6A	[ORPHA:370026] Acute myeloid leukemia with t8; [ORPHA:457193] Autosomal dominant intellectual disability-craniofacial anomalies-cardiac defects syndrome
KAT6B	[ORPHA:3047] Blepharophimosis-intellectual disability syndrome SBBYS type; [ORPHA:85201] Genitopatellar syndrome
KATNB1	[ORPHA:1083] Microlissencephaly
KCNB1	[ORPHA:442835] Non-specific early-onset epileptic encephalopathy
KCNH1	[ORPHA:420561] TEMPLE-BARAITSER SYNDROME; [ORPHA:3473] Zimmermann-Laband syndrome
KCNJ11	[ORPHA:276580] Autosomal dominant hyperinsulinism due to Kir6.2 deficiency; [ORPHA:79644] Autosomal recessive hyperinsulinism due to Kir6.2 deficiency; [ORPHA:79134] DEND syndrome; [ORPHA:276603] Diazoxide-resistant focal hyperinsulinism due to Kir6.2 deficiency; [ORPHA:99989] Intermediate DEND syndrome; [ORPHA:552] MODY; [ORPHA:99885] Permanent neonatal diabetes mellitus; [ORPHA:99886] Transient…
KCNJ13	[ORPHA:65] Leber congenital amaurosis; [ORPHA:91496] SNOWFLAKE VITREORETINAL DEGENERATION
KCNJ5	[ORPHA:37553] Andersen-Tawil Syndrome; [ORPHA:251274] Familial hyperaldosteronism type III; [ORPHA:85142] NON RARE IN EUROPE: Aldosterone-producing adenoma; [ORPHA:101016] Romano-Ward syndrome
KCNJ8	[ORPHA:130] Brugada syndrome; [ORPHA:1517] Hypertrichotic osteochondrodysplasia Cantu type
KCNK3	[ORPHA:275777] Heritable pulmonary arterial hypertension
KCNK9	[ORPHA:166108] Intellectual disability Birk-Barel type
KCNMA1	[ORPHA:79137] Generalized epilepsy-paroxysmal dyskinesia syndrome
KCNN3	[ORPHA:3473] Zimmermann-Laband syndrome
KCNN4	[ORPHA:3202] Dehydrated hereditary stomatocytosis
KCNQ3	[ORPHA:306] Benign familial infantile epilepsy; [ORPHA:1949] Benign familial neonatal epilepsy; [ORPHA:307] Juvenile myoclonic epilepsy
KCNT1	[ORPHA:98784] Autosomal dominant nocturnal frontal lobe epilepsy; [ORPHA:293181] Malignant migrating focal seizures of infancy
KCTD1	[ORPHA:2036] Scalp-ear-nipple syndrome
KCTD17	[ORPHA:36899] MYOCLONUS-DYSTONIA SYNDROME
KCTD7	[ORPHA:263516] Progressive myoclonic epilepsy type 3
KDF1	[ORPHA:1810] Autosomal dominant hypohidrotic ectodermal dysplasia
KDM1A	[ORPHA:477993] Palatal anomalies-widely spaced teeth-facial dysmorphism-developmental delay syndrome
KDM5B	[ORPHA:178469] Autosomal dominant non-syndromic intellectual disability; [ORPHA:88616] Autosomal recessive non-syndromic intellectual disability
KDM5C	[ORPHA:85279] Syndromic X-linked intellectual disability due to JARID1C mutation
KDM6A	[ORPHA:2322] Kabuki syndrome
KDR	[ORPHA:464293] NON RARE IN EUROPE: Infantile capillary hemangioma
KDSR	[ORPHA:317] Erythrokeratodermia variabilis; [ORPHA:316] Progressive symmetric erythrokeratodermia
KEAP1	[ORPHA:276399] Familial multinodular goiter
KERA	[ORPHA:53691] Congenital cornea plana
KHK	[ORPHA:2056] Essential fructosuria
KIAA0319L	[ORPHA:220402] Limited cutaneous systemic sclerosis; [ORPHA:536] Systemic lupus erythematosus
KIF11	[ORPHA:2526] Microcephaly-lymphedema-chorioretinopathy syndrome
KIF14	[ORPHA:2512] Autosomal recessive primary microcephaly; [ORPHA:439897] Lethal fetal cerebrorenogenitourinary agenesis/hypoplasia syndrome
KIF15	[ORPHA:261323] 21q22.11q22.12 microdeletion syndrome
KIF1A	[ORPHA:178469] Autosomal dominant non-syndromic intellectual disability; [ORPHA:101010] Autosomal spastic paraplegia type 30; [ORPHA:970] Hereditary sensory and autonomic neuropathy type 2; [ORPHA:2836] PEHO syndrome
KIF1B	[ORPHA:99946] Autosomal dominant Charcot-Marie-Tooth disease type 2A1; [ORPHA:29072] Hereditary pheochromocytoma-paraganglioma
KIF1C	[ORPHA:397946] Autosomal spastic paraplegia type 58
KIF20A	[ORPHA:75249] Familial isolated restrictive cardiomyopathy
KIF21A	[ORPHA:45358] Congenital fibrosis of extraocular muscles
KIF22	[ORPHA:93360] Spondyloepimetaphyseal dysplasia with multiple dislocations
KIF23	[ORPHA:98870] Congenital dyserythropoietic anemia type III
KIF5A	[ORPHA:324611] Autosomal dominant Charcot-Marie-Tooth disease type 2 due to KIF5A mutation; [ORPHA:100991] Autosomal dominant spastic paraplegia type 10
KIF7	[ORPHA:36] Acrocallosal syndrome; [ORPHA:2189] Hydrolethalus; [ORPHA:166024] Multiple epiphyseal dysplasia Al-Gazali type; [ORPHA:2754] Orofaciodigital syndrome type 6
KIFBP	[ORPHA:66629] GOLDBERG-SHPRINTZEN MEGACOLON SYNDROME
KIT	[ORPHA:566393] Acute mast cell leukemia; [ORPHA:98834] Acute myeloblastic leukemia with maturation; [ORPHA:98829] Acute myeloid leukemia with abnormal bone marrow eosinophils inv16p13q22 or t16; [ORPHA:102724] Acute myeloid leukemia with t8; [ORPHA:280785] Bullous diffuse cutaneous mastocytosis; [ORPHA:566396] Chronic mast cell leukemia; [ORPHA:79455] Cutaneous mastocytoma; [ORPHA:44890] Gastroin…
KIZ	[ORPHA:791] Retinitis pigmentosa
KL	[ORPHA:306661] Familial hyperphosphatemic tumoral calcinosis/Hyperphosphatemic hyperostosis syndrome
KLC2	[ORPHA:320406] Spastic paraplegia-optic atrophy-neuropathy syndrome
KLF1	[ORPHA:293825] Congenital dyserythropoietic anemia type IV; [ORPHA:46532] Hereditary persistence of fetal hemoglobin-beta-thalassemia syndrome; [ORPHA:251380] Hereditary persistence of fetal hemoglobin-sickle cell disease syndrome
KLF11	[ORPHA:552] MODY
KLHDC8B	[ORPHA:98843] Classic Hodgkin lymphoma nodular sclerosis type
KLHL3	[ORPHA:300525] Pseudohypoaldosteronism type 2D
KLHL7	[ORPHA:97297] Bohring-Opitz syndrome; [ORPHA:157820] Cold-induced sweating syndrome; [ORPHA:791] Retinitis pigmentosa
KMT2A	[ORPHA:98831] Acute myeloid leukemia with 11q23 abnormalities; [ORPHA:402017] Acute myeloid leukemia with t9; [ORPHA:98835] Acute undifferentiated leukemia; [ORPHA:199] Cornelia de Lange syndrome; [ORPHA:530995] Mixed phenotype acute leukemia; [ORPHA:99860] Precursor B-cell acute lymphoblastic leukemia; [ORPHA:319182] Wiedemann-Steiner syndrome
KMT2D	[ORPHA:2322] Kabuki syndrome
KMT2E	[ORPHA:528084] Non-specific syndromic intellectual disability
KNG1	[ORPHA:483] Congenital high-molecular-weight kininogen deficiency
KNL1	[ORPHA:2512] Autosomal recessive primary microcephaly
KNSTRN	[ORPHA:221139] Combined immunodeficiency with faciooculoskeletal anomalies
KPNA7	[ORPHA:401959] Partial corpus callosum agenesis-cerebellar vermis hypoplasia with posterior fossa cysts syndrome
KPTN	[ORPHA:397612] Macrocephaly-developmental delay syndrome
KRAS	[ORPHA:1340] CARDIOFACIOCUTANEOUS SYNDROME; [ORPHA:146] Differentiated thyroid carcinoma; [ORPHA:2396] Encephalocraniocutaneous lipomatosis; [ORPHA:1333] Familial pancreatic carcinoma; [ORPHA:86834] Juvenile myelomonocytic leukemia; [ORPHA:2612] Linear nevus sebaceus syndrome; [ORPHA:144] Lynch syndrome; [ORPHA:648] Noonan Syndrome; [ORPHA:251615] Pilomyxoid astrocytoma; [ORPHA:268114] RAS-associ…
KRIT1	[ORPHA:221061] Familial cerebral cavernous malformation
KSR2	[ORPHA:521399] NON RARE IN EUROPE: Non rare obesity
KY	[ORPHA:496689] Kyphoscoliosis-lateral tongue atrophy-hereditary spastic paraplegia syndrome; [ORPHA:496686] Kyphosis-lateral tongue atrophy-myofibrillar myopathy syndrome
KYNU	[ORPHA:521438] Congenital vertebral-cardiac-renal anomalies syndrome; [ORPHA:79155] Hydroxykynureninuria
L2HGDH	[ORPHA:79314] L-2-HYDROXYGLUTARIC ACIDURIA
LACC1	[ORPHA:85414] Systemic-onset juvenile idiopathic arthritis
LAGE3	[ORPHA:2065] GALLOWAY-MOWAT SYNDROME
LAMA2	[ORPHA:258] Laminin subunit alpha 2-related congenital muscular dystrophy
LAMA3	[ORPHA:79402] Intermediate generalized junctional epidermolysis bullosa; [ORPHA:2407] Laryngo-onycho-cutaneous syndrome; [ORPHA:79404] Severe generalized junctional epidermolysis bullosa
LAMA4	[ORPHA:154] Familial isolated dilated cardiomyopathy
LAMA5	[ORPHA:521450] LAMA5-related multisystemic syndrome
LAMB1	[ORPHA:352682] Cobblestone lissencephaly without muscular or ocular involvement
LAMB2	[ORPHA:2670] PIERSON SYNDROME; [ORPHA:98915] Synaptic congenital myasthenic syndromes
LAMC2	[ORPHA:79402] Intermediate generalized junctional epidermolysis bullosa; [ORPHA:79404] Severe generalized junctional epidermolysis bullosa
LAMC3	[ORPHA:280640] Occipital pachygyria and polymicrogyria
LAMP2	[ORPHA:34587] Glycogen storage disease due to LAMP-2 deficiency
LAMTOR2	[ORPHA:90023] Primary immunodeficiency syndrome due to LAMTOR2 deficiency
LARGE1	[ORPHA:370968] Congenital muscular dystrophy with intellectual disability; [ORPHA:588] Muscle-eye-brain disease; [ORPHA:899] Walker-Warburg syndrome
LARP7	[ORPHA:319671] ALAZAMI SYNDROME
LARS2	[ORPHA:528091] Hydrops-lactic acidosis-sideroblastic anemia-multisystemic failure syndrome; [ORPHA:2855] Perrault syndrome
LAS1L	[ORPHA:404521] Spinal muscular atrophy with respiratory distress type 2; [ORPHA:3459] Wilson-Turner syndrome
LBR	[ORPHA:1426] Greenberg dysplasia; [ORPHA:448267] Regressive spondylometaphyseal dysplasia; [ORPHA:779] Reynolds syndrome
LCA5	[ORPHA:65] Leber congenital amaurosis; [ORPHA:364055] Severe early-childhood-onset retinal dystrophy
LCAT	[ORPHA:79293] Familial LCAT deficiency; [ORPHA:79292] FISH-EYE DISEASE
LCK	[ORPHA:280142] Severe combined immunodeficiency due to LCK deficiency
LCT	[ORPHA:53690] Congenital lactase deficiency; [ORPHA:319681] NON RARE IN EUROPE: Lactase non-persistence in adulthood
LDHA	[ORPHA:284426] Glycogen storage disease due to lactate dehydrogenase M-subunit deficiency
LDHB	[ORPHA:284435] Glycogen storage disease due to lactate dehydrogenase H-subunit deficiency
LEMD3	[ORPHA:94063] 12q14 microdeletion syndrome; [ORPHA:1306] Buschke-Ollendorff syndrome; [ORPHA:166119] Isolated osteopoikilosis; [ORPHA:1879] Melorheostosis with osteopoikilosis
LEPR	[ORPHA:179494] Obesity due to leptin receptor gene deficiency
LETM1	[ORPHA:280] Wolf-Hirschhorn syndrome
LFNG	[ORPHA:2311] Autosomal recessive spondylocostal dysostosis
LHCGR	[ORPHA:3000] Familial male-limited precocious puberty; [ORPHA:96265] Leydig cell hypoplasia due to complete LH resistance; [ORPHA:96266] Leydig cell hypoplasia due to partial LH resistance; [ORPHA:619] NON RARE IN EUROPE: Primary ovarian failure
LHFPL5	[ORPHA:90636] Autosomal recessive non-syndromic sensorineural deafness type DFNB
LHX3	[ORPHA:226307] Hypothyroidism due to deficient transcription factors involved in pituitary development or function; [ORPHA:231720] Non-acquired combined pituitary hormone deficiency-sensorineural hearing loss-spine abnormalities syndrome
LHX4	[ORPHA:95494] Combined pituitary hormone deficiencies genetic forms; [ORPHA:226307] Hypothyroidism due to deficient transcription factors involved in pituitary development or function; [ORPHA:95496] Pituitary stalk interruption syndrome; [ORPHA:85442] Short stature-pituitary and cerebellar defects-small sella turcica syndrome
LIAS	[ORPHA:401859] Lipoic acid synthetase deficiency
LIG4	[ORPHA:235] Dubowitz syndrome; [ORPHA:99812] LIG4 SYNDROME; [ORPHA:39041] OMENN SYNDROME
LIN28B	[ORPHA:635] Neuroblastoma
LIPE	[ORPHA:435660] LIPE-related familial partial lipodystrophy
LIPI	[ORPHA:413] NON RARE IN EUROPE: Hyperlipoproteinemia type 4
LIPT1	[ORPHA:255241] Leigh syndrome with leukodystrophy; [ORPHA:401862] LIPOYLTRANSFERASE 1 DEFICIENCY
LIPT2	[ORPHA:447795] Lipoyl transferase 2 deficiency
LMAN1	[ORPHA:35909] Combined deficiency of factor V and factor VIII
LMBR1	[ORPHA:931] Acheiropodia; [ORPHA:3332] Hypoplastic tibiae-postaxial polydactyly syndrome; [ORPHA:2378] Laurin-Sandrow syndrome; [ORPHA:93336] Polydactyly of a triphalangeal thumb; [ORPHA:93321] Radial hemimelia; [ORPHA:93405] Syndactyly type 4; [ORPHA:2950] TRIPHALANGEAL THUMB-POLYSYNDACTYLY SYNDROME
LMBRD1	[ORPHA:79284] Methylmalonic acidemia with homocystinuria type cblF
LMNA	[ORPHA:79474] Atypical Werner syndrome; [ORPHA:98853] Autosomal dominant Emery-Dreifuss muscular dystrophy; [ORPHA:98855] Autosomal recessive Emery-Dreifuss muscular dystrophy; [ORPHA:280365] Autosomal semi-dominant severe lipodystrophic laminopathy; [ORPHA:98856] Charcot-Marie-Tooth disease type 2B1; [ORPHA:157973] Congenital muscular dystrophy due to LMNA mutation; [ORPHA:2229] Dilated cardiomy…
LMNB2	[ORPHA:79087] Acquired partial lipodystrophy; [ORPHA:457265] Progressive myoclonic epilepsy type 9
LMO1	[ORPHA:635] Neuroblastoma
LMOD3	[ORPHA:171430] Severe congenital nemaline myopathy; [ORPHA:171436] Typical nemaline myopathy
LONP1	[ORPHA:1458] CODAS syndrome; [ORPHA:79243] PYRUVATE DEHYDROGENASE E1-ALPHA DEFICIENCY
LOXHD1	[ORPHA:90636] Autosomal recessive non-syndromic sensorineural deafness type DFNB
LOXL1	[ORPHA:529819] NON RARE IN EUROPE: Exfoliation syndrome
LPAR4	[ORPHA:146] Differentiated thyroid carcinoma
LPIN2	[ORPHA:77297] MAJEED SYNDROME
LPL	[ORPHA:309015] Familial lipoprotein lipase deficiency
LRBA	[ORPHA:445018] Combined immunodeficiency due to LRBA deficiency
LRIG2	[ORPHA:2704] Ochoa syndrome
LRIT3	[ORPHA:215] Congenital stationary night blindness
LRMDA	[ORPHA:352745] Oculocutaneous albinism type 7
LRP2	[ORPHA:2143] DONNAI-BARROW SYNDROME
LRP5	[ORPHA:2783] Autosomal dominant osteopetrosis type 1; [ORPHA:2790] ENDOSTEAL HYPEROSTOSIS WORTH TYPE; [ORPHA:891] Familial exudative vitreoretinopathy; [ORPHA:3416] HYPEROSTOSIS CORTICALIS GENERALISATA; [ORPHA:2924] Isolated polycystic liver disease; [ORPHA:498481] LRP5-related primary osteoporosis; [ORPHA:2788] OSTEOPOROSIS-PSEUDOGLIOMA SYNDROME; [ORPHA:178377] Osteosclerosis-developmental delay…
LRP6	[ORPHA:411969] NON RARE IN EUROPE: Metabolic syndrome; [ORPHA:99798] Oligodontia
LRPAP1	[ORPHA:98619] Rare isolated myopia
LRPPRC	[ORPHA:70472] Congenital lactic acidosis Saguenay-Lac-Saint-Jean type
LRRC51	[ORPHA:90636] Autosomal recessive non-syndromic sensorineural deafness type DFNB
LRRC56	[ORPHA:244] Primary ciliary dyskinesia
LRRC8A	[ORPHA:33110] Autosomal agammaglobulinemia
LRRK2	[ORPHA:411602] Hereditary late-onset Parkinson disease; [ORPHA:2828] Young-onset Parkinson disease
LRSAM1	[ORPHA:300319] Charcot-Marie-Tooth disease type 2P
LSS	[ORPHA:2850] Alopecia-intellectual disability syndrome; [ORPHA:55654] Hypotrichosis simplex; [ORPHA:98994] Total early-onset cataract
LTBP3	[ORPHA:969] ACROMICRIC DYSPLASIA; [ORPHA:2899] Brachyolmia-amelogenesis imperfecta syndrome; [ORPHA:2623] Geleophysic dysplasia; [ORPHA:2227] NON RARE IN EUROPE: Hypodontia
LYRM7	[ORPHA:1460] Isolated complex III deficiency
LYST	[ORPHA:352723] Attenuated Chediak-Higashi syndrome; [ORPHA:167] Chediak-Higashi syndrome
LYZ	[ORPHA:93561] ALys amyloidosis
LZTFL1	[ORPHA:110] Bardet-Biedl syndrome
LZTR1	[ORPHA:251579] Giant cell glioblastoma; [ORPHA:251576] Gliosarcoma; [ORPHA:648] Noonan Syndrome; [ORPHA:93921] Schwannomatosis
MAB21L2	[ORPHA:424099] Colobomatous microphthalmia-rhizomelic dysplasia syndrome
MAFB	[ORPHA:233] Duane retraction syndrome; [ORPHA:529574] Duane retraction syndrome with congenital deafness; [ORPHA:2774] Multicentric carpo-tarsal osteolysis with or without nephropathy
MAG	[ORPHA:459056] Autosomal recessive spastic paraplegia type 75
MAK	[ORPHA:791] Retinitis pigmentosa
MALT1	[ORPHA:397964] Combined immunodeficiency due to MALT1 deficiency; [ORPHA:52417] MALT lymphoma
MAN2B1	[ORPHA:309288] Alpha-mannosidosis adult form; [ORPHA:309282] Alpha-mannosidosis infantile form
MANBA	[ORPHA:118] BETA-MANNOSIDOSIS
MAP1B	[ORPHA:98892] Periventricular nodular heterotopia
MAP2K1	[ORPHA:1340] CARDIOFACIOCUTANEOUS SYNDROME
MAP3K7	[ORPHA:3238] CARDIOSPONDYLOCARPOFACIAL SYNDROME; [ORPHA:1826] FRONTOMETAPHYSEAL DYSPLASIA
MAPK1	[ORPHA:261330] Distal 22q11.2 microdeletion syndrome
MAPK10	[ORPHA:2382] Lennox-Gastaut syndrome
MAPKAPK3	[ORPHA:466718] Martinique crinkled retinal pigment epitheliopathy
MAPRE2	[ORPHA:2505] Multiple benign circumferential skin creases on limbs
MARS1	[ORPHA:397735] Autosomal dominant Charcot-Marie-Tooth disease type 2U; [ORPHA:401835] Autosomal recessive spastic paraplegia type 70; [ORPHA:440427] Severe early-onset pulmonary alveolar proteinosis due to MARS deficiency
MARS2	[ORPHA:314603] Autosomal recessive spastic ataxia with leukoencephalopathy; [ORPHA:447954] Combined oxidative phosphorylation defect type 25
MARVELD2	[ORPHA:90636] Autosomal recessive non-syndromic sensorineural deafness type DFNB
MASP2	[ORPHA:331187] Immunodeficiency due to MASP-2 deficiency
MASTL	[ORPHA:168629] Autosomal thrombocytopenia with normal platelets
MAT1A	[ORPHA:168598] Brain demyelination due to methionine adenosyltransferase deficiency
MAT2A	[ORPHA:91387] Familial thoracic aortic aneurysm and aortic dissection
MAX	[ORPHA:29072] Hereditary pheochromocytoma-paraganglioma
MBD5	[ORPHA:228402] 2q23.1 microdeletion syndrome; [ORPHA:178469] Autosomal dominant non-syndromic intellectual disability
MBOAT7	[ORPHA:88616] Autosomal recessive non-syndromic intellectual disability
MBTPS2	[ORPHA:85284] BRESEK syndrome; [ORPHA:2273] Ichthyosis follicularis-alopecia-photophobia syndrome; [ORPHA:2340] Keratosis follicularis spinulosa decalvans; [ORPHA:659] Mutilating palmoplantar keratoderma with periorificial keratotic plaques; [ORPHA:666] OSTEOGENESIS IMPERFECTA
MC1R	[ORPHA:618] Familial melanoma; [ORPHA:626] Large congenital melanocytic nevus; [ORPHA:79432] Oculocutaneous albinism type 2
MC2R	[ORPHA:361] Familial glucocorticoid deficiency
MC4R	[ORPHA:71529] Obesity due to melanocortin 4 receptor deficiency
MCAT	[ORPHA:98676] Autosomal recessive isolated optic atrophy
MCCC1	[ORPHA:6] 3-Methylcrotonyl-CoA Carboxylase Deficiency
MCCC2	[ORPHA:6] 3-Methylcrotonyl-CoA Carboxylase Deficiency
MCEE	[ORPHA:308425] Methylmalonic acidemia due to methylmalonyl-CoA epimerase deficiency
MCFD2	[ORPHA:35909] Combined deficiency of factor V and factor VIII
MCIDAS	[ORPHA:244] Primary ciliary dyskinesia
MCM2	[ORPHA:90635] Autosomal dominant non-syndromic sensorineural deafness type DFNA
MCM4	[ORPHA:75391] Primary immunodeficiency with natural-killer cell deficiency and adrenal insufficiency
MCM6	[ORPHA:319681] NON RARE IN EUROPE: Lactase non-persistence in adulthood
MCM8	[ORPHA:619] NON RARE IN EUROPE: Primary ovarian failure
MCM9	[ORPHA:444048] 46XX ovarian dysgenesis-short stature syndrome
MCOLN1	[ORPHA:578] Mucolipidosis type IV
MCPH1	[ORPHA:2512] Autosomal recessive primary microcephaly
MDH2	[ORPHA:29072] Hereditary pheochromocytoma-paraganglioma
MDM2	[ORPHA:99970] Dedifferentiated liposarcoma; [ORPHA:524] Li-Fraumeni syndrome; [ORPHA:99971] Well-differentiated liposarcoma
MECOM	[ORPHA:402020] Acute myeloid leukemia with inv3q21q26.2 or t3; [ORPHA:52688] MYELODYSPLASTIC SYNDROME; [ORPHA:71289] Radio-ulnar synostosis-amegakaryocytic thrombocytopenia syndrome
MECR	[ORPHA:508093] MEPAN syndrome
MED12	[ORPHA:293707] Blepharophimosis-intellectual disability syndrome MKB type; [ORPHA:93932] FG syndrome type 1; [ORPHA:776] LUJAN-FRYNS SYNDROME; [ORPHA:777] X-linked non-syndromic intellectual disability
MED17	[ORPHA:402364] Infantile cerebral and cerebellar atrophy with postnatal progressive microcephaly
MED23	[ORPHA:88616] Autosomal recessive non-syndromic intellectual disability
MED25	[ORPHA:88616] Autosomal recessive non-syndromic intellectual disability; [ORPHA:464738] Basel-Vanagaite-Smirin-Yosef syndrome; [ORPHA:101101] Charcot-Marie-Tooth disease type 2B2
MEGF10	[ORPHA:439212] Early-onset myopathy-areflexia-respiratory distress-dysphagia syndrome
MEGF8	[ORPHA:65759] CARPENTER SYNDROME
MEIOB	[ORPHA:399805] Male infertility with azoospermia or oligozoospermia due to single gene mutation
MEN1	[ORPHA:99879] Familial isolated hyperparathyroidism; [ORPHA:97279] Insulinoma; [ORPHA:652] Multiple endocrine neoplasia type 1; [ORPHA:314790] Null pituitary adenoma; [ORPHA:99725] Pituitary gigantism; [ORPHA:2965] Prolactinoma; [ORPHA:314786] Silent pituitary adenoma
MEOX1	[ORPHA:2345] Isolated Klippel-Feil syndrome
MET	[ORPHA:90636] Autosomal recessive non-syndromic sensorineural deafness type DFNB; [ORPHA:47044] Hereditary papillary renal cell carcinoma; [ORPHA:106] NON RARE IN EUROPE: Autism; [ORPHA:488265] Osteofibrous dysplasia; [ORPHA:319298] Papillary renal cell carcinoma; [ORPHA:33402] Pediatric hepatocellular carcinoma
METTL23	[ORPHA:88616] Autosomal recessive non-syndromic intellectual disability
METTL5	[ORPHA:2512] Autosomal recessive primary microcephaly
MFAP5	[ORPHA:91387] Familial thoracic aortic aneurysm and aortic dissection
MFN2	[ORPHA:99947] Autosomal dominant Charcot-Marie-Tooth disease type 2A2; [ORPHA:64751] Hereditary motor and sensory neuropathy type 5; [ORPHA:90120] Hereditary motor and sensory neuropathy type 6; [ORPHA:2398] Multiple symmetric lipomatosis; [ORPHA:90118] Severe early-onset axonal neuropathy due to MFN2 deficiency
MFRP	[ORPHA:251279] Microphthalmia-retinitis pigmentosa-foveoschisis-optic disc drusen syndrome; [ORPHA:35612] Nanophthalmos
MFSD8	[ORPHA:228366] CLN7 disease
MGAT2	[ORPHA:79329] MGAT2-CDG
MGME1	[ORPHA:352447] Progressive external ophthalmoplegia-myopathy-emaciation syndrome
MGMT	[ORPHA:618] Familial melanoma; [ORPHA:251579] Giant cell glioblastoma; [ORPHA:251576] Gliosarcoma
MGP	[ORPHA:85202] Keutel syndrome
MIB1	[ORPHA:54260] Left ventricular noncompaction
MIB2	[ORPHA:54260] Left ventricular noncompaction
MICOS13	[ORPHA:67047] 3-Methylglutaconic aciduria type 3
MICU1	[ORPHA:401768] Proximal myopathy with extrapyramidal signs
MID2	[ORPHA:777] X-linked non-syndromic intellectual disability
MIF	[ORPHA:85414] Systemic-onset juvenile idiopathic arthritis
MIPEP	[ORPHA:478049] Lethal left ventricular non-compaction-seizures-hypotonia-cataract-developmental delay syndrome
MKKS	[ORPHA:110] Bardet-Biedl syndrome; [ORPHA:2473] McKusick-Kaufman syndrome
MKS1	[ORPHA:110] Bardet-Biedl syndrome; [ORPHA:475] Joubert Syndrome; [ORPHA:220493] Joubert syndrome with ocular defect; [ORPHA:564] Meckel syndrome
MLC1	[ORPHA:2478] Megalencephalic leukoencephalopathy with subcortical cysts
MLH1	[ORPHA:252202] Constitutional mismatch repair deficiency syndrome; [ORPHA:144] Lynch syndrome; [ORPHA:587] Muir-Torre syndrome
MLH3	[ORPHA:144] Lynch syndrome
MLLT10	[ORPHA:99861] Precursor T-cell acute lymphoblastic leukemia
MLLT3	[ORPHA:402017] Acute myeloid leukemia with t9
MLPH	[ORPHA:79478] Griscelli syndrome type 3
MLX	[ORPHA:3287] Takayasu arteritis
MLYCD	[ORPHA:943] Malonic aciduria
MMAA	[ORPHA:79310] Vitamin B12-responsive methylmalonic acidemia type cblA
MMAB	[ORPHA:79311] Vitamin B12-responsive methylmalonic acidemia type cblB
MMACHC	[ORPHA:79282] Methylmalonic acidemia with homocystinuria type cblC
MMEL1	[ORPHA:186] Primary biliary cholangitis
MMP14	[ORPHA:371428] Multicentric osteolysis-nodulosis-arthropathy spectrum
MMP19	[ORPHA:464760] Familial cavitary optic disc anomaly
MMP2	[ORPHA:371428] Multicentric osteolysis-nodulosis-arthropathy spectrum
MMP21	[ORPHA:157769] Situs ambiguus; [ORPHA:101063] Situs inversus totalis
MMP9	[ORPHA:1040] Metaphyseal anadysplasia
MMUT	[ORPHA:79312] Vitamin B12-unresponsive methylmalonic acidemia type mut-; [ORPHA:289916] Vitamin B12-unresponsive methylmalonic acidemia type mut0
MNX1	[ORPHA:1552] CURRARINO SYNDROME
MOCOS	[ORPHA:93602] Xanthinuria type II
MOCS1	[ORPHA:308386] Sulfite oxidase deficiency due to molybdenum cofactor deficiency type A
MOGS	[ORPHA:79330] MOGS-CDG
MORC2	[ORPHA:466768] Autosomal dominant Charcot-Marie-Tooth disease type 2Z
MPC1	[ORPHA:447784] MITOCHONDRIAL PYRUVATE CARRIER DEFICIENCY
MPDZ	[ORPHA:269505] Congenital communicating hydrocephalus
MPI	[ORPHA:79319] MPI-CDG
MPL	[ORPHA:3319] Congenital amegakaryocytic thrombocytopenia; [ORPHA:3318] Essential thrombocythemia; [ORPHA:71493] Familial thrombocytosis; [ORPHA:397692] Hereditary isolated aplastic anemia; [ORPHA:729] POLYCYTHEMIA VERA; [ORPHA:824] Primary myelofibrosis
MPLKIP	[ORPHA:33364] Trichothiodystrophy
MPV17	[ORPHA:255229] Navajo neurohepatopathy
MPZ	[ORPHA:99942] Autosomal dominant Charcot-Marie-Tooth disease type 2I; [ORPHA:99943] Autosomal dominant Charcot-Marie-Tooth disease type 2J; [ORPHA:100046] Autosomal dominant intermediate Charcot-Marie-Tooth disease type D; [ORPHA:324585] Autosomal dominant intermediate Charcot-Marie-Tooth disease with neuropathic pain; [ORPHA:101082] Charcot-Marie-Tooth disease type 1B; [ORPHA:64748] Dejerine-Sot…
MRPL3	[ORPHA:319509] Combined oxidative phosphorylation defect type 9
MRPL44	[ORPHA:352563] Infantile hypertrophic cardiomyopathy due to MRPL44 deficiency
MRPS16	[ORPHA:254920] Combined oxidative phosphorylation defect type 2
MRPS22	[ORPHA:243] 46XX gonadal dysgenesis; [ORPHA:137908] Hypotonia with lactic acidemia and hyperammonemia
MRPS7	[ORPHA:457223] Syndromic sensorineural deafness due to combined oxidative phosphorylation defect
MSH2	[ORPHA:252202] Constitutional mismatch repair deficiency syndrome; [ORPHA:144] Lynch syndrome; [ORPHA:587] Muir-Torre syndrome
MSH3	[ORPHA:480536] MSH3-related attenuated familial adenomatous polyposis
MSH5	[ORPHA:619] NON RARE IN EUROPE: Primary ovarian failure
MSH6	[ORPHA:252202] Constitutional mismatch repair deficiency syndrome; [ORPHA:144] Lynch syndrome; [ORPHA:587] Muir-Torre syndrome
MSMO1	[ORPHA:488168] Microcephaly-congenital cataract-psoriasiform dermatitis syndrome
MSRB3	[ORPHA:90636] Autosomal recessive non-syndromic sensorineural deafness type DFNB
MST1	[ORPHA:171] Primary sclerosing cholangitis
MSTO1	[ORPHA:502423] Mitochondrial myopathy-cerebellar ataxia-pigmentary retinopathy syndrome
MTAP	[ORPHA:85182] Diaphyseal medullary stenosis-bone malignancy syndrome
MTHFR	[ORPHA:268392] Cervical spina bifida aperta; [ORPHA:268762] Cervical spina bifida cystica; [ORPHA:268397] Cervicothoracic spina bifida aperta; [ORPHA:268766] Cervicothoracic spina bifida cystica; [ORPHA:395] Homocystinuria due to methylene tetrahydrofolate reductase deficiency; [ORPHA:563609] Isolated anencephaly; [ORPHA:563612] Isolated exencephaly; [ORPHA:268388] Lumbosacral spina bifida aperta…
MTM1	[ORPHA:596] X-linked centronuclear myopathy; [ORPHA:456328] X-linked myotubular myopathy-abnormal genitalia syndrome
MTMR14	[ORPHA:169189] Autosomal dominant centronuclear myopathy
MTMR2	[ORPHA:99955] CHARCOT-MARIE-TOOTH DISEASE TYPE 4B1
MTO1	[ORPHA:314637] Mitochondrial hypertrophic cardiomyopathy with lactic acidosis due to MTO1 deficiency
MTOR	[ORPHA:269001] Isolated focal cortical dysplasia type IIa; [ORPHA:269008] Isolated focal cortical dysplasia type IIb; [ORPHA:457485] Macrocephaly-intellectual disability-neurodevelopmental disorder-small thorax syndrome
MTPAP	[ORPHA:254343] Autosomal recessive spastic ataxia-optic atrophy-dysarthria syndrome
MTR	[ORPHA:2170] Methylcobalamin deficiency type cblG
MTRFR	[ORPHA:320375] Autosomal recessive spastic paraplegia type 55; [ORPHA:254930] Combined oxidative phosphorylation defect type 7
MTRR	[ORPHA:2169] Methylcobalamin deficiency type cblE
MTTP	[ORPHA:14] ABETALIPOPROTEINEMIA; [ORPHA:426] NON RARE IN EUROPE: Familial hypobetalipoproteinemia
MUSK	[ORPHA:994] FETAL AKINESIA DEFORMATION SEQUENCE; [ORPHA:98913] Postsynaptic congenital myasthenic syndromes
MUTYH	[ORPHA:247798] MUTYH-related attenuated familial adenomatous polyposis
MVK	[ORPHA:79152] Disseminated superficial actinic porokeratosis; [ORPHA:343] Hyperimmunoglobulinemia D with periodic fever; [ORPHA:29] MEVALONIC ACIDURIA; [ORPHA:735] Porokeratosis of Mibelli
MYB	[ORPHA:86849] Acute basophilic leukemia; [ORPHA:251671] Angiocentric glioma; [ORPHA:99861] Precursor T-cell acute lymphoblastic leukemia
MYBPC1	[ORPHA:1146] Distal arthrogryposis type 1; [ORPHA:137783] lethal congenital contracture syndrome type 3; [ORPHA:498693] MYBPC1-related autosomal recessive non-lethal arthrogryposis multiplex congenita syndrome
MYBPC3	[ORPHA:154] Familial isolated dilated cardiomyopathy; [ORPHA:54260] Left ventricular noncompaction; [ORPHA:155] NON RARE IN EUROPE: Familial isolated hypertrophic cardiomyopathy
MYCN	[ORPHA:391641] Feingold syndrome type 1; [ORPHA:357027] Hereditary retinoblastoma; [ORPHA:635] Neuroblastoma; [ORPHA:357034] Non-hereditary retinoblastoma
MYD88	[ORPHA:183713] Bacterial susceptibility due to TLR signaling pathway deficiency; [ORPHA:33226] Waldenstrom macroglobulinemia
MYF6	[ORPHA:169189] Autosomal dominant centronuclear myopathy
MYH14	[ORPHA:90635] Autosomal dominant non-syndromic sensorineural deafness type DFNA; [ORPHA:171215] Low isolated anorectal malformation; [ORPHA:397744] Peripheral neuropathy-myopathy-hoarseness-hearing loss syndrome
MYL1	[ORPHA:544602] Congenital myopathy with reduced type 2 muscle fibers
MYMK	[ORPHA:1358] CAREY-FINEMAN-ZITER SYNDROME
MYO1C	[ORPHA:90635] Autosomal dominant non-syndromic sensorineural deafness type DFNA
MYO1E	[ORPHA:656] Genetic steroid-resistant nephrotic syndrome
MYO1H	[ORPHA:661] Ondine syndrome
MYO3A	[ORPHA:90636] Autosomal recessive non-syndromic sensorineural deafness type DFNB
MYO5B	[ORPHA:480491] MYO5B-related progressive familial intrahepatic cholestasis; [ORPHA:2290] MICROVILLUS INCLUSION DISEASE; [ORPHA:79306] Progressive familial intrahepatic cholestasis type 1
MYO6	[ORPHA:90635] Autosomal dominant non-syndromic sensorineural deafness type DFNA; [ORPHA:90636] Autosomal recessive non-syndromic sensorineural deafness type DFNB; [ORPHA:228012] Progressive sensorineural hearing loss-hypertrophic cardiomyopathy syndrome
MYO7A	[ORPHA:90635] Autosomal dominant non-syndromic sensorineural deafness type DFNA; [ORPHA:90636] Autosomal recessive non-syndromic sensorineural deafness type DFNB; [ORPHA:231169] Usher syndrome type 1; [ORPHA:231178] Usher syndrome type 2
MYOC	[ORPHA:98976] Congenital glaucoma; [ORPHA:98977] Juvenile glaucoma
MYOD1	[ORPHA:994] FETAL AKINESIA DEFORMATION SEQUENCE
MYORG	[ORPHA:1980] Bilateral striopallidodentate calcinosis
MYOT	[ORPHA:266] Autosomal dominant limb-girdle muscular dystrophy type 1A; [ORPHA:98911] Distal myotilinopathy; [ORPHA:268129] Spheroid body myopathy
MYPN	[ORPHA:171881] Cap myopathy; [ORPHA:171439] Childhood-onset nemaline myopathy; [ORPHA:154] Familial isolated dilated cardiomyopathy; [ORPHA:75249] Familial isolated restrictive cardiomyopathy; [ORPHA:155] NON RARE IN EUROPE: Familial isolated hypertrophic cardiomyopathy
MYT1L	[ORPHA:178469] Autosomal dominant non-syndromic intellectual disability; [ORPHA:528084] Non-specific syndromic intellectual disability
NAA10	[ORPHA:568] Microphthalmia Lenz type; [ORPHA:276432] OGDEN SYNDROME
NAB2	[ORPHA:2126] Solitary fibrous tumor/hemangiopericytoma
NADK2	[ORPHA:431361] Progressive encephalopathy with leukodystrophy due to DECR deficiency
NADSYN1	[ORPHA:521438] Congenital vertebral-cardiac-renal anomalies syndrome
NAGA	[ORPHA:79279] Alpha-N-acetylgalactosaminidase deficiency type 1; [ORPHA:79280] Alpha-N-acetylgalactosaminidase deficiency type 2; [ORPHA:79281] Alpha-N-acetylgalactosaminidase deficiency type 3
NAGLU	[ORPHA:447964] Autosomal dominant Charcot-Marie-Tooth disease type 2V; [ORPHA:79270] Sanfilippo syndrome type B
NAGS	[ORPHA:927] Hyperammonemia due to N-acetylglutamate synthase deficiency
NALCN	[ORPHA:562528] Congenital limbs-face contractures-hypotonia-developmental delay syndrome; [ORPHA:1146] Distal arthrogryposis type 1; [ORPHA:2053] Freeman-Sheldon syndrome; [ORPHA:371364] Hypotonia-speech impairment-severe cognitive delay syndrome; [ORPHA:1147] Sheldon-Hall syndrome
NANOS1	[ORPHA:399805] Male infertility with azoospermia or oligozoospermia due to single gene mutation; [ORPHA:399808] Male infertility with teratozoospermia due to single gene mutation
NARS2	[ORPHA:90636] Autosomal recessive non-syndromic sensorineural deafness type DFNB; [ORPHA:444458] Combined oxidative phosphorylation defect type 24
NAXD	[ORPHA:555402] NADPHX dehydratase deficiency
NAXE	[ORPHA:555407] NADPHX epimerase deficiency
NBAS	[ORPHA:464724] Fever-associated acute infantile liver failure syndrome; [ORPHA:391677] Short stature-optic atrophy-Pelger-Huet anomaly syndrome
NBEAL2	[ORPHA:721] GRAY PLATELET SYNDROME
NBN	[ORPHA:1331] Familial prostate cancer; [ORPHA:145] Hereditary breast and ovarian cancer syndrome; [ORPHA:647] NIJMEGEN BREAKAGE SYNDROME
NCAPD3	[ORPHA:2512] Autosomal recessive primary microcephaly
NCF1	[ORPHA:379] Chronic granulomatous disease; [ORPHA:904] Williams syndrome
NCF2	[ORPHA:379] Chronic granulomatous disease
NCF4	[ORPHA:379] Chronic granulomatous disease; [ORPHA:206] NON RARE IN EUROPE: Crohn disease
NCOA4	[ORPHA:146] Differentiated thyroid carcinoma
NCSTN	[ORPHA:387] NON RARE IN EUROPE: Hidradenitis suppurativa
NDE1	[ORPHA:2177] Hydranencephaly; [ORPHA:1083] Microlissencephaly; [ORPHA:443162] NDE1-related microhydranencephaly
NDNF	[ORPHA:478] Kallmann Syndrome
NDP	[ORPHA:190] Coats disease; [ORPHA:891] Familial exudative vitreoretinopathy; [ORPHA:649] NORRIE DISEASE; [ORPHA:91495] Persistent hyperplastic primary vitreous; [ORPHA:90050] RETINOPATHY OF PREMATURITY
NDUFA1	[ORPHA:2609] Isolated complex I deficiency
NDUFA10	[ORPHA:255241] Leigh syndrome with leukodystrophy
NDUFA11	[ORPHA:2609] Isolated complex I deficiency
NDUFA12	[ORPHA:255241] Leigh syndrome with leukodystrophy
NDUFA13	[ORPHA:146] Differentiated thyroid carcinoma; [ORPHA:255241] Leigh syndrome with leukodystrophy
NDUFA2	[ORPHA:85136] Cystic leukoencephalopathy without megalencephaly; [ORPHA:255241] Leigh syndrome with leukodystrophy
NDUFA6	[ORPHA:2609] Isolated complex I deficiency
NDUFAF1	[ORPHA:2609] Isolated complex I deficiency
NDUFAF2	[ORPHA:2609] Isolated complex I deficiency; [ORPHA:255241] Leigh syndrome with leukodystrophy
NDUFAF3	[ORPHA:2609] Isolated complex I deficiency; [ORPHA:70474] Leigh syndrome with cardiomyopathy
NDUFAF4	[ORPHA:2609] Isolated complex I deficiency
NDUFAF5	[ORPHA:2609] Isolated complex I deficiency; [ORPHA:255241] Leigh syndrome with leukodystrophy
NDUFAF6	[ORPHA:255241] Leigh syndrome with leukodystrophy; [ORPHA:3337] Primary Fanconi renotubular syndrome
NDUFAF8	[ORPHA:2609] Isolated complex I deficiency
NDUFB10	[ORPHA:2609] Isolated complex I deficiency
NDUFB11	[ORPHA:2609] Isolated complex I deficiency; [ORPHA:2556] MICROPHTHALMIA WITH LINEAR SKIN DEFECTS SYNDROME
NDUFB3	[ORPHA:2609] Isolated complex I deficiency
NDUFB8	[ORPHA:70474] Leigh syndrome with cardiomyopathy
NDUFB9	[ORPHA:2609] Isolated complex I deficiency
NDUFS1	[ORPHA:2609] Isolated complex I deficiency; [ORPHA:255241] Leigh syndrome with leukodystrophy
NDUFS2	[ORPHA:2609] Isolated complex I deficiency; [ORPHA:104] Leber hereditary optic neuropathy; [ORPHA:70474] Leigh syndrome with cardiomyopathy; [ORPHA:255241] Leigh syndrome with leukodystrophy
NDUFS3	[ORPHA:2609] Isolated complex I deficiency; [ORPHA:255241] Leigh syndrome with leukodystrophy
NDUFS4	[ORPHA:2609] Isolated complex I deficiency; [ORPHA:255241] Leigh syndrome with leukodystrophy
NDUFS6	[ORPHA:2609] Isolated complex I deficiency
NDUFS7	[ORPHA:2609] Isolated complex I deficiency; [ORPHA:255241] Leigh syndrome with leukodystrophy
NDUFV1	[ORPHA:2609] Isolated complex I deficiency; [ORPHA:255241] Leigh syndrome with leukodystrophy
NDUFV2	[ORPHA:2609] Isolated complex I deficiency; [ORPHA:255241] Leigh syndrome with leukodystrophy
NEB	[ORPHA:171439] Childhood-onset nemaline myopathy; [ORPHA:399103] Distal nebulin myopathy; [ORPHA:171433] Intermediate nemaline myopathy; [ORPHA:33108] Lethal multiple pterygium syndrome; [ORPHA:171430] Severe congenital nemaline myopathy; [ORPHA:171436] Typical nemaline myopathy
NECAP1	[ORPHA:442835] Non-specific early-onset epileptic encephalopathy
NEDD4L	[ORPHA:98892] Periventricular nodular heterotopia
NEFL	[ORPHA:99939] Autosomal dominant Charcot-Marie-Tooth disease type 2E; [ORPHA:101085] Charcot-Marie-Tooth disease type 1F; [ORPHA:228374] Charcot-Marie-Tooth disease type 2B5
NEK1	[ORPHA:803] Amyotrophic lateral sclerosis; [ORPHA:2751] Orofaciodigital syndrome type 2; [ORPHA:93269] Short rib-polydactyly syndrome Majewski type
NEK10	[ORPHA:244] Primary ciliary dyskinesia
NEK2	[ORPHA:791] Retinitis pigmentosa
NEK8	[ORPHA:93591] Infantile nephronophthisis; [ORPHA:294415] RENAL-HEPATIC-PANCREATIC DYSPLASIA
NEK9	[ORPHA:464366] NEK9-related lethal skeletal dysplasia; [ORPHA:64754] Nevus comedonicus syndrome
NELFA	[ORPHA:280] Wolf-Hirschhorn syndrome
NEPRO	[ORPHA:93347] Anauxetic dysplasia
NEUROD1	[ORPHA:552] MODY
NEXN	[ORPHA:154] Familial isolated dilated cardiomyopathy; [ORPHA:155] NON RARE IN EUROPE: Familial isolated hypertrophic cardiomyopathy
NF2	[ORPHA:2495] Meningioma; [ORPHA:637] Neurofibromatosis type 2; [ORPHA:93921] Schwannomatosis
NFIA	[ORPHA:401986] 1p31p32 microdeletion syndrome
NFKB1	[ORPHA:1572] Common variable immunodeficiency
NFKB2	[ORPHA:1572] Common variable immunodeficiency; [ORPHA:293978] Deficiency in anterior pituitary function-variable immunodeficiency syndrome
NFU1	[ORPHA:401869] Multiple mitochondrial dysfunctions syndrome type 1
NFXL1	[ORPHA:458713] NON RARE IN EUROPE: Specific language impairment
NGF	[ORPHA:64752] Hereditary sensory and autonomic neuropathy type 5
NGLY1	[ORPHA:404454] Alacrimia-choreoathetosis-liver dysfunction syndrome
NHEJ1	[ORPHA:169079] Cernunnos-XLF deficiency
NHP2	[ORPHA:1775] Dyskeratosis congenita
NHS	[ORPHA:98991] Early-onset nuclear cataract; [ORPHA:627] NANCE-HORAN SYNDROME; [ORPHA:98994] Total early-onset cataract
NIN	[ORPHA:319675] Microcephalic primordial dwarfism Dauber type
NIPA1	[ORPHA:100988] Autosomal dominant spastic paraplegia type 6
NIPAL4	[ORPHA:79394] Congenital non-bullous ichthyosiform erythroderma; [ORPHA:313] Lamellar ichthyosis
NIPBL	[ORPHA:329802] 5p13 microduplication syndrome; [ORPHA:199] Cornelia de Lange syndrome
NKX3-2	[ORPHA:228387] SPONDYLO-MEGAEPIPHYSEAL-METAPHYSEAL DYSPLASIA
NME7	[ORPHA:101063] Situs inversus totalis
NOD2	[ORPHA:90340] BLAU SYNDROME; [ORPHA:206] NON RARE IN EUROPE: Crohn disease; [ORPHA:771] NON RARE IN EUROPE: Ulcerative colitis
NONO	[ORPHA:466791] Macrocephaly-intellectual disability-left ventricular non compaction syndrome; [ORPHA:319308] MiT family translocation renal cell carcinoma
NOP56	[ORPHA:276198] Spinocerebellar ataxia type 36
NOS1	[ORPHA:930] Idiopathic achalasia
NOTCH2	[ORPHA:261629] Alagille syndrome due to a NOTCH2 point mutation; [ORPHA:955] Hajdu-Cheney syndrome
NOTCH3	[ORPHA:136] Cerebral autosomal dominant arteriopathy-subcortical infarcts-leukoencephalopathy; [ORPHA:2591] Infantile myofibromatosis; [ORPHA:2789] Lateral meningocele syndrome
NPC1	[ORPHA:216986] Niemann-Pick disease type C adult neurologic onset; [ORPHA:216981] Niemann-Pick disease type C juvenile neurologic onset; [ORPHA:216978] Niemann-Pick disease type C late infantile neurologic onset; [ORPHA:216975] Niemann-Pick disease type C severe early infantile neurologic onset; [ORPHA:216972] Niemann-Pick disease type C severe perinatal form
NPC1L1	[ORPHA:426] NON RARE IN EUROPE: Familial hypobetalipoproteinemia
NPHP1	[ORPHA:110] Bardet-Biedl syndrome; [ORPHA:220497] Joubert syndrome with renal defect; [ORPHA:93592] Juvenile nephronophthisis; [ORPHA:3156] Senior-Loken syndrome
NPHP3	[ORPHA:93591] Infantile nephronophthisis; [ORPHA:93589] Late-onset nephronophthisis; [ORPHA:3032] NPHP3-related Meckel-like syndrome; [ORPHA:294415] RENAL-HEPATIC-PANCREATIC DYSPLASIA; [ORPHA:3156] Senior-Loken syndrome
NPHP4	[ORPHA:93592] Juvenile nephronophthisis; [ORPHA:3156] Senior-Loken syndrome
NPHS1	[ORPHA:839] Congenital nephrotic syndrome Finnish type; [ORPHA:656] Genetic steroid-resistant nephrotic syndrome
NPHS2	[ORPHA:656] Genetic steroid-resistant nephrotic syndrome
NPRL2	[ORPHA:98820] FAMILIAL FOCAL EPILEPSY WITH VARIABLE FOCI
NPRL3	[ORPHA:98820] FAMILIAL FOCAL EPILEPSY WITH VARIABLE FOCI
NR0B1	[ORPHA:393] 46XX testicular disorder of sex development; [ORPHA:242] 46XY complete gonadal dysgenesis; [ORPHA:251510] 46XY partial gonadal dysgenesis; [ORPHA:95702] X-linked adrenal hypoplasia congenita
NR1H4	[ORPHA:69665] Intrahepatic cholestasis of pregnancy; [ORPHA:480476] Progressive familial intrahepatic cholestasis type 5
NR2F2	[ORPHA:99067] Complete atrioventricular septal defect with ventricular hypoplasia; [ORPHA:99068] Complete atrioventricular septal defect-tetralogy of Fallot; [ORPHA:1330] Partial atrioventricular septal defect
NR3C1	[ORPHA:786] Generalized glucocorticoid resistance syndrome
NR3C2	[ORPHA:171871] Renal pseudohypoaldosteronism type 1
NR4A3	[ORPHA:209916] Extraskeletal myxoid chondrosarcoma
NRL	[ORPHA:791] Retinitis pigmentosa
NRXN1	[ORPHA:106] NON RARE IN EUROPE: Autism; [ORPHA:221150] Pitt-Hopkins-like syndrome
NSD1	[ORPHA:228415] 5q35 microduplication syndrome; [ORPHA:238613] Beckwith-Wiedemann syndrome due to NSD1 mutation; [ORPHA:1627] Deletion 5q35; [ORPHA:821] SOTOS SYNDROME; [ORPHA:3447] Weaver syndrome
NSD2	[ORPHA:280] Wolf-Hirschhorn syndrome
NSDHL	[ORPHA:139] CHILD SYNDROME; [ORPHA:251383] CK SYNDROME
NSMCE2	[ORPHA:436182] Microcephalic primordial dwarfism-insulin resistance syndrome
NSMF	[ORPHA:432] Normosmic congenital hypogonadotropic hypogonadism
NSUN2	[ORPHA:88616] Autosomal recessive non-syndromic intellectual disability; [ORPHA:235] Dubowitz syndrome
NT5C3A	[ORPHA:35120] Hemolytic anemia due to pyrimidine 5' nucleotidase deficiency
NTHL1	[ORPHA:454840] NTHL1-related attenuated familial adenomatous polyposis
NTN1	[ORPHA:238722] Familial congenital mirror movements
NTRK1	[ORPHA:146] Differentiated thyroid carcinoma; [ORPHA:99361] Familial medullary thyroid carcinoma; [ORPHA:642] Hereditary sensory and autonomic neuropathy type 4; [ORPHA:64752] Hereditary sensory and autonomic neuropathy type 5
NTRK2	[ORPHA:3451] Infantile spasms syndrome; [ORPHA:442835] Non-specific early-onset epileptic encephalopathy; [ORPHA:251615] Pilomyxoid astrocytoma
NUBPL	[ORPHA:2609] Isolated complex I deficiency
NUMA1	[ORPHA:520] ACUTE PROMYELOCYTIC LEUKEMIA
NUP107	[ORPHA:243] 46XX gonadal dysgenesis; [ORPHA:2065] GALLOWAY-MOWAT SYNDROME; [ORPHA:656] Genetic steroid-resistant nephrotic syndrome
NUP133	[ORPHA:2065] GALLOWAY-MOWAT SYNDROME; [ORPHA:656] Genetic steroid-resistant nephrotic syndrome
NUP155	[ORPHA:334] Familial atrial fibrillation
NUP160	[ORPHA:656] Genetic steroid-resistant nephrotic syndrome
NUP205	[ORPHA:656] Genetic steroid-resistant nephrotic syndrome
NUP214	[ORPHA:402014] Acute myeloid leukemia with t6; [ORPHA:99861] Precursor T-cell acute lymphoblastic leukemia
NUP37	[ORPHA:656] Genetic steroid-resistant nephrotic syndrome
NUP85	[ORPHA:656] Genetic steroid-resistant nephrotic syndrome
NUP88	[ORPHA:994] FETAL AKINESIA DEFORMATION SEQUENCE
NUP93	[ORPHA:656] Genetic steroid-resistant nephrotic syndrome
NUS1	[ORPHA:442835] Non-specific early-onset epileptic encephalopathy
NXN	[ORPHA:1507] Autosomal recessive Robinow syndrome
NYX	[ORPHA:215] Congenital stationary night blindness
OAT	[ORPHA:414] GYRATE ATROPHY OF CHOROID AND RETINA
OCA2	[ORPHA:98794] Angelman syndrome due to maternal 15q11q13 deletion; [ORPHA:79432] Oculocutaneous albinism type 2; [ORPHA:98754] Prader-Willi syndrome due to maternal uniparental disomy of chromosome 15; [ORPHA:177901] Prader-Willi syndrome due to paternal deletion of 15q11q13 type 1; [ORPHA:177904] Prader-Willi syndrome due to paternal deletion of 15q11q13 type 2
OCLN	[ORPHA:1229] Congenital intrauterine infection-like syndrome
OCRL	[ORPHA:93623] Dent disease type 2; [ORPHA:534] Oculocerebrorenal syndrome of Lowe
ODAD1	[ORPHA:244] Primary ciliary dyskinesia
ODAD3	[ORPHA:244] Primary ciliary dyskinesia
ODAD4	[ORPHA:244] Primary ciliary dyskinesia
ODC1	[ORPHA:544488] Global developmental delay-alopecia-macrocephaly-facial dysmorphism-structural brain anomalies syndrome
OFD1	[ORPHA:2750] Orofaciodigital syndrome type 1; [ORPHA:2754] Orofaciodigital syndrome type 6; [ORPHA:244] Primary ciliary dyskinesia; [ORPHA:791] Retinitis pigmentosa
OGDH	[ORPHA:31] Oxoglutaric aciduria
OGG1	[ORPHA:422526] Hereditary clear cell renal cell carcinoma
OPA1	[ORPHA:1215] Autosomal dominant optic atrophy plus syndrome; [ORPHA:98673] Autosomal dominant optic atrophy classic form
OPA3	[ORPHA:67047] 3-Methylglutaconic aciduria type 3; [ORPHA:67036] Autosomal dominant optic atrophy and cataract
OPHN1	[ORPHA:137831] X-linked intellectual disability-cerebellar hypoplasia syndrome
OPLAH	[ORPHA:33572] 5-Oxoprolinase deficiency
OPTN	[ORPHA:803] Amyotrophic lateral sclerosis; [ORPHA:353225] NON RARE IN EUROPE: Primary adult open-angle glaucoma
ORC1	[ORPHA:2554] Ear-patella-short stature syndrome
ORC4	[ORPHA:2554] Ear-patella-short stature syndrome
OSGEP	[ORPHA:2065] GALLOWAY-MOWAT SYNDROME
OSMR	[ORPHA:353220] Familial primary localized cutaneous amyloidosis
OSTM1	[ORPHA:85179] Infantile osteopetrosis with neuroaxonal dysplasia
OTC	[ORPHA:664] ORNITHINE TRANSCARBAMYLASE DEFICIENCY
OTOA	[ORPHA:90636] Autosomal recessive non-syndromic sensorineural deafness type DFNB
OTOG	[ORPHA:90636] Autosomal recessive non-syndromic sensorineural deafness type DFNB
OTOGL	[ORPHA:90636] Autosomal recessive non-syndromic sensorineural deafness type DFNB
OTUD6B	[ORPHA:505237] Early-onset seizures-distal limb anomalies-facial dysmorphism-global developmental delay syndrome
P2RX2	[ORPHA:90635] Autosomal dominant non-syndromic sensorineural deafness type DFNA
P2RY12	[ORPHA:36355] Bleeding disorder due to P2Y12 defect
P3H1	[ORPHA:216804] Osteogenesis imperfecta type 2; [ORPHA:216812] Osteogenesis imperfecta type 3
P3H2	[ORPHA:98619] Rare isolated myopia
P4HB	[ORPHA:2050] COLE-CARPENTER SYNDROME
PABPN1	[ORPHA:270] OCULOPHARYNGEAL MUSCULAR DYSTROPHY
PAFAH1B1	[ORPHA:217385] 17p13.3 microduplication syndrome; [ORPHA:95232] Lissencephaly due to LIS1 mutation; [ORPHA:531] Miller-Dieker syndrome; [ORPHA:99796] Subcortical band heterotopia
PAH	[ORPHA:79254] Classic phenylketonuria; [ORPHA:2209] Maternal phenylketonuria; [ORPHA:79651] Mild hyperphenylalaninemia; [ORPHA:79253] Mild phenylketonuria; [ORPHA:293284] Tetrahydrobiopterin-responsive hyperphenylalaninemia/phenylketonuria
PALB2	[ORPHA:1333] Familial pancreatic carcinoma; [ORPHA:84] Fanconi anemia; [ORPHA:145] Hereditary breast and ovarian cancer syndrome; [ORPHA:227535] Hereditary breast cancer
PALLD	[ORPHA:1333] Familial pancreatic carcinoma
PANK2	[ORPHA:216873] Atypical pantothenate kinase associated neurodegeneration; [ORPHA:216866] Classic pantothenate kinase associated neurodegeneration
PANK4	[ORPHA:98993] Early-onset posterior polar cataract
PARK7	[ORPHA:90020] Parkinson-dementia complex of Guam; [ORPHA:2828] Young-onset Parkinson disease
PARN	[ORPHA:1775] Dyskeratosis congenita; [ORPHA:3322] HOYERAAL-HREIDARSSON SYNDROME; [ORPHA:2032] Idiopathic pulmonary fibrosis
PARS2	[ORPHA:442835] Non-specific early-onset epileptic encephalopathy
PATL2	[ORPHA:488191] Female infertility due to oocyte meiotic arrest
PAX3	[ORPHA:99756] Alveolar rhabdomyosarcoma; [ORPHA:1529] CRANIOFACIAL-DEAFNESS-HAND SYNDROME; [ORPHA:894] WAARDENBURG SYNDROME TYPE 1; [ORPHA:896] Waardenburg syndrome type 3
PAX4	[ORPHA:552] MODY
PAX5	[ORPHA:99860] Precursor B-cell acute lymphoblastic leukemia
PAX8	[ORPHA:95713] Athyreosis; [ORPHA:146] Differentiated thyroid carcinoma; [ORPHA:95712] Thyroid ectopia; [ORPHA:95720] Thyroid hypoplasia
PAX9	[ORPHA:2227] NON RARE IN EUROPE: Hypodontia; [ORPHA:99798] Oligodontia
PBRM1	[ORPHA:404511] Clear cell papillary renal cell carcinoma
PBX1	[ORPHA:99860] Precursor B-cell acute lymphoblastic leukemia; [ORPHA:97362] Renal hypoplasia bilateral
PCBD1	[ORPHA:1578] Pterin-4 alpha-carbinolamine dehydratase deficiency
PCCA	[ORPHA:35] PROPIONIC ACIDEMIA
PCCB	[ORPHA:35] PROPIONIC ACIDEMIA
PCDH12	[ORPHA:319192] Diencephalic-mesencephalic junction dysplasia
PCDH15	[ORPHA:90636] Autosomal recessive non-syndromic sensorineural deafness type DFNB; [ORPHA:231169] Usher syndrome type 1
PCDH19	[ORPHA:33069] DRAVET SYNDROME; [ORPHA:101039] Female restricted epilepsy with intellectual disability
PCK2	[ORPHA:2880] Phosphoenolpyruvate carboxykinase deficiency
PCLO	[ORPHA:97249] Pontocerebellar hypoplasia type 3
PCM1	[ORPHA:146] Differentiated thyroid carcinoma
PCNA	[ORPHA:438134] PCNA-related progressive neurodegenerative photosensitivity syndrome
PCNT	[ORPHA:2637] Microcephalic osteodysplastic primordial dwarfism type II; [ORPHA:808] Seckel syndrome
PCSK1	[ORPHA:71528] Obesity due to prohormone convertase-I deficiency
PCSK9	[ORPHA:391665] Homozygous familial hypercholesterolemia; [ORPHA:426] NON RARE IN EUROPE: Familial hypobetalipoproteinemia; [ORPHA:406] NON RARE IN EUROPE: Heterozygous familial hypercholesterolemia
PDE10A	[ORPHA:494541] Childhood-onset benign chorea with striatal involvement; [ORPHA:494526] Infantile-onset generalized dyskinesia with orofacial involvement
PDE11A	[ORPHA:189439] Primary pigmented nodular adrenocortical disease
PDE4D	[ORPHA:950] Acrodysostosis; [ORPHA:280651] Acrodysostosis with multiple hormone resistance; [ORPHA:439822] PDE4D haploinsufficiency syndrome
PDE6A	[ORPHA:791] Retinitis pigmentosa
PDE6B	[ORPHA:215] Congenital stationary night blindness; [ORPHA:791] Retinitis pigmentosa
PDE6C	[ORPHA:49382] Achromatopsia; [ORPHA:1871] Progressive cone dystrophy
PDE6D	[ORPHA:2754] Orofaciodigital syndrome type 6
PDE8B	[ORPHA:228169] Autosomal dominant striatal neurodegeneration; [ORPHA:189439] Primary pigmented nodular adrenocortical disease
PDGFRA	[ORPHA:168940] Chronic eosinophilic leukemia; [ORPHA:44890] Gastrointestinal stromal tumor; [ORPHA:168947] Myeloid/lymphoid neoplasm associated with PDGFRA rearrangement; [ORPHA:99860] Precursor B-cell acute lymphoblastic leukemia; [ORPHA:314950] Primary hypereosinophilic syndrome
PDGFRB	[ORPHA:363665] Acroosteolysis-keloid-like lesions-premature aging syndrome; [ORPHA:1980] Bilateral striopallidodentate calcinosis; [ORPHA:98823] Chronic myelomonocytic leukemia; [ORPHA:86830] Chronic myeloproliferative disease unclassifiable; [ORPHA:2591] Infantile myofibromatosis; [ORPHA:168950] Myeloid/lymphoid neoplasm associated with PDGFRB rearrangement; [ORPHA:314950] Primary hypereosinophi…
PDGFRL	[ORPHA:210159] Adult hepatocellular carcinoma
PDHB	[ORPHA:255138] PYRUVATE DEHYDROGENASE E1-BETA DEFICIENCY
PDHX	[ORPHA:255182] PYRUVATE DEHYDROGENASE E3-BINDING PROTEIN DEFICIENCY
PDP1	[ORPHA:79246] Pyruvate dehydrogenase phosphatase deficiency
PDSS1	[ORPHA:254898] Deafness-encephaloneuropathy-obesity-valvulopathy syndrome
PDSS2	[ORPHA:255249] Leigh syndrome with nephrotic syndrome
PDX1	[ORPHA:552] MODY; [ORPHA:2805] Partial pancreatic agenesis; [ORPHA:99885] Permanent neonatal diabetes mellitus
PDYN	[ORPHA:101108] Spinocerebellar ataxia type 23
PDZD7	[ORPHA:231178] Usher syndrome type 2
PEPD	[ORPHA:742] PROLIDASE DEFICIENCY
PER2	[ORPHA:164736] FAMILIAL ADVANCED SLEEP-PHASE SYNDROME
PER3	[ORPHA:164736] FAMILIAL ADVANCED SLEEP-PHASE SYNDROME
PERP	[ORPHA:659] Mutilating palmoplantar keratoderma with periorificial keratotic plaques
PET100	[ORPHA:255241] Leigh syndrome with leukodystrophy
PEX1	[ORPHA:3220] Deafness-enamel hypoplasia-nail defects syndrome; [ORPHA:772] Infantile Refsum disease; [ORPHA:44] NEONATAL ADRENOLEUKODYSTROPHY; [ORPHA:912] Zellweger Syndrome
PEX10	[ORPHA:247815] Autosomal recessive ataxia due to PEX10 deficiency; [ORPHA:772] Infantile Refsum disease; [ORPHA:44] NEONATAL ADRENOLEUKODYSTROPHY; [ORPHA:912] Zellweger Syndrome
PEX11B	[ORPHA:772] Infantile Refsum disease; [ORPHA:44] NEONATAL ADRENOLEUKODYSTROPHY; [ORPHA:912] Zellweger Syndrome
PEX12	[ORPHA:772] Infantile Refsum disease; [ORPHA:44] NEONATAL ADRENOLEUKODYSTROPHY; [ORPHA:912] Zellweger Syndrome
PEX13	[ORPHA:772] Infantile Refsum disease; [ORPHA:44] NEONATAL ADRENOLEUKODYSTROPHY; [ORPHA:912] Zellweger Syndrome
PEX14	[ORPHA:772] Infantile Refsum disease; [ORPHA:44] NEONATAL ADRENOLEUKODYSTROPHY; [ORPHA:912] Zellweger Syndrome
PEX16	[ORPHA:772] Infantile Refsum disease; [ORPHA:44] NEONATAL ADRENOLEUKODYSTROPHY; [ORPHA:912] Zellweger Syndrome
PEX19	[ORPHA:772] Infantile Refsum disease; [ORPHA:44] NEONATAL ADRENOLEUKODYSTROPHY; [ORPHA:912] Zellweger Syndrome
PEX2	[ORPHA:772] Infantile Refsum disease; [ORPHA:44] NEONATAL ADRENOLEUKODYSTROPHY; [ORPHA:912] Zellweger Syndrome
PEX26	[ORPHA:772] Infantile Refsum disease; [ORPHA:44] NEONATAL ADRENOLEUKODYSTROPHY; [ORPHA:912] Zellweger Syndrome
PEX3	[ORPHA:772] Infantile Refsum disease; [ORPHA:44] NEONATAL ADRENOLEUKODYSTROPHY; [ORPHA:912] Zellweger Syndrome
PEX5	[ORPHA:772] Infantile Refsum disease; [ORPHA:44] NEONATAL ADRENOLEUKODYSTROPHY; [ORPHA:468717] Rhizomelic chondrodysplasia punctata type 5; [ORPHA:912] Zellweger Syndrome
PEX6	[ORPHA:95433] Autosomal recessive spinocerebellar ataxia-blindness-deafness syndrome; [ORPHA:3220] Deafness-enamel hypoplasia-nail defects syndrome; [ORPHA:772] Infantile Refsum disease; [ORPHA:44] NEONATAL ADRENOLEUKODYSTROPHY; [ORPHA:912] Zellweger Syndrome
PEX7	[ORPHA:773] Refsum disease; [ORPHA:309789] Rhizomelic chondrodysplasia punctata type 1
PFKM	[ORPHA:371] Glycogen storage disease due to muscle phosphofructokinase deficiency
PGAM2	[ORPHA:97234] Glycogen storage disease due to phosphoglycerate mutase deficiency
PGAP1	[ORPHA:88616] Autosomal recessive non-syndromic intellectual disability; [ORPHA:401820] Autosomal recessive spastic paraplegia type 67
PGAP2	[ORPHA:247262] Hyperphosphatasia-intellectual disability syndrome
PGAP3	[ORPHA:247262] Hyperphosphatasia-intellectual disability syndrome
PGK1	[ORPHA:713] Glycogen storage disease due to phosphoglycerate kinase 1 deficiency
PGM1	[ORPHA:319646] PGM1-CDG
PGM3	[ORPHA:443811] PGM3-CDG
PGRMC1	[ORPHA:619] NON RARE IN EUROPE: Primary ovarian failure
PHACTR1	[ORPHA:3451] Infantile spasms syndrome
PHC1	[ORPHA:2512] Autosomal recessive primary microcephaly
PHEX	[ORPHA:89936] X-Linked Hypophosphatemia
PHF6	[ORPHA:127] BORJESON-FORSSMAN-LEHMANN SYNDROME
PHF8	[ORPHA:85287] X-linked intellectual disability Siderius type
PHGDH	[ORPHA:79351] 3-phosphoglycerate dehydrogenase deficiency infantile/juvenile form; [ORPHA:2671] Neu-Laxova syndrome
PHKA2	[ORPHA:264580] Glycogen storage disease due to liver phosphorylase kinase deficiency
PHKB	[ORPHA:79240] Glycogen storage disease due to liver and muscle phosphorylase kinase deficiency
PHKG1	[ORPHA:715] Glycogen storage disease due to muscle phosphorylase kinase deficiency
PHKG2	[ORPHA:264580] Glycogen storage disease due to liver phosphorylase kinase deficiency
PHOX2A	[ORPHA:45358] Congenital fibrosis of extraocular muscles
PHYH	[ORPHA:773] Refsum disease
PI4KA	[ORPHA:98889] Bilateral perisylvian polymicrogyria
PIBF1	[ORPHA:475] Joubert Syndrome
PICK1	[ORPHA:171709] Male infertility due to globozoospermia
PIEZO1	[ORPHA:3202] Dehydrated hereditary stomatocytosis
PIGA	[ORPHA:397922] Ferro-cerebro-cutaneous syndrome; [ORPHA:3451] Infantile spasms syndrome; [ORPHA:293181] Malignant migrating focal seizures of infancy; [ORPHA:300496] Multiple congenital anomalies-hypotonia-seizures syndrome type 2; [ORPHA:447] Paroxysmal nocturnal hemoglobinuria
PIGG	[ORPHA:488635] Early-onset epilepsy-intellectual disability-brain anomalies syndrome; [ORPHA:280] Wolf-Hirschhorn syndrome
PIGL	[ORPHA:3474] CHIME syndrome; [ORPHA:247262] Hyperphosphatasia-intellectual disability syndrome
PIGM	[ORPHA:83639] Hypercoagulability syndrome due to glycosylphosphatidylinositol deficiency
PIGN	[ORPHA:2059] Fryns syndrome; [ORPHA:280633] MULTIPLE CONGENITAL ANOMALIES-HYPOTONIA-SEIZURES SYNDROME
PIGO	[ORPHA:247262] Hyperphosphatasia-intellectual disability syndrome
PIGP	[ORPHA:1934] Early infantile epileptic encephalopathy
PIGQ	[ORPHA:1934] Early infantile epileptic encephalopathy
PIGT	[ORPHA:369837] Intellectual disability-seizures-hypophosphatasia-ophthalmic-skeletal anomalies syndrome
PIGV	[ORPHA:247262] Hyperphosphatasia-intellectual disability syndrome
PIGW	[ORPHA:83639] Hypercoagulability syndrome due to glycosylphosphatidylinositol deficiency; [ORPHA:247262] Hyperphosphatasia-intellectual disability syndrome
PIK3C2A	[ORPHA:557003] Oculocerebrodental syndrome
PIK3CA	[ORPHA:210159] Adult hepatocellular carcinoma; [ORPHA:140944] CLOVES syndrome; [ORPHA:201] COWDEN SYNDROME; [ORPHA:276280] Hemihyperplasia-multiple lipomatosis syndrome; [ORPHA:99802] Hemimegalencephaly; [ORPHA:144] Lynch syndrome; [ORPHA:295239] Macrodactyly of fingers unilateral; [ORPHA:295243] Macrodactyly of toes unilateral; [ORPHA:60040] Megalencephaly-capillary malformation-polymicrogyria s…
PIK3CD	[ORPHA:397596] Activated PI3K-delta syndrome; [ORPHA:221139] Combined immunodeficiency with faciooculoskeletal anomalies
PIK3R1	[ORPHA:397596] Activated PI3K-delta syndrome; [ORPHA:33110] Autosomal agammaglobulinemia; [ORPHA:3163] SHORT syndrome
PIK3R5	[ORPHA:64753] Spinocerebellar ataxia with axonal neuropathy type 2
PIKFYVE	[ORPHA:98970] FLECK CORNEAL DYSTROPHY
PINK1	[ORPHA:2828] Young-onset Parkinson disease
PITPNM3	[ORPHA:1872] Cone rod dystrophy
PITX1	[ORPHA:1275] Brachydactyly-elbow wrist dysplasia syndrome; [ORPHA:293144] Familial clubfoot due to 5q31 microdeletion; [ORPHA:293150] Familial clubfoot due to PITX1 point mutation; [ORPHA:498494] Mirror-image polydactyly
PITX2	[ORPHA:98978] Axenfeld anomaly; [ORPHA:782] Axenfeld-Rieger syndrome; [ORPHA:334] Familial atrial fibrillation; [ORPHA:708] PETERS ANOMALY; [ORPHA:91483] RIEGER ANOMALY; [ORPHA:91481] RING DERMOID OF CORNEA
PITX3	[ORPHA:162] Cataract-glaucoma syndrome; [ORPHA:98993] Early-onset posterior polar cataract
PJVK	[ORPHA:90636] Autosomal recessive non-syndromic sensorineural deafness type DFNB
PKD1L1	[ORPHA:157769] Situs ambiguus; [ORPHA:101063] Situs inversus totalis
PKD2	[ORPHA:730] Autosomal dominant polycystic kidney disease
PKLR	[ORPHA:766] Hemolytic anemia due to red cell pyruvate kinase deficiency
PKP1	[ORPHA:158668] ECTODERMAL DYSPLASIA/SKIN FRAGILITY SYNDROME
PKP2	[ORPHA:130] Brugada syndrome; [ORPHA:293899] Familial isolated arrhythmogenic ventricular dysplasia biventricular form; [ORPHA:293888] Familial isolated arrhythmogenic ventricular dysplasia left dominant form; [ORPHA:293910] Familial isolated arrhythmogenic ventricular dysplasia right dominant form; [ORPHA:54260] Left ventricular noncompaction
PLA2G6	[ORPHA:199351] Adult-onset dystonia-parkinsonism; [ORPHA:35069] Infantile neuroaxonal dystrophy
PLAA	[ORPHA:521426] PLAA-associated neurodevelopmental disorder
PLAG1	[ORPHA:454821] Pleomorphic salivary gland adenoma; [ORPHA:397590] Silver-Russell syndrome due to a point mutation
PLAT	[ORPHA:480528] Lethal hydranencephaly-diaphragmatic hernia syndrome; [ORPHA:64738] NON RARE IN EUROPE: Non rare thrombophilia
PLCB4	[ORPHA:137888] Auriculocondylar syndrome
PLCE1	[ORPHA:656] Genetic steroid-resistant nephrotic syndrome
PLCG2	[ORPHA:324530] Autoinflammation-PLCG2-associated antibody deficiency-immune dysregulation; [ORPHA:300359] PLCG2-associated antibody deficiency and immune dysregulation
PLEKHG4	[ORPHA:98765] Spinocerebellar ataxia type 4
PLEKHM1	[ORPHA:210110] Intermediate osteopetrosis
PLEKHM2	[ORPHA:54260] Left ventricular noncompaction
PLG	[ORPHA:722] Hypoplasminogenemia; [ORPHA:537072] PLG-related hereditary angioedema with normal C1Inh
PLK4	[ORPHA:2518] Autosomal recessive chorioretinopathy-microcephaly syndrome; [ORPHA:808] Seckel syndrome
PLN	[ORPHA:154] Familial isolated dilated cardiomyopathy; [ORPHA:155] NON RARE IN EUROPE: Familial isolated hypertrophic cardiomyopathy
PLOD2	[ORPHA:2771] Bruck syndrome
PLPBP	[ORPHA:3006] Pyridoxine-dependent epilepsy
PLXND1	[ORPHA:570] Moebius syndrome; [ORPHA:3384] TRUNCUS ARTERIOSUS
PMM2	[ORPHA:79318] PMM2-CDG
PMPCA	[ORPHA:1170] Autosomal recessive cerebelloparenchymal disorder type 3
PMPCB	[ORPHA:569290] Multiple mitochondrial dysfunctions syndrome type 6
PMS1	[ORPHA:144] Lynch syndrome
PMS2	[ORPHA:252202] Constitutional mismatch repair deficiency syndrome; [ORPHA:144] Lynch syndrome
PMVK	[ORPHA:735] Porokeratosis of Mibelli
PNKD	[ORPHA:98810] Paroxysmal non-kinesigenic dyskinesia
PNKP	[ORPHA:459033] Ataxia-oculomotor apraxia type 4; [ORPHA:101101] Charcot-Marie-Tooth disease type 2B2; [ORPHA:1934] Early infantile epileptic encephalopathy
PNPLA2	[ORPHA:98908] Neutral lipid storage myopathy; [ORPHA:565612] Triglyceride deposit cardiomyovasculopathy
PNPLA3	[ORPHA:33271] NON RARE IN EUROPE: Non-alcoholic fatty liver disease
PNPLA6	[ORPHA:1180] Ataxia-hypogonadism-choroidal dystrophy syndrome; [ORPHA:139480] Autosomal recessive spastic paraplegia type 39; [ORPHA:1173] Cerebellar ataxia-hypogonadism syndrome; [ORPHA:2377] Laurence-Moon syndrome; [ORPHA:3363] Trichomegaly-retina pigmentary degeneration-dwarfism syndrome
PNPO	[ORPHA:79096] Pyridoxal phosphate-responsive seizures
PNPT1	[ORPHA:90636] Autosomal recessive non-syndromic sensorineural deafness type DFNB; [ORPHA:319514] Combined oxidative phosphorylation defect type 13
POC1A	[ORPHA:314394] Short stature-onychodysplasia-facial dysmorphism-hypotrichosis syndrome
POC1B	[ORPHA:1872] Cone rod dystrophy
PODXL	[ORPHA:391411] Atypical juvenile parkinsonism; [ORPHA:2828] Young-onset Parkinson disease
POF1B	[ORPHA:619] NON RARE IN EUROPE: Primary ovarian failure
POFUT1	[ORPHA:79145] DOWLING-DEGOS DISEASE
POGLUT1	[ORPHA:79145] DOWLING-DEGOS DISEASE; [ORPHA:480682] POGLUT1-related limb-girdle muscular dystrophy R21
POLA1	[ORPHA:163976] X-linked intellectual disability Van Esch type; [ORPHA:85453] X-linked reticulate pigmentary disorder
POLD1	[ORPHA:363649] Mandibular hypoplasia-deafness-progeroid features-lipodystrophy syndrome; [ORPHA:447877] Polymerase proofreading-related adenomatous polyposis
POLE	[ORPHA:352712] Facial dysmorphism-immunodeficiency-livedo-short stature syndrome; [ORPHA:85173] IMAGe syndrome; [ORPHA:447877] Polymerase proofreading-related adenomatous polyposis
POLG	[ORPHA:726] Alpers-Huttenlocher syndrome; [ORPHA:254892] Autosomal dominant progressive external ophthalmoplegia; [ORPHA:254886] Autosomal recessive progressive external ophthalmoplegia; [ORPHA:298] Mitochondrial neurogastrointestinal encephalomyopathy; [ORPHA:402082] Progressive myoclonic epilepsy type 5; [ORPHA:94125] Recessive mitochondrial ataxia syndrome; [ORPHA:70595] Sensory ataxic neuropa…
POLG2	[ORPHA:254892] Autosomal dominant progressive external ophthalmoplegia
POLH	[ORPHA:90342] Xeroderma pigmentosum variant
POLR1A	[ORPHA:1200] BURN-MCKEOWN SYNDROME
POLR1C	[ORPHA:88637] Hypomyelination-hypogonadotropic hypogonadism-hypodontia syndrome; [ORPHA:861] Treacher-Collins syndrome
POLR1D	[ORPHA:861] Treacher-Collins syndrome
POLR3A	[ORPHA:137639] Hypomyelinating leukodystrophy-ataxia-hypodontia-hypomyelination syndrome; [ORPHA:447893] Hypomyelination-cerebellar atrophy-hypoplasia of the corpus callosum syndrome; [ORPHA:88637] Hypomyelination-hypogonadotropic hypogonadism-hypodontia syndrome; [ORPHA:77295] Odontoleukodystrophy; [ORPHA:447896] Tremor-ataxia-central hypomyelination syndrome; [ORPHA:3455] WIEDEMANN-RAUTENSTRAUC…
POLR3B	[ORPHA:85186] Endosteal sclerosis-cerebellar hypoplasia syndrome; [ORPHA:88637] Hypomyelination-hypogonadotropic hypogonadism-hypodontia syndrome
POLR3H	[ORPHA:243] 46XX gonadal dysgenesis
POMGNT1	[ORPHA:370959] Congenital muscular dystrophy with cerebellar involvement; [ORPHA:588] Muscle-eye-brain disease; [ORPHA:206564] POMGNT1-related limb-girdle muscular dystrophy R15; [ORPHA:791] Retinitis pigmentosa; [ORPHA:899] Walker-Warburg syndrome
POMGNT2	[ORPHA:899] Walker-Warburg syndrome
POMK	[ORPHA:370959] Congenital muscular dystrophy with cerebellar involvement; [ORPHA:445110] Limb-girdle muscular dystrophy due to POMK deficiency; [ORPHA:899] Walker-Warburg syndrome
POMP	[ORPHA:281201] Keratosis linearis-ichthyosis congenita-sclerosing keratoderma syndrome
POMT1	[ORPHA:370959] Congenital muscular dystrophy with cerebellar involvement; [ORPHA:370968] Congenital muscular dystrophy with intellectual disability; [ORPHA:370980] Congenital muscular dystrophy without intellectual disability; [ORPHA:588] Muscle-eye-brain disease; [ORPHA:86812] POMT1-related limb-girdle muscular dystrophy R11; [ORPHA:899] Walker-Warburg syndrome
POMT2	[ORPHA:370959] Congenital muscular dystrophy with cerebellar involvement; [ORPHA:370968] Congenital muscular dystrophy with intellectual disability; [ORPHA:588] Muscle-eye-brain disease; [ORPHA:206559] POMT2-related limb-girdle muscular dystrophy R14; [ORPHA:899] Walker-Warburg syndrome
POP1	[ORPHA:93347] Anauxetic dysplasia
PORCN	[ORPHA:2092] FOCAL DERMAL HYPOPLASIA
POT1	[ORPHA:251630] Anaplastic oligodendroglioma; [ORPHA:67038] B-cell chronic lymphocytic leukemia; [ORPHA:618] Familial melanoma; [ORPHA:251627] Oligodendroglioma
POU1F1	[ORPHA:95494] Combined pituitary hormone deficiencies genetic forms; [ORPHA:226307] Hypothyroidism due to deficient transcription factors involved in pituitary development or function; [ORPHA:231679] Isolated growth hormone deficiency type II
POU2AF1	[ORPHA:186] Primary biliary cholangitis
POU4F3	[ORPHA:90635] Autosomal dominant non-syndromic sensorineural deafness type DFNA
POU6F2	[ORPHA:654] Nephroblastoma
PPARG	[ORPHA:528] Congenital generalized lipodystrophy; [ORPHA:146] Differentiated thyroid carcinoma; [ORPHA:251579] Giant cell glioblastoma; [ORPHA:251576] Gliosarcoma; [ORPHA:79083] PPARG-related familial partial lipodystrophy
PPARGC1A	[ORPHA:803] Amyotrophic lateral sclerosis
PPCS	[ORPHA:154] Familial isolated dilated cardiomyopathy
PPIB	[ORPHA:216804] Osteogenesis imperfecta type 2; [ORPHA:216812] Osteogenesis imperfecta type 3; [ORPHA:216820] Osteogenesis imperfecta type 4
PPM1B	[ORPHA:163693] 2p21 microdeletion syndrome
PPOX	[ORPHA:79473] PORPHYRIA VARIEGATA
PPP1CB	[ORPHA:2701] NOONAN SYNDROME-LIKE DISORDER WITH LOOSE ANAGEN HAIR
PPP1R15B	[ORPHA:391408] Primary microcephaly-mild intellectual disability-young-onset diabetes syndrome
PPP2R5D	[ORPHA:457279] Intellectual disability-macrocephaly-hypotonia-behavioral abnormalities syndrome
PPP3CA	[ORPHA:178469] Autosomal dominant non-syndromic intellectual disability; [ORPHA:565858] Craniosynostosis-microretrognathia-severe intellectual disability syndrome; [ORPHA:442835] Non-specific early-onset epileptic encephalopathy
PPT1	[ORPHA:228329] CLN1 disease
PQBP1	[ORPHA:93946] Hamel cerebro-palato-cardiac syndrome; [ORPHA:93947] X-linked intellectual disability Golabi-Ito-Hall type; [ORPHA:93945] X-linked intellectual disability Porteous type; [ORPHA:93950] X-linked intellectual disability Sutherland-Haan type
PRCC	[ORPHA:319308] MiT family translocation renal cell carcinoma
PRDM12	[ORPHA:478664] Hereditary sensory and autonomic neuropathy type 8
PRDM16	[ORPHA:1606] 1p36 deletion syndrome; [ORPHA:154] Familial isolated dilated cardiomyopathy; [ORPHA:54260] Left ventricular noncompaction
PRDM6	[ORPHA:466729] Familial patent arterial duct
PRDM8	[ORPHA:324290] Early-onset Lafora body disease
PREPL	[ORPHA:163693] 2p21 microdeletion syndrome; [ORPHA:369881] 2p21 microdeletion syndrome without cystinuria; [ORPHA:238523] Atypical hypotonia - cystinuria syndrome; [ORPHA:163690] HYPOTONIA-CYSTINURIA SYNDROME
PRG4	[ORPHA:2848] Camptodactyly-arthropathy-coxa-vara-pericarditis syndrome
PRKAR1A	[ORPHA:950] Acrodysostosis; [ORPHA:280651] Acrodysostosis with multiple hormone resistance; [ORPHA:520] ACUTE PROMYELOCYTIC LEUKEMIA; [ORPHA:1359] Carney complex; [ORPHA:615] Familial atrial myxoma; [ORPHA:189439] Primary pigmented nodular adrenocortical disease
PRKAR1B	[ORPHA:412066] PRKAR1B-related neurodegenerative dementia with intermediate filaments
PRKCG	[ORPHA:98763] Spinocerebellar ataxia type 14
PRKCSH	[ORPHA:2924] Isolated polycystic liver disease
PRKD1	[ORPHA:276145] Malignant epithelial tumor of salivary glands
PRKDC	[ORPHA:317425] Severe combined immunodeficiency due to DNA-PKcs deficiency
PRKN	[ORPHA:2828] Young-onset Parkinson disease
PRKRA	[ORPHA:210571] DYSTONIA 16
PRLR	[ORPHA:397685] Familial hyperprolactinemia
PRMT7	[ORPHA:464288] Short stature-brachydactyly-obesity-global developmental delay syndrome
PRODH	[ORPHA:419] Hyperprolinemia type 1
PROK2	[ORPHA:478] Kallmann Syndrome; [ORPHA:432] Normosmic congenital hypogonadotropic hypogonadism
PROP1	[ORPHA:95494] Combined pituitary hormone deficiencies genetic forms; [ORPHA:226307] Hypothyroidism due to deficient transcription factors involved in pituitary development or function; [ORPHA:90695] Non-acquired panhypopituitarism
PROS1	[ORPHA:64738] NON RARE IN EUROPE: Non rare thrombophilia; [ORPHA:743] Severe hereditary thrombophilia due to congenital protein S deficiency
PRPF3	[ORPHA:791] Retinitis pigmentosa
PRPF31	[ORPHA:791] Retinitis pigmentosa
PRPF4	[ORPHA:791] Retinitis pigmentosa
PRPF6	[ORPHA:791] Retinitis pigmentosa
PRPF8	[ORPHA:791] Retinitis pigmentosa
PRPH	[ORPHA:803] Amyotrophic lateral sclerosis
PRRT2	[ORPHA:306] Benign familial infantile epilepsy; [ORPHA:569] Familial or sporadic hemiplegic migraine; [ORPHA:31709] Infantile convulsions and choreoathetosis; [ORPHA:98811] Paroxysmal exertion-induced dyskinesia; [ORPHA:98809] Paroxysmal kinesigenic dyskinesia; [ORPHA:98810] Paroxysmal non-kinesigenic dyskinesia
PRSS12	[ORPHA:88616] Autosomal recessive non-syndromic intellectual disability
PRSS56	[ORPHA:35612] Nanophthalmos
PRX	[ORPHA:99952] Charcot-Marie-Tooth disease type 4F; [ORPHA:64748] Dejerine-Sottas syndrome
PSAP	[ORPHA:309252] Atypical Gaucher disease due to saposin C deficiency; [ORPHA:139406] Encephalopathy due to prosaposin deficiency; [ORPHA:206436] Infantile Krabbe disease; [ORPHA:309271] Metachromatic leukodystrophy adult form; [ORPHA:309263] Metachromatic leukodystrophy juvenile form; [ORPHA:309256] Metachromatic leukodystrophy late infantile form
PSAT1	[ORPHA:2671] Neu-Laxova syndrome; [ORPHA:284417] Phosphoserine aminotransferase deficiency infantile/juvenile form
PSEN1	[ORPHA:275864] Behavioral variant of frontotemporal dementia; [ORPHA:1020] Early-onset autosomal dominant Alzheimer disease; [ORPHA:154] Familial isolated dilated cardiomyopathy; [ORPHA:387] NON RARE IN EUROPE: Hidradenitis suppurativa; [ORPHA:100070] Progressive non-fluent aphasia; [ORPHA:100069] Semantic dementia
PSEN2	[ORPHA:1020] Early-onset autosomal dominant Alzheimer disease; [ORPHA:154] Familial isolated dilated cardiomyopathy
PSENEN	[ORPHA:79145] DOWLING-DEGOS DISEASE; [ORPHA:387] NON RARE IN EUROPE: Hidradenitis suppurativa
PSMC3IP	[ORPHA:243] 46XX gonadal dysgenesis
PSMD12	[ORPHA:529962] 17q24.2 microdeletion syndrome; [ORPHA:528084] Non-specific syndromic intellectual disability
PSPH	[ORPHA:79350] 3-phosphoserine phosphatase deficiency infantile/juvenile form
PTCH1	[ORPHA:93925] Alobar holoprosencephaly; [ORPHA:377] Gorlin syndrome; [ORPHA:93924] Lobar holoprosencephaly; [ORPHA:280200] Microform holoprosencephaly; [ORPHA:93926] Midline interhemispheric variant of holoprosencephaly; [ORPHA:77301] Monosomy 9q22.3; [ORPHA:2353] Schilbach-Rott syndrome; [ORPHA:220386] Semilobar holoprosencephaly; [ORPHA:280195] Septopreoptic holoprosencephaly
PTCH2	[ORPHA:377] Gorlin syndrome; [ORPHA:141276] Tessier number 7 facial cleft
PTCHD1	[ORPHA:106] NON RARE IN EUROPE: Autism; [ORPHA:777] X-linked non-syndromic intellectual disability
PTF1A	[ORPHA:2805] Partial pancreatic agenesis; [ORPHA:65288] Permanent neonatal diabetes mellitus-pancreatic and cerebellar agenesis syndrome
PTGIS	[ORPHA:243761] NON RARE IN EUROPE: Essential hypertension
PTH1R	[ORPHA:50945] Blomstrand lethal chondrodysplasia; [ORPHA:79106] EIKEN SYNDROME; [ORPHA:33067] Metaphyseal chondrodysplasia Jansen type; [ORPHA:296] Ollier disease; [ORPHA:412206] PRIMARY FAILURE OF TOOTH ERUPTION
PTPN11	[ORPHA:86834] Juvenile myelomonocytic leukemia; [ORPHA:2499] Metachondromatosis; [ORPHA:648] Noonan Syndrome; [ORPHA:500] Noonan syndrome with multiple lentigines
PTPN2	[ORPHA:206] NON RARE IN EUROPE: Crohn disease; [ORPHA:771] NON RARE IN EUROPE: Ulcerative colitis; [ORPHA:85410] Oligoarticular juvenile idiopathic arthritis; [ORPHA:85408] Rheumatoid factor-negative polyarticular juvenile idiopathic arthritis
PTPN22	[ORPHA:397] Giant cell arteritis; [ORPHA:900] Granulomatosis with polyangiitis; [ORPHA:85410] Oligoarticular juvenile idiopathic arthritis; [ORPHA:85408] Rheumatoid factor-negative polyarticular juvenile idiopathic arthritis; [ORPHA:536] Systemic lupus erythematosus; [ORPHA:3437] Vogt-Koyanagi-Harada disease
PTPN3	[ORPHA:70567] Cholangiocarcinoma
PTPRC	[ORPHA:169157] T-B+ severe combined immunodeficiency due to CD45 deficiency
PTPRO	[ORPHA:656] Genetic steroid-resistant nephrotic syndrome
PTPRQ	[ORPHA:90635] Autosomal dominant non-syndromic sensorineural deafness type DFNA; [ORPHA:90636] Autosomal recessive non-syndromic sensorineural deafness type DFNB
PTRH2	[ORPHA:456312] Infantile multisystem neurologic-endocrine-pancreatic disease
PTS	[ORPHA:13] 6-pyruvoyl-tetrahydropterin synthase deficiency
PUF60	[ORPHA:508488] 8q24.3 microdeletion syndrome; [ORPHA:508498] Intellectual disability-cardiac anomalies-short stature-joint laxity syndrome
PURA	[ORPHA:438216] PURA-related severe neonatal hypotonia-seizures-encephalopathy syndrome due to a point mutation; [ORPHA:314655] Severe neonatal hypotonia-seizures-encephalopathy syndrome due to 5q31.3 microdeletion
PUS1	[ORPHA:2598] Mitochondrial myopathy and sideroblastic anemia
PUS3	[ORPHA:488627] Severe growth deficiency-strabismus-extensive dermal melanocytosis-intellectual disability syndrome
PXDN	[ORPHA:289499] Congenital cataract microcornea with corneal opacity
PXK	[ORPHA:536] Systemic lupus erythematosus
PYGL	[ORPHA:369] Glycogen storage disease due to liver glycogen phosphorylase deficiency
QARS1	[ORPHA:404437] Diffuse cerebral and cerebellar atrophy-intractable seizures-progressive microcephaly syndrome; [ORPHA:423306] Microcephaly-short stature-intellectual disability-facial dysmorphism syndrome
QRICH1	[ORPHA:580940] QRICH1-related intellectual disability-chondrodysplasia syndrome
QRSL1	[ORPHA:570491] QRSL1-related combined oxidative phosphorylation defect
RAB11A	[ORPHA:178469] Autosomal dominant non-syndromic intellectual disability
RAB23	[ORPHA:65759] CARPENTER SYNDROME
RAB27A	[ORPHA:79477] Griscelli syndrome type 2
RAB28	[ORPHA:1872] Cone rod dystrophy
RAB3GAP1	[ORPHA:1387] Cataract-intellectual disability-hypogonadism syndrome; [ORPHA:2510] Micro syndrome
RAB3GAP2	[ORPHA:401830] Autosomal recessive spastic paraplegia type 69; [ORPHA:1387] Cataract-intellectual disability-hypogonadism syndrome; [ORPHA:2510] Micro syndrome
RAB7A	[ORPHA:99936] Autosomal dominant Charcot-Marie-Tooth disease type 2B
RAC2	[ORPHA:183707] NEUTROPHIL IMMUNODEFICIENCY SYNDROME
RAD50	[ORPHA:145] Hereditary breast and ovarian cancer syndrome; [ORPHA:240760] NIJMEGEN BREAKAGE SYNDROME-LIKE DISORDER
RAD51	[ORPHA:238722] Familial congenital mirror movements; [ORPHA:84] Fanconi anemia; [ORPHA:145] Hereditary breast and ovarian cancer syndrome
RAD51C	[ORPHA:84] Fanconi anemia; [ORPHA:145] Hereditary breast and ovarian cancer syndrome
RAD51D	[ORPHA:145] Hereditary breast and ovarian cancer syndrome
RAD54L	[ORPHA:227535] Hereditary breast cancer
RAG1	[ORPHA:231154] Combined immunodeficiency due to partial RAG1 deficiency; [ORPHA:157949] Combined immunodeficiency with granulomatosis; [ORPHA:39041] OMENN SYNDROME; [ORPHA:331206] Severe combined immunodeficiency due to complete RAG1/2 deficiency
RAG2	[ORPHA:157949] Combined immunodeficiency with granulomatosis; [ORPHA:39041] OMENN SYNDROME; [ORPHA:331206] Severe combined immunodeficiency due to complete RAG1/2 deficiency
RAI1	[ORPHA:1713] 17p11.2 microduplication syndrome; [ORPHA:477817] PMP22-RAI1 contiguous gene duplication syndrome; [ORPHA:819] SMITH-MAGENIS SYNDROME
RANBP2	[ORPHA:263524] Acute necrotizing encephalopathy of childhood; [ORPHA:88619] Familial acute necrotizing encephalopathy; [ORPHA:178342] Inflammatory myofibroblastic tumor
RANGRF	[ORPHA:130] Brugada syndrome
RAPSN	[ORPHA:994] FETAL AKINESIA DEFORMATION SEQUENCE; [ORPHA:33108] Lethal multiple pterygium syndrome; [ORPHA:98913] Postsynaptic congenital myasthenic syndromes
RARS2	[ORPHA:166073] Pontocerebellar hypoplasia type 6
RASA2	[ORPHA:648] Noonan Syndrome
RASGRP2	[ORPHA:420566] Bleeding disorder due to CalDAG-GEFI deficiency
RB1	[ORPHA:357027] Hereditary retinoblastoma; [ORPHA:1587] Monosomy 13q14; [ORPHA:357034] Non-hereditary retinoblastoma; [ORPHA:668] OSTEOSARCOMA; [ORPHA:70573] Small cell lung cancer
RBBP8	[ORPHA:313795] JAWAD SYNDROME; [ORPHA:808] Seckel syndrome
RBCK1	[ORPHA:329173] Autoinflammatory syndrome with pyogenic bacterial infection and amylopectinosis; [ORPHA:397937] Polyglucosan body myopathy type 1
RBM10	[ORPHA:2886] TARP syndrome
RBM15	[ORPHA:402023] Megakaryoblastic acute myeloid leukemia with t1
RBM20	[ORPHA:154] Familial isolated dilated cardiomyopathy
RBM28	[ORPHA:157954] ANE syndrome
RBM8A	[ORPHA:3320] THROMBOCYTOPENIA-ABSENT RADIUS SYNDROME
RBP3	[ORPHA:791] Retinitis pigmentosa
RBP4	[ORPHA:98938] Colobomatous microphthalmia; [ORPHA:352718] Progressive retinal dystrophy due to retinol transport defect
RBSN	[ORPHA:369852] Congenital neutropenia-myelofibrosis-nephromegaly syndrome
RD3	[ORPHA:65] Leber congenital amaurosis
RDH12	[ORPHA:65] Leber congenital amaurosis; [ORPHA:791] Retinitis pigmentosa
RDH5	[ORPHA:227796] FUNDUS ALBIPUNCTATUS; [ORPHA:52427] RETINITIS PUNCTATA ALBESCENS
RECQL4	[ORPHA:1225] Baller-Gerold syndrome; [ORPHA:3021] RAPADILINO SYNDROME; [ORPHA:221016] Rothmund-Thomson syndrome type 2
REEP1	[ORPHA:101011] Autosomal dominant spastic paraplegia type 31; [ORPHA:139536] Distal hereditary motor neuropathy type 5
REEP2	[ORPHA:401849] Autosomal spastic paraplegia type 72
REEP6	[ORPHA:791] Retinitis pigmentosa
RELA	[ORPHA:251636] Ependymoma; [ORPHA:530792] RELA fusion-positive ependymoma
RELN	[ORPHA:101046] Autosomal dominant epilepsy with auditory features; [ORPHA:89844] Lissencephaly syndrome Norman-Roberts type
RELT	[ORPHA:100031] Hypoplastic amelogenesis imperfecta
REN	[ORPHA:217330] REN-related autosomal dominant tubulointerstitial kidney disease; [ORPHA:97369] Renal tubular dysgenesis of genetic origin
RERE	[ORPHA:1606] 1p36 deletion syndrome; [ORPHA:494344] RERE-related neurodevelopmental syndrome
REST	[ORPHA:2024] Hereditary gingival fibromatosis; [ORPHA:654] Nephroblastoma
RET	[ORPHA:146] Differentiated thyroid carcinoma; [ORPHA:99361] Familial medullary thyroid carcinoma; [ORPHA:99803] Haddad syndrome; [ORPHA:29072] Hereditary pheochromocytoma-paraganglioma; [ORPHA:388] Hirschsprung disease; [ORPHA:247698] Multiple endocrine neoplasia type 2A; [ORPHA:247709] Multiple endocrine neoplasia type 2B; [ORPHA:1848] Renal agenesis bilateral; [ORPHA:93100] Renal agenesis unila…
RETREG1	[ORPHA:970] Hereditary sensory and autonomic neuropathy type 2
REV3L	[ORPHA:570] Moebius syndrome
RFC1	[ORPHA:504476] Cerebellar ataxia with neuropathy and bilateral vestibular areflexia syndrome
RFC2	[ORPHA:904] Williams syndrome
RFT1	[ORPHA:244310] RFT1-CDG
RFWD3	[ORPHA:84] Fanconi anemia
RFX5	[ORPHA:572] Immunodeficiency by defective expression of MHC class II
RFX6	[ORPHA:293864] Hypoplastic pancreas-intestinal atresia-hypoplastic gallbladder syndrome
RFXANK	[ORPHA:572] Immunodeficiency by defective expression of MHC class II
RFXAP	[ORPHA:572] Immunodeficiency by defective expression of MHC class II
RGR	[ORPHA:791] Retinitis pigmentosa
RGS9	[ORPHA:75374] Bradyopsia
RGS9BP	[ORPHA:75374] Bradyopsia
RHAG	[ORPHA:3203] Overhydrated hereditary stomatocytosis; [ORPHA:71275] Rh deficiency syndrome
RHD	[ORPHA:71275] Rh deficiency syndrome
RHO	[ORPHA:215] Congenital stationary night blindness; [ORPHA:791] Retinitis pigmentosa; [ORPHA:52427] RETINITIS PUNCTATA ALBESCENS
RHOH	[ORPHA:324294] T-cell immunodeficiency with epidermodysplasia verruciformis
RINT1	[ORPHA:464724] Fever-associated acute infantile liver failure syndrome
RIPK4	[ORPHA:1234] Bartsocas-Papas syndrome; [ORPHA:1401] CHAND SYNDROME
RIPOR2	[ORPHA:90636] Autosomal recessive non-syndromic sensorineural deafness type DFNB
RLBP1	[ORPHA:85128] BOTHNIA RETINAL DYSTROPHY; [ORPHA:227796] FUNDUS ALBIPUNCTATUS; [ORPHA:791] Retinitis pigmentosa; [ORPHA:52427] RETINITIS PUNCTATA ALBESCENS
RLIM	[ORPHA:528084] Non-specific syndromic intellectual disability
RMI2	[ORPHA:508512] Intrauterine growth restriction-congenital multiple cafe-au-lait macules-increased sister chromatid exchange syndrome
RMND1	[ORPHA:324535] Combined oxidative phosphorylation defect type 11
RNASEH1	[ORPHA:329336] Adult-onset chronic progressive external ophthalmoplegia with mitochondrial myopathy
RNASEH2A	[ORPHA:51] Aicardi-Goutieres syndrome
RNASEH2B	[ORPHA:51] Aicardi-Goutieres syndrome
RNASEH2C	[ORPHA:51] Aicardi-Goutieres syndrome
RNASET2	[ORPHA:85136] Cystic leukoencephalopathy without megalencephaly
RNF113A	[ORPHA:33364] Trichothiodystrophy
RNF13	[ORPHA:544503] RNF13-related severe early-onset epileptic encephalopathy
RNF139	[ORPHA:422526] Hereditary clear cell renal cell carcinoma
RNF213	[ORPHA:2573] Moyamoya disease
RNF216	[ORPHA:1173] Cerebellar ataxia-hypogonadism syndrome
RNF43	[ORPHA:157798] Serrated polyposis syndrome
RNF6	[ORPHA:99977] Squamous cell carcinoma of the esophagus
RNPC3	[ORPHA:231662] Isolated growth hormone deficiency type IA
ROBO1	[ORPHA:95496] Pituitary stalk interruption syndrome
ROBO2	[ORPHA:289365] Familial vesicoureteral reflux
ROBO3	[ORPHA:2744] Horizontal gaze palsy with progressive scoliosis
ROGDI	[ORPHA:1946] Amelocerebrohypohidrotic syndrome
ROM1	[ORPHA:791] Retinitis pigmentosa
ROR1	[ORPHA:90636] Autosomal recessive non-syndromic sensorineural deafness type DFNB
ROR2	[ORPHA:1507] Autosomal recessive Robinow syndrome; [ORPHA:572385] Brachydactyly type B1
RORC	[ORPHA:477857] Autosomal recessive mendelian susceptibility to mycobacterial diseases due to complete RORgamma receptor deficiency
RP2	[ORPHA:791] Retinitis pigmentosa
RP9	[ORPHA:791] Retinitis pigmentosa
RPGRIP1L	[ORPHA:1454] Joubert syndrome with hepatic defect; [ORPHA:220497] Joubert syndrome with renal defect; [ORPHA:564] Meckel syndrome
RPIA	[ORPHA:440706] Ribose-5-P isomerase deficiency
RPL10	[ORPHA:459070] X-linked intellectual disability-cerebellar hypoplasia-spondylo-epiphyseal dysplasia syndrome; [ORPHA:435938] X-linked microcephaly-growth retardation-prognathism-cryptorchidism syndrome
RPL11	[ORPHA:124] Blackfan-Diamond anemia
RPL15	[ORPHA:124] Blackfan-Diamond anemia
RPL18	[ORPHA:124] Blackfan-Diamond anemia
RPL21	[ORPHA:55654] Hypotrichosis simplex
RPL26	[ORPHA:124] Blackfan-Diamond anemia
RPL27	[ORPHA:124] Blackfan-Diamond anemia
RPL31	[ORPHA:124] Blackfan-Diamond anemia
RPL35	[ORPHA:124] Blackfan-Diamond anemia
RPL35A	[ORPHA:124] Blackfan-Diamond anemia
RPL5	[ORPHA:124] Blackfan-Diamond anemia
RPN1	[ORPHA:402020] Acute myeloid leukemia with inv3q21q26.2 or t3
RPS10	[ORPHA:124] Blackfan-Diamond anemia
RPS14	[ORPHA:86841] Myelodysplastic syndrome associated with isolated del(5q) chromosome abnormality
RPS15	[ORPHA:67038] B-cell chronic lymphocytic leukemia
RPS15A	[ORPHA:124] Blackfan-Diamond anemia
RPS17	[ORPHA:124] Blackfan-Diamond anemia
RPS19	[ORPHA:124] Blackfan-Diamond anemia
RPS20	[ORPHA:440437] Familial colorectal cancer Type X
RPS24	[ORPHA:124] Blackfan-Diamond anemia
RPS26	[ORPHA:124] Blackfan-Diamond anemia
RPS28	[ORPHA:124] Blackfan-Diamond anemia
RPS7	[ORPHA:124] Blackfan-Diamond anemia
RPSA	[ORPHA:101351] Familial isolated congenital asplenia
RRAS	[ORPHA:86834] Juvenile myelomonocytic leukemia; [ORPHA:648] Noonan Syndrome
RRAS2	[ORPHA:648] Noonan Syndrome
RRM2B	[ORPHA:329336] Adult-onset chronic progressive external ophthalmoplegia with mitochondrial myopathy; [ORPHA:254892] Autosomal dominant progressive external ophthalmoplegia; [ORPHA:480] KEARNS-SAYRE SYNDROME; [ORPHA:255235] Mitochondrial DNA depletion syndrome encephalomyopathic form with renal tubulopathy; [ORPHA:298] Mitochondrial neurogastrointestinal encephalomyopathy
RS1	[ORPHA:792] X-linked retinoschisis
RSPH1	[ORPHA:244] Primary ciliary dyskinesia
RSPH3	[ORPHA:244] Primary ciliary dyskinesia
RSPH4A	[ORPHA:244] Primary ciliary dyskinesia
RSPH9	[ORPHA:244] Primary ciliary dyskinesia
RSPO1	[ORPHA:85112] Palmoplantar keratoderma-XX sex reversal-predisposition to squamous cell carcinoma syndrome
RSPO2	[ORPHA:3301] Tetraamelia-multiple malformations syndrome
RSPRY1	[ORPHA:457395] Progressive spondyloepimetaphyseal dysplasia-short stature-short fourth metatarsals-intellectual disability syndrome
RSRC1	[ORPHA:88616] Autosomal recessive non-syndromic intellectual disability
RTEL1	[ORPHA:1775] Dyskeratosis congenita; [ORPHA:3322] HOYERAAL-HREIDARSSON SYNDROME; [ORPHA:2032] Idiopathic pulmonary fibrosis
RTN2	[ORPHA:100993] Autosomal dominant spastic paraplegia type 12
RTN4IP1	[ORPHA:98676] Autosomal recessive isolated optic atrophy
RTTN	[ORPHA:468631] Microcephalic cortical malformations-short stature due to RTTN deficiency
RUBCN	[ORPHA:404499] Autosomal recessive cerebellar ataxia-epilepsy-intellectual disability syndrome due to RUBCN deficiency
RUNX1	[ORPHA:102724] Acute myeloid leukemia with t8; [ORPHA:98850] Aggressive systemic mastocytosis; [ORPHA:521] Chronic myeloid leukemia; [ORPHA:71290] Familial platelet disorder with associated myeloid malignancy; [ORPHA:99860] Precursor B-cell acute lymphoblastic leukemia
RUNX1T1	[ORPHA:102724] Acute myeloid leukemia with t8
RXYLT1	[ORPHA:899] Walker-Warburg syndrome
S1PR2	[ORPHA:90636] Autosomal recessive non-syndromic sensorineural deafness type DFNB
SACS	[ORPHA:98] Autosomal recessive spastic ataxia of Charlevoix-Saguenay
SALL2	[ORPHA:98942] Coloboma of choroid and retina; [ORPHA:98943] Coloboma of eye lens; [ORPHA:98946] Coloboma of eyelid; [ORPHA:98944] Coloboma of iris; [ORPHA:98945] Coloboma of macula; [ORPHA:98947] Coloboma of optic disc; [ORPHA:99861] Precursor T-cell acute lymphoblastic leukemia
SALL4	[ORPHA:959] Acro-Renal-Ocular syndrome; [ORPHA:233] Duane retraction syndrome; [ORPHA:2307] IVIC SYNDROME; [ORPHA:261638] Okihiro syndrome due to 20q13 microdeletion; [ORPHA:261647] Okihiro syndrome due to a point mutation
SAMD12	[ORPHA:86814] Benign adult familial myoclonic epilepsy
SAMD9L	[ORPHA:2585] Ataxia-Pancytopenia Syndrome
SAMHD1	[ORPHA:51] Aicardi-Goutieres syndrome; [ORPHA:481662] Familial Chilblain lupus
SAR1B	[ORPHA:71] CHYLOMICRON RETENTION DISEASE
SARDH	[ORPHA:3129] SARCOSINEMIA
SARS1	[ORPHA:88616] Autosomal recessive non-syndromic intellectual disability
SARS2	[ORPHA:363694] Hyperuricemia-pulmonary hypertension-renal failure-alkalosis syndrome
SASH1	[ORPHA:231040] Familial generalized lentiginosis; [ORPHA:447961] Pigmentation defects-palmoplantar keratoderma-skin carcinoma syndrome
SATB2	[ORPHA:251019] 2q32q33 microdeletion syndrome; [ORPHA:251028] SATB2-associated syndrome due to a chromosomal rearrangement; [ORPHA:576283] SATB2-associated syndrome due to a pathogenic variant
[truncated: 576 more rows]
