# Supplementary material for: The Utility of Small Fishes for the Genetic Study of Human Age-Related Disorders
Source: Front Genet. 2022 Jul 15;13:928597. doi: 10.3389/fgene.2022.928597 (PMC9335361; doi:10.3389/fgene.2022.928597)
Supplement: Supplementary file 5 [file table1.xlsx]

## Sheet: Sheet1
Supplemental Table1. Gene symbols extracted from NCBI datasets based on protein-coding genes.
Human	Zebrafish	Medaka	Turquoise Killifish
A1BG	a1cf	1-sf	a1cf
A1CF	a2ml	a1cf	aaas
A2M	a2ml2	aaas	aacs
A2ML1	aaas	aacs	aadac
A3GALT2	aacs	aadac	aadat
A4GALT	aadac	aadat	aagab
A4GNT	aadacl4	aagab	aak1
AAAS	aadat	aamdc	aak1b
AACS	aagab	aamp	aamdc
AADAC	aak1a	aanat1	aamp
AADACL2	aak1b	aanat1b	aanat1
AADACL3	aamdc	aanat2	aanat2
AADACL4	aamp	aar2	aar2
AADAT	aanat1	aars1	aars1
AAGAB	aanat2	aars2	aars2
AAK1	aar2	aasdh	aarsd1
AAMDC	aars1	aasdhppt	aasdh
AAMP	aars2	aass	aasdhppt
AANAT	aarsd1	aatf	aass
AAR2	aasdh	aatkb	aatf
AARD	aasdhppt	abat	aatkb
AARS1	aass	abca12	abat
AARS2	aatf	abca1b	abca12
AARSD1	aatka	abca2	abca1b
AASDH	aatkb	abca3b	abca3b
AASDHPPT	abat	abca4a	abca5
AASS	abca12	abca5	abca7
AATF	abca1a	abca7	abcb10
AATK	abca1b	abcb10	abcb11a
ABAT	abca2	abcb11a	abcb11b
ABCA1	abca3b	abcb11b	abcb4
ABCA10	abca4a	abcb4	abcb6a
ABCA12	abca4b	abcb6a	abcb7
ABCA13	abca5	abcb7	abcb8
ABCA2	abca7	abcb8	abcb9
ABCA3	abcb10	abcb9	abcc1
ABCA4	abcb11a	abcc1	abcc10
ABCA5	abcb11b	abcc10	abcc12
ABCA6	abcb4	abcc12	abcc2
ABCA7	abcb5	abcc3	abcc3
ABCA8	abcb6a	abcc6a	abcc4
ABCA9	abcb6b	abcc8	abcc6a
ABCB1	abcb7	abcc9	abcc8
ABCB10	abcb8	abcd1	abcc9
ABCB11	abcb9	abcd3a	abcd1
ABCB4	abcc1	abcd4	abcd2
ABCB5	abcc10	abce1	abcd3
ABCB6	abcc12	abcf1	abcd4
ABCB7	abcc13	abcf2b	abce1
ABCB8	abcc2	abcf3	abcf1
ABCB9	abcc3	abcg1	abcf2b
ABCC1	abcc4	abcg2b	abcf3
ABCC10	abcc5	abcg4a	abcg1
ABCC11	abcc6a	abcg5	abcg2a
ABCC12	abcc6b.1	abcg8	abcg2b
ABCC2	abcc6b.2	abch1	abcg4a
ABCC3	abcc8	abhd10b	abcg5
ABCC4	abcc8b	abhd11	abcg8
ABCC5	abcc9	abhd12	abch1
ABCC6	abcd1	abhd12b	abhd10b
ABCC8	abcd3a	abhd13	abhd11
ABCC9	abcd3b	abhd14a	abhd12b
ABCD1	abcd4	abhd14b	abhd13
ABCD2	abce1	abhd15a	abhd14a
ABCD3	abcf1	abhd16a	abhd14b
ABCD4	abcf2a	abhd17b	abhd15a
ABCE1	abcf2b	abhd18	abhd16a
ABCF1	abcf3	abhd2b	abhd17ab
ABCF2	abcg1	abhd3	abhd17b
ABCF2-H2BK1	abcg2a	abhd4	abhd18
ABCF3	abcg2b	abhd6	abhd2b
ABCG1	abcg2c	abhd6b	abhd3
ABCG2	abcg2d	abhd8a	abhd4
ABCG4	abcg4a	abhd8b	abhd5a
ABCG5	abcg4b	abi1a	abhd6b
ABCG8	abcg5	abi2	abhd8b
ABHD1	abcg8	abitram	abi1a
ABHD10	abch1	abl1	abi2b
ABHD11	abhd10a	abl2	abi3a
ABHD12	abhd10b	ablim1a	abi3bp
ABHD12B	abhd11	ablim2	abi3bpb
ABHD13	abhd12	ablim3	abitram
ABHD14A	abhd13	abr	abl1
ABHD14A-ACY1	abhd14a	abraa	abl2
ABHD14B	abhd14b	abrab	ablim1
ABHD15	abhd15a	abracl	ablim2
ABHD16A	abhd16a	abraxas1	ablim3
ABHD16B	abhd17aa	abraxas2	abr
ABHD17A	abhd17ab	abt1	abraa
ABHD17B	abhd17b	abtb1	abrab
ABHD17C	abhd17c	acaa1	abracl
ABHD18	abhd18	acaa2	abraxas1
ABHD2	abhd2a	acaca	abraxas2
ABHD3	abhd2b	acacb	abt1
ABHD4	abhd3	acad11	abtb1
ABHD5	abhd4	acad8	abtb2b
ABHD6	abhd5a	acad9	acaa1
ABHD8	abhd6a	acadl	acaa2
ABI1	abhd6b	acadm	acaca
ABI2	abhd8a	acads	acacb
ABI3	abhd8b	acadsb	acad11
ABI3BP	abi1a	acadvl	acad8
ABITRAM	abi1b	acanb	acad9
ABL1	abi2a	acap1	acadl
ABL2	abi2b	acap2	acadm
ABLIM1	abi3a	acat1	acads
ABLIM2	abi3b	acat2	acadsb
ABLIM3	abi3bp	acbd3	acadvl
ABO	abi3bpb	acbd4	acanb
ABR	abitram	acbd5a	acap1
ABRA	abl1	acbd6	acap2
ABRACL	abl2	acbd7	acat1
ABRAXAS1	ablim1a	accs	acat2
ABRAXAS2	ablim1b	acd	acbd3
ABT1	ablim2	ace	acbd4
ABTB1	ablim3	acer1	acbd5a
ABTB2	abr	acer2	acbd6
ACAA1	abraa	acer3	accs
ACAA2	abrab	ache	acd
ACACA	abracl	acin1a	ace
ACACB	abraxas1	acin1b	ace2
ACAD10	abraxas2	ackr3a	acer1
ACAD11	abt1	ackr4a	acer2
ACAD8	abtb1	ackr4b	acer3
ACAD9	abtb2a	aclya	ache
ACADL	abtb2b	aclyb	acin1a
ACADM	acaa1	acmsd	acin1b
ACADS	acaa2	aco1	ackr3
ACADSB	acaca	aco2	ackr4a
ACADVL	acacb	acod1	ackr4b
ACAN	acad11	acot11b	aclya
ACAP1	acad8	acot13	aclyb
ACAP2	acad9	acot7	acmsd
ACAP3	acadl	acot8	aco1
ACAT1	acadm	acot9.1	aco2
ACAT2	acads	acox1	acod1
ACBD3	acadsb	acp1	acot11b
ACBD4	acadvl	acp2	acot13
ACBD5	acana	acp5a	acot7
ACBD6	acanb	acp6	acot8
ACBD7	acap1	acp7	acot9
ACCS	acap2a	acsbg2	acox1
ACCSL	acap2b	acsf2	acox3
ACD	acap3a	acsf3	acp1
ACE	acap3b	acsl1	acp2
ACE2	acat1	acsl2	acp5a
ACER1	acat2	acsl3a	acp6
ACER2	acbd3	acsl3b	acp7
ACER3	acbd4	acsl4a	acsbg2
ACHE	acbd5a	acsl5	acsf2
ACIN1	acbd5b	acsl6	acsf3
ACKR1	acbd6	acss1	acsl1a
ACKR2	acbd7	acss2	acsl2
ACKR3	accs	acss2l	acsl3a
ACKR4	acd	acss3	acsl3b
ACLY	ace	acta1a	acsl4a
ACMSD	ace2	acta1b	acsl5
ACO1	acer1	acta2	acsl6
ACO2	acer2	actb1	acss1
ACOD1	acer3	actb2	acss2
ACOT1	ache	actl6a	acss2l
ACOT11	acin1a	actn1	acss3
ACOT12	acin1b	actn2b	acta1b
ACOT13	ackr3a	actn3b	acta2
ACOT2	ackr3b	actn4	actb2
ACOT4	ackr4a	actr10	actc1
ACOT6	ackr4b	actr1b	actc1a
ACOT7	aclya	actr2	actl6a
ACOT8	aclyb	actr3b	actn1
ACOT9	acmsd	actr5	actn2b
ACOX1	aco1	actr6	actn3b
ACOX2	aco2	actr8	actn4
ACOX3	acod1	acvr1	actr10
ACOXL	acot11a	acvr1ba	actr1b
ACP1	acot11b	acvr1c	actr2
ACP2	acot12	acvr1l	actr5
ACP3	acot13	acvr2a	actr6
ACP4	acot14	acvr2ba	actr8
ACP5	acot15	acvrl1	acvr1
ACP6	acot16	acy1	acvr1ba
ACP7	acot17	acy3.2	acvr1c
ACR	acot18	ada	acvr1l
ACRBP	acot19	ada2a	acvr2a
ACRV1	acot20	ada2b	acvr2b
ACSBG1	acot21	adal	acvrl1
ACSBG2	acot22	adam10a	acy1
ACSF2	acot7	adam12b	acyp1
ACSF3	acot8	adam15	ada
ACSL1	acot9.1	adam17a	ada2a
ACSL3	acot9.2	adam17b	ada2b
ACSL4	acox1	adam19a	adad1
ACSL5	acox3	adam19b	adad2
ACSL6	acoxl	adam22	adal
ACSM1	acp1	adam23	adam10a
ACSM2A	acp2	adam28	adam11
ACSM2B	acp5a	adam8a	adam12b
ACSM3	acp5b	adam9	adam15
ACSM4	acp6	adamts1	adam17a
ACSM5	acp7	adamts10	adam17b
ACSM6	acsbg1	adamts12	adam19
ACSS1	acsbg2	adamts13	adam22
ACSS2	acsf2	adamts15a	adam23
ACSS3	acsf3	adamts16	adam28
ACTA1	acsl1a	adamts18	adam8a
ACTA2	acsl1b	adamts3	adam9
ACTB	acsl2	adamts5	adamts1
ACTBL2	acsl3a	adamts6	adamts10
ACTC1	acsl3b	adamts8	adamts12
ACTG1	acsl4a	adamts9	adamts13
ACTG2	acsl4b	adamtsl2	adamts14
ACTL10	acsl5	adamtsl3	adamts15a
ACTL6A	acsl6	adamtsl4	adamts16
ACTL6B	acsm3	adamtsl5	adamts18
ACTL7A	acss1	adamtsl7	adamts20
ACTL7B	acss2	adap2	adamts3
ACTL8	acss2l	adar	adamts5
ACTL9	acss3	adarb1b	adamts6
ACTN1	acta1a	adarb2	adamts8
ACTN2	acta1b	adat1	adamts9
ACTN3	acta2	adat2	adamtsl2
ACTN4	actb1	adat3	adamtsl3
ACTR10	actb2	adck1	adamtsl4
ACTR1A	actc1a	adck2	adamtsl5
ACTR1B	actc1b	adck5	adamtsl7
ACTR2	actc1c	adcy2a	adap2
ACTR3	actc2	adcy2b	adar
ACTR3B	acte1	adcy3	adarb1b
ACTR3C	actl6a	adcy5	adarb2
ACTR5	actl6b	adcy6	adat1
ACTR6	actn1	adcy7	adat2
ACTR8	actn2a	adcy8	adat3
ACTRT1	actn2b	adcy9	adck1
ACTRT2	actn3a	adcyap1a	adck2
ACTRT3	actn3b	adcyap1b	adck5
ACVR1	actn4	adcyap1r1b	adcy1a
ACVR1B	actr10	add1	adcy2a
ACVR1C	actr1b	add2	adcy2b
ACVR2A	actr2a	add3a	adcy3a
ACVR2B	actr2b	add3b	adcy5
ACVRL1	actr3	adgb	adcy6
ACY1	actr3b	adgra1a	adcy7
ACY3	actr5	adgra2	adcy8
ACYP1	actr6	adgra3	adcy9
ACYP2	actr8	adgrb1a	adcyap1a
ADA	acvr1ba	adgrb2	adcyap1b
ADA2	acvr1bb	adgrb3	adcyap1r1a
ADAD1	acvr1c	adgrd1	adcyap1r1b
ADAD2	acvr1l	adgrd2	add1
ADAL	acvr2aa	adgre5	add2
ADAM10	acvr2ab	adgrf3a	add3a
ADAM11	acvr2ba	adgrf3b	adgb
ADAM12	acvrl1	adgrg2a	adgra1
ADAM15	acy1	adgrg4a	adgra1a
ADAM17	acy3.1	adgrg6	adgra2
ADAM18	acy3.2	adgrg7.1	adgra3
ADAM19	acyp1	adgrl1a	adgrb1a
ADAM2	acyp2	adgrl2a	adgrb2
ADAM20	ada	adgrl3.1	adgrb3
ADAM21	ada2a	adgrl4	adgrd1
ADAM22	ada2b	adgrv1	adgrd2
ADAM23	adad1	adh5	adgrf3a
ADAM28	adad2	adhfe1	adgrf3b
ADAM29	adal	adi1	adgrg1
ADAM30	adam10a	adipor1a	adgrg2a
ADAM32	adam10b	adipor2	adgrg6
ADAM33	adam11	adka	adgrg7.1
ADAM7	adam12b	adkb	adgrl1a
ADAM8	adam15	adm2	adgrl2a
ADAM9	adam17a	adm2a	adgrl4
ADAMDEC1	adam17b	adma	adgrv1
ADAMTS1	adam19a	admb	adi1
ADAMTS10	adam19b	admp	adipor1a
ADAMTS12	adam22	adnp2b	adipor2
ADAMTS13	adam23a	adnpa	adk
ADAMTS14	adam28	adnpb	adm2a
ADAMTS15	adam8a	adoa	adma
ADAMTS16	adam8b	adob	admp
ADAMTS17	adam9	adora1b	adnp2b
ADAMTS18	adamts1	adora2aa	adnpa
ADAMTS19	adamts10	adora2ab	adnpb
ADAMTS2	adamts12	adora2b	adoa
ADAMTS20	adamts13	adpgk	adob
ADAMTS3	adamts15a	adpgk2	adora1b
ADAMTS4	adamts17	adprh	adora2aa
ADAMTS5	adamts18	adprhl1	adora2ab
ADAMTS6	adamts2a	adprm	adora2b
ADAMTS7	adamts2b	adprs	adpgk
ADAMTS8	adamts3	adra1aa	adpgk2
ADAMTS9	adamts5	adra1ab	adprhl1
ADAMTSL1	adamts6	adra1d	adprm
ADAMTSL2	adamts7	adra2a	adprs
ADAMTSL3	adamts8a	adra2b	adra1aa
ADAMTSL4	adamts9	adra2c	adra1b
ADAMTSL5	adamtsl2	adra2db	adra1d
ADAP1	adamtsl3	adrb1	adra2a
ADAP2	adamtsl4	adrb2a	adra2b
ADAR	adamtsl5	adrb3a	adra2c
ADARB1	adamtsl7	adsl	adra2db
ADARB2	adamtsl8	adss1	adrb1
ADAT1	adap2	adssl	adrb2a
ADAT2	adar	aebp1a	adrb3a
ADAT3	adarb1a	aebp1b	adrm1
ADCK1	adarb1b	aebp2	adsl
ADCK2	adarb2	afap1	adss1
ADCK5	adat1	afap1l1a	adss2
ADCY1	adat2	afap1l1b	adssl
ADCY10	adat3	afap1l2	aebp1a
ADCY2	adck1	afdna	aebp1b
ADCY3	adck2	aff2	aebp2
ADCY4	adck5	aff4	afap1
ADCY5	adcy1a	afg1la	afap1l1a
ADCY6	adcy1b	afg1lb	afap1l1b
ADCY7	adcy2a	afg3l1	afap1l2
ADCY8	adcy2b	afg3l2	afdna
ADCY9	adcy3a	afmid	aff1
ADCYAP1	adcy3b	afp4	aff2
ADCYAP1R1	adcy5	aftph	aff3
ADD1	adcy6a	aftpha	aff4
ADD2	adcy6b	aga	afg1la
ADD3	adcy7	agap1	afg1lb
ADGB	adcy8	agap2	afg3l2
ADGRA1	adcy9	agap3	afmid
ADGRA2	adcyap1a	agbl2	aftpha
ADGRA3	adcyap1b	agbl4	aftphb
ADGRB1	adcyap1r1a	agbl5	aga
ADGRB2	adcyap1r1b	agfg1a	agap1
ADGRB3	add1	agfg1b	agap2
ADGRD1	add2	agfg2	agap3
ADGRD2	add3a	aggf1	agbl2
ADGRE1	add3b	agk	agbl4
ADGRE2	adgb	agla	agbl5
ADGRE3	adgra1	agmat	agfg1a
ADGRE5	adgra1a	agmo	agfg1b
ADGRF1	adgra2	ago1	agfg2
ADGRF2	adgra3	ago2	aggf1
ADGRF3	adgrb1a	ago3b	agk
ADGRF4	adgrb2	ago4	agla
ADGRF5	adgrb3	agpat2	agmat
ADGRG1	adgrd1	agpat3	agmo
ADGRG2	adgrd2	agpat4	ago1
ADGRG3	adgre10	agpat5	ago2
ADGRG4	adgre11	agpat9l	ago3b
ADGRG5	adgre13	agps	ago4
ADGRG6	adgre14	agr1	agpat2
ADGRG7	adgre15	agr2	agpat3
ADGRL1	adgre16	agrn	agpat4
ADGRL2	adgre5b.2	agrp	agpat5
ADGRL3	adgre5b.3	agt	agpat9l
ADGRL4	adgre7	agtpbp1	agps
ADGRV1	adgre9	agtr1b	agr1
ADH1A	adgrf11	agtr2	agr2
ADH1B	adgrf3a	agtrap	agrn
ADH1C	adgrf3b	agxt2	agrp
ADH4	adgrf6	agxta	agt
ADH5	adgrf7	agxtb	agtpbp1
ADH6	adgrf8	ahctf1	agtr1
ADH7	adgrg1	ahcy	agtrap
ADHFE1	adgrg11	ahcyl1	agxt2
ADI1	adgrg2a	ahcyl2b	agxta
ADIG	adgrg3	ahdc1	agxtb
ADIPOQ	adgrg4a	ahi1	ahctf1
ADIPOR1	adgrg6	ahnak	ahcy
ADIPOR2	adgrg7.1	ahr1b	ahcyl1
ADIRF	adgrg7.2	ahrr	ahcyl2b
ADK	adgrl1.1	aicda	ahdc1
ADM	adgrl1a	aida	ahi1
ADM2	adgrl2a	aif1l	ahnak
ADM5	adgrl2b.1	aifm1	ahnak2
ADNP	adgrl3.1	aifm3	ahr1b
ADNP2	adgrl4	aifm4	ahrr
ADO	adgrv1	aig1	aicda
ADORA1	adh5	aimp1a	aida
ADORA2A	adh5l	aimp2	aif1l
ADORA2B	adh8a	aiolos	aifm1
ADORA3	adh8b	aip	aifm3
ADPGK	adhfe1	aipl1	aifm4
ADPRH	adi1	aire	aig1
ADPRHL1	adipoqa	ajap1	aimp1a
ADPRM	adipoqb	ajm1	aimp1b
ADPRS	adipor1a	ajuba	aimp2
ADRA1A	adipor1b	ak1	aip
ADRA1B	adipor2	ak2	aipl1
ADRA1D	adka	ak3	ajap1
ADRA2A	adkb	ak4	ajm1
ADRA2B	adm2a	ak5	ajuba
ADRA2C	adm2b	ak6	ak1
ADRB1	adma	ak7b	ak2
ADRB2	admb	ak8	ak3
ADRB3	admp	ak9	ak4
ADRM1	adnp2a	akap10	ak5
ADSL	adnp2b	akap12a	ak8
ADSS1	adnpa	akap12b	ak9
ADSS2	adnpb	akap13	akap10
ADTRP	adoa	akap14	akap11
AEBP1	adob	akap17a	akap12a
AEBP2	adora1b	akap1b	akap12b
AEN	adora2aa	akap6	akap13
AFAP1	adora2ab	akap7	akap14
AFAP1L1	adora2b	akap8l	akap17a
AFAP1L2	adora2c	akap9	akap7
AFDN	adora4a	akip1	akap8l
AFF1	adpgk	akirin1	akap9
AFF2	adpgk2	akirin2	akip1
AFF3	adprh	akna	akirin1
AFF4	adprhl1	aknad1	akirin2
AFG1L	adprm	akr1a1a	akna
AFG3L2	adprs	akr1a1b	akr1a1a
AFM	adra1aa	akr7a3	akr1a1b
AFMID	adra1ab	akt1	akr7a3
AFP	adra1ba	akt1s1	akt1
AFTPH	adra1bb	akt2	akt1s1
AGA	adra1d	akt3b	akt2
AGAP1	adra2a	aktip	akt3a
AGAP2	adra2b	alad	akt3b
AGAP3	adra2c	alas1	aktip
AGAP4	adra2da	alas2	alad
AGAP5	adra2db	aldh16a1	alas1
AGAP6	adrb1	aldh18a1	alas2
AGAP9	adrb2a	aldh1a2	alcamb
AGBL1	adrb2b	aldh1l2	aldh16a1
AGBL2	adrb3a	aldh2	aldh18a1
AGBL3	adrb3b	aldh3a2b	aldh1a2
AGBL4	adrm1	aldh3b1	aldh1l2
AGBL5	adsl	aldh3b2	aldh2
AGER	adss1	aldh4a1	aldh3a2b
AGFG1	adss2	aldh5a1	aldh3b1
AGFG2	adssl	aldh6a1	aldh3b2
AGGF1	adtrp1	aldh7a1	aldh4a1
AGK	aebp1a	aldh8a1	aldh5a1
AGL	aebp1b	aldh9a1a.1	aldh6a1
AGMAT	aebp2	aldh9a1b	aldh7a1
AGMO	aep1	aldoab	aldh8a1
AGO1	afap1	aldob	aldh9a1a.1
AGO2	afap1l1a	aldoca	aldh9a1b
AGO3	afap1l1b	aldocb	aldoab
AGO4	afap1l2	alg1	aldob
AGPAT1	afdna	alg10	aldoca
AGPAT2	aff1	alg12	aldocb
AGPAT3	aff2	alg13	alg1
AGPAT4	aff3	alg14	alg10
AGPAT5	aff4	alg2	alg11
AGPS	afg1la	alg3	alg12
AGR2	afg1lb	alg5	alg13
AGR3	afg3l1	alg6	alg14
AGRN	afg3l2	alg8	alg2
AGRP	afmid	alg9	alg3
AGT	afp4	alk	alg5
AGTPBP1	aftpha	alkal1	alg6
AGTR1	aftphb	alkal2	alg8
AGTR2	aga	alkal2b	alg9
AGTRAP	agap1	alkbh1	alk
AGXT	agap2	alkbh2	alkal1
AGXT2	agap3	alkbh3	alkbh1
AHCTF1	agbl1	alkbh4	alkbh2
AHCY	agbl2	alkbh5	alkbh3
AHCYL1	agbl4	alkbh7	alkbh4
AHCYL2	agbl5	alkbh8	alkbh5
AHDC1	agfg1a	allc	alkbh6
AHI1	agfg1b	alms1	alkbh7
AHNAK	agfg2	alox12	alkbh8
AHNAK2	aggf1	alox5a	allc
AHR	agk	alox5ap	alms1
AHRR	agla	alp3	alox12
AHSA1	aglb	alpi.1	alox5a
AHSG	agmat	alpi.2	alox5ap
AHSP	agmo	alpk1	alpi.1
AICDA	ago1	alpk2	alpk1
AIDA	ago2	alpk3	alpk2
AIF1	ago3a	alpk3a	alpk3a
AIF1L	ago3b	alpl	alpl
AIFM1	ago4	als2b	als2b
AIFM2	agpat2	alv	alx1
AIFM3	agpat3	alx1	alx3
AIG1	agpat4	alx3	alx4a
AIM2	agpat5	alx4a	alyref
AIMP1	agpat9l	alyref	amacr
AIMP2	agps	am5	ambra1b
AIP	agr1	amacr	amd1
AIPL1	agr2	ambra1b	amdhd1
AIRE	agrn	amd1	amdhd2
AJAP1	agrp	amdhd1	amer2
AJM1	agt	amdhd2	amfra
AJUBA	agtpbp1	amer2	amh
AK1	agtr1a	amfr	amigo1
AK2	agtr1b	amh	amigo2
AK3	agtr2	amigo1	amigo3
AK4	agtrap	amigo3	ammecr1
AK5	agxt2	ammecr1	amn
AK6	agxta	amn	amot
AK7	agxtb	amot	amotl2a
AK8	ahctf1	amotl2a	ampd1
AK9	ahcy	ampd1	ampd3
AKAIN1	ahcyl1	ampd2b	amph
AKAP1	ahcyl2a	ampd3a	amt
AKAP10	ahcyl2b	ampd3b	anapc1
AKAP11	ahdc1	amph	anapc10
AKAP12	ahi1	amt	anapc11
AKAP13	ahnak	amy2a	anapc13
AKAP14	ahr1a	anapc1	anapc15
AKAP17A	ahr1b	anapc10	anapc16
AKAP3	ahr2	anapc11	anapc2
AKAP4	ahrra	anapc15	anapc4
AKAP5	ahrrb	anapc16	anapc5
AKAP6	ahsa1a	anapc2	anapc7
AKAP7	ahsa1b	anapc4	and1
AKAP8	ahsg1	anapc5	and2
AKAP8L	ahsg2	anapc7	and3
AKAP9	aicda	and1	angel1
AKIP1	aida	and2	angel2
AKIRIN1	aif1l	and3	angpt1
AKIRIN2	aifm1	angel1	angpt2a
AKNA	aifm2	angel2	angpt2b
AKNAD1	aifm3	angpt1	angpt4
AKR1A1	aifm4	angpt2a	angptl1a
AKR1B1	aifm5	angpt2b	angptl2b
AKR1B10	aig1	angpt4	angptl3
AKR1B15	aimp1a	angptl1a	angptl4
AKR1C1	aimp1b	angptl1b	angptl6
AKR1C2	aimp2	angptl2b	angptl7
AKR1C3	aip	angptl3	ank1a
AKR1C4	aipl1	angptl4	ank1b
AKR1C8	aire	angptl5	ank2a
AKR1D1	ajap1	angptl6	ank2b
AKR1E2	ajm1	angptl7	ank3b
AKR7A2	ajuba	ank1a	ankdd1b
AKR7A3	ak1	ank1b	ankef1a
AKR7L	ak2	ank2a	ankfn1
AKT1	ak3	ank2b	ankfy1
AKT1S1	ak4	ankdd1b	ankha
AKT2	ak5	ankef1a	ankhd1
AKT3	ak5l	ankfn1	ankib1
AKTIP	ak7a	ankfy1	ankk1
ALAD	ak7b	ankha	ankle1
ALAS1	ak8	ankhd1	ankle2
ALAS2	ak9	ankib1	ankmy1
ALB	akap10	ankk1	ankmy2a
ALCAM	akap11	ankle1	ankra2
ALDH16A1	akap12a	ankle2	ankrd10a
ALDH18A1	akap12b	ankmy1	ankrd10b
ALDH1A1	akap13	ankmy2a	ankrd11
ALDH1A2	akap13	ankra2	ankrd12
ALDH1A3	akap17a	ankrd10b	ankrd13a
ALDH1B1	akap1a	ankrd11	ankrd13c
ALDH1L1	akap1b	ankrd12	ankrd13d
ALDH1L2	akap6	ankrd13a	ankrd16
ALDH2	akap7	ankrd13b	ankrd1a
ALDH3A1	akap8l	ankrd13d	ankrd22
ALDH3A2	akap9	ankrd16	ankrd24
ALDH3B1	akip1	ankrd1a	ankrd27
ALDH3B2	akirin1	ankrd22	ankrd28b
ALDH4A1	akirin2	ankrd24	ankrd29
ALDH5A1	akna	ankrd27	ankrd33aa
ALDH6A1	aknad1	ankrd28b	ankrd33ab
ALDH7A1	akr1a1a	ankrd29	ankrd33ba
ALDH8A1	akr1a1b	ankrd33aa	ankrd33bb
ALDH9A1	akr1b1.1	ankrd33ab	ankrd34ba
ALDOA	akr1b1.2	ankrd33ba	ankrd34c
ALDOB	akr7a3	ankrd33bb	ankrd39
ALDOC	akt1	ankrd34ba	ankrd40
ALG1	akt1s1	ankrd34bb	ankrd44
ALG10	akt2	ankrd34c	ankrd46b
ALG10B	akt2l	ankrd39	ankrd49
ALG11	akt3a	ankrd40	ankrd50
ALG12	akt3b	ankrd44	ankrd50l
ALG13	aktip	ankrd46b	ankrd52a
ALG14	alad	ankrd49	ankrd53
ALG1L2	alas1	ankrd50l	ankrd54
ALG2	alas2	ankrd52a	ankrd63
ALG3	alcama	ankrd53	ankrd6b
ALG5	alcamb	ankrd54	anks1ab
ALG6	aldh16a1	ankrd63	anks1b
ALG8	aldh18a1	ankrd6a	anks3
ALG9	aldh1a2	ankrd6b	anks4b
ALK	aldh1a3	ankrd9	anks6
ALKAL1	aldh1l1	anks1a	ankzf1
ALKAL2	aldh1l2	anks1ab	anln
ALKBH1	aldh2.1	anks1b	ano10a
ALKBH2	aldh2.2	anks3	ano11
ALKBH3	aldh3a1	anks4b	ano1a
ALKBH4	aldh3a2a	anks6	ano2b
ALKBH5	aldh3a2b	ankzf1	ano3
ALKBH6	aldh3b1	anln	ano4
ALKBH7	aldh3b2	ano10a	ano5a
ALKBH8	aldh4a1	ano10b	ano5b
ALLC	aldh5a1	ano11	ano6
ALMS1	aldh6a1	ano1a	ano7
ALOX12	aldh7a1	ano2b	ano8a
ALOX12B	aldh8a1	ano3	ano8b
ALOX15	aldh9a1a.1	ano5a	anos1
ALOX15B	aldh9a1a.2	ano5b	anos1b
ALOX5	aldh9a1b	ano6	anp32a
ALOX5AP	aldoaa	ano7	anp32b
ALOXE3	aldoab	ano8a	anp32e
ALPG	aldob	ano8b	anpepa
ALPI	aldoca	anos1	anpepb
ALPK1	aldocb	anos1b	antkmt
ALPK2	alg1	anp32a	antxr1c
ALPK3	alg10	anp32b	antxr1d
ALPL	alg11	anp32e	antxr2a
ALPP	alg12	anpepa	anxa11b
ALS2	alg13	antkmt	anxa13
ALS2CL	alg14	antxr1	anxa13l
ALX1	alg2	antxr1c	anxa14
ALX3	alg3	antxr1d	anxa1a
ALX4	alg5	antxr2a	anxa3b
ALYREF	alg6	anxa11	anxa4
AMACR	alg8	anxa11a	anxa5a
AMBN	alg9	anxa13	anxa5b
AMBP	alk	anxa13l	aoc1
AMBRA1	alkal1	anxa14	aoc2
AMD 1.00	alkal2b	anxa1a	aopep
AMDHD1	alkbh1	anxa2	aox6
AMDHD2	alkbh2	anxa3a	ap1ar
AMELX	alkbh3	anxa3b	ap1b1
AMELY	alkbh4	anxa4	ap1g1
AMER1	alkbh5	anxa5a	ap1g2
AMER2	alkbh6	anxa5b	ap1m1
AMER3	alkbh7	anxa6	ap1m2
AMFR	alkbh8	aoc1	ap1m3
AMH	allc	aoc2	ap1s1
AMHR2	alms1	aopep	ap1s2
AMIGO1	alox12	aox6	ap1s3a
AMIGO2	alox5a	ap1ar	ap1s3b
AMIGO3	alox5ap	ap1b1	ap2a1
AMMECR1	alox5b.1	ap1g1	ap2b1
AMMECR1L	alox5b.2	ap1g2	ap2m1
AMN	alox5b.3	ap1m1	ap2s1
AMN1	alp3	ap1m2	ap3b1a
AMOT	alpi.1	ap1m3	ap3b2
AMOTL1	alpi.2	ap1s1	ap3d1
AMOTL2	alpk1	ap1s3a	ap3m1
AMPD1	alpk2	ap1s3b	ap3m2
AMPD2	alpk3a	ap2a1	ap3s1
AMPD3	alpk3b	ap2b1	ap4b1
AMPH	alpl	ap2m1	ap4e1
AMT	als2a	ap2s1	ap4m1
AMTN	als2b	ap3b1a	ap4s1
AMY1A	alx1	ap3b2	ap5m1
AMY1B	alx3	ap3d1	ap5s1
AMY1C	alx4a	ap3m1	ap5z1
AMY2A	alx4b	ap3m2	apaf1
AMY2B	alyref	ap3s1	apba1b
AMZ1	amacr	ap3s2	apba2a
AMZ2	ambn	ap4b1	apba2b
ANAPC1	ambp	ap4e1	apbb1
ANAPC10	ambra1a	ap4m1	apbb1ip
ANAPC11	ambra1b	ap4s1	apbb2
ANAPC13	amd1	ap5b1	apbb3
ANAPC15	amdhd1	ap5m1	apc
ANAPC16	amdhd2	ap5s1	apc2
ANAPC2	amer1	ap5z1	apcdd1l
ANAPC4	amer2	apaf1	apeh
ANAPC5	amer3	apba1b	apela
ANAPC7	amfra	apba2a	apex1
ANG	amfrb	apba2b	apex2
ANGEL1	amh	apbb1	aph1b
ANGEL2	amigo1	apbb1ip	api5
ANGPT1	amigo3	apbb2b	apip
ANGPT2	ammecr1	apbb3	aplf
ANGPT4	amn	apc	apln
ANGPTL1	amn1	apc2	aplnr2
ANGPTL2	amot	apcdd1l	aplnra
ANGPTL3	amotl1	apeh	aplnrb
ANGPTL4	amotl2a	apex1	aplp1
ANGPTL5	amotl2b	aph1b	aplp2
ANGPTL6	ampd1	api5	apmap
ANGPTL7	ampd2a	apip	apnl
ANGPTL8	ampd2b	aplf	apoa2
ANHX	ampd3a	apln	apoba
ANK1	ampd3b	aplnr2	apobb.1
ANK2	amph	aplnra	apobec2b
ANK3	amt	aplp1	apoc1
ANKAR	amy2a	aplp2	apoc2
ANKDD1A	amy2al1	apmap	apoda.1
ANKDD1B	amy2al2	apnl	apoda.2
ANKEF1	anapc1	apoa2	apodb
ANKFN1	anapc10	apoa4a	apoea
ANKFY1	anapc11	apoba	apoeb
ANKH	anapc13	apobb.1	apof
ANKHD1	anapc15	apobec2a	apol
ANKHD1-EIF4EBP3	anapc16	apobec2b	apol1
ANKIB1	anapc2	apoc4	apoo
ANKK1	anapc4	apoda.1	apool
ANKLE1	anapc5	apoda.2	apopt1
ANKLE2	anapc7	apodb	appa
ANKMY1	and1	apoea	appbp2
ANKMY2	and2	apoeb	appl1
ANKRA2	and3	apof	appl2
ANKRD1	and4	apol1	aprt
ANKRD10	angel1	apom	aptx
ANKRD11	angel2	apoo	aqp10a
ANKRD12	angpt1	apooa	aqp10b
ANKRD13A	angpt2a	apool	aqp11
ANKRD13B	angpt2b	apopt1	aqp12
ANKRD13C	angpt4	appa	aqp3a
ANKRD13D	angptl1a	appbp2	aqp4
ANKRD16	angptl1b	appl1	aqp7
ANKRD17	angptl2a	appl2	aqp8
ANKRD18A	angptl2b	aprt	aqp9b
ANKRD18B	angptl3	aptx	aqr
ANKRD2	angptl4	aqp1	ar
ANKRD20A1	angptl5	aqp10a	araf
ANKRD22	angptl6	aqp10b	arap1
ANKRD23	angptl7	aqp11	arap2
ANKRD24	angptl8	aqp12	arap3
ANKRD26	ank1a	aqp4	arcn1b
ANKRD27	ank1b	aqp7	areg
ANKRD28	ank2a	aqp8	arel1
ANKRD29	ank2b	aqp9b	arf1
ANKRD30A	ank3a	aqr	arf2a
ANKRD30B	ank3b	ar	arf2b
ANKRD30BL	ankar	ar-alpha	arf3a
ANKRD31	ankdd1a	araf	arf4
ANKRD33	ankdd1b	arap1	arf6a
ANKRD33B	ankef1a	arap2	arf6b
ANKRD34A	ankef1b	arap3	arfgap1
ANKRD34B	ankfn1	arcn1	arfgap2
ANKRD34C	ankfy1	areg	arfgap3
ANKRD35	ankha	arel1	arfgef1
ANKRD36	ankhb	arf1	arfgef2
ANKRD36B	ankhd1	arf2a	arfgef3
ANKRD36C	ankib1a	arf2b	arfip1
ANKRD37	ankib1b	arf3a	arfip2
ANKRD39	ankk1	arf4	arfip2b
ANKRD40	ankle2	arf6a	arg1
ANKRD40CL	ankmy1	arf6b	arg2
ANKRD42	ankmy2a	arfgap1	arglu1a
ANKRD44	ankmy2b	arfgap2	arhgap1
ANKRD45	ankra2	arfgap3	arhgap10
ANKRD46	ankrd10a	arfgef1	arhgap11a
ANKRD49	ankrd10b	arfgef2	arhgap11b
ANKRD50	ankrd11	arfgef3	arhgap12
ANKRD52	ankrd12	arfip1	arhgap15
ANKRD53	ankrd13a	arfip2b	arhgap17a
ANKRD54	ankrd13b	arfrp1	arhgap17b
ANKRD55	ankrd13c	arg1	arhgap18
ANKRD6	ankrd13d	arg2	arhgap19
ANKRD60	ankrd16	arhgap1	arhgap20
ANKRD61	ankrd1a	arhgap10	arhgap21
ANKRD62	ankrd1b	arhgap11a	arhgap21a
ANKRD63	ankrd2	arhgap11b	arhgap21b
ANKRD65	ankrd22	arhgap12b	arhgap22
ANKRD66	ankrd24	arhgap15	arhgap23a
ANKRD7	ankrd27	arhgap17a	arhgap24
ANKRD9	ankrd28b	arhgap17b	arhgap25
ANKS1A	ankrd29	arhgap18	arhgap26
ANKS1B	ankrd31	arhgap19	arhgap27
ANKS3	ankrd33aa	arhgap21	arhgap31
ANKS4B	ankrd33ab	arhgap21b	arhgap32a
ANKS6	ankrd33ba	arhgap22	arhgap32b
ANKUB1	ankrd33bb	arhgap23a	arhgap35a
ANKZF1	ankrd34a	arhgap24	arhgap35b
ANLN	ankrd34ba	arhgap25	arhgap36
ANO1	ankrd34bb	arhgap26	arhgap39
ANO10	ankrd34c	arhgap27	arhgap40
ANO2	ankrd37	arhgap28	arhgap42
ANO3	ankrd39	arhgap29a	arhgap44a
ANO4	ankrd40	arhgap31	arhgap45b
ANO5	ankrd44	arhgap32a	arhgap46a
ANO6	ankrd45	arhgap32b	arhgap4a
ANO7	ankrd46a	arhgap35a	arhgap4b
ANO8	ankrd46b	arhgap35b	arhgap5
ANO9	ankrd49	arhgap36	arhgap6
ANOS1	ankrd50	arhgap39	arhgap9
ANP32A	ankrd50l	arhgap40	arhgdig
ANP32B	ankrd52a	arhgap42	arhgef10
ANP32D	ankrd52b	arhgap42a	arhgef10la
ANP32E	ankrd53	arhgap44a	arhgef11
ANPEP	ankrd54	arhgap45b	arhgef12a
ANTKMT	ankrd55	arhgap46a	arhgef16
ANTXR1	ankrd63	arhgap4b	arhgef17
ANTXR2	ankrd66	arhgap5	arhgef18b
ANTXRL	ankrd67	arhgap6	arhgef19
ANXA1	ankrd6a	arhgap8	arhgef1b
ANXA10	ankrd6b	arhgap9	arhgef2
ANXA11	ankrd9	arhgdia	arhgef25a
ANXA13	anks1ab	arhgdig	arhgef25b
ANXA2	anks1b	arhgef10	arhgef26
ANXA2R	anks3	arhgef10la	arhgef28
ANXA3	anks4b	arhgef12a	arhgef28a
ANXA4	anks6	arhgef12b	arhgef3
ANXA5	ankzf1	arhgef15b	arhgef33
ANXA6	anln	arhgef16	arhgef37
ANXA7	ano10a	arhgef17	arhgef38
ANXA8	ano10b	arhgef18a	arhgef39
ANXA8L1	ano11	arhgef18b	arhgef3l
ANXA9	ano1a	arhgef19	arhgef4
AOAH	ano2b	arhgef1b	arhgef40
AOC1	ano3	arhgef2	arhgef5
AOC2	ano5a	arhgef25a	arhgef6
AOC3	ano5b	arhgef25b	arhgef7a
AOPEP	ano6	arhgef26	arhgef9
AOX1	ano7	arhgef28a	arid1aa
AP1AR	ano8a	arhgef3	arid1ab
AP1B1	ano8b	arhgef33	arid1b
AP1G1	ano9a	arhgef37	arid2
AP1G2	ano9b	arhgef38	arid3a
AP1M1	anos1a	arhgef39	arid3b
AP1M2	anos1b	arhgef3l	arid4a
AP1S1	anp32a	arhgef4	arid4b
AP1S2	anp32b	arhgef40	arid5a
AP1S3	anp32e	arhgef5	arid5b
AP2A1	anpepa	arhgef6	arid6
AP2A2	anpepb	arhgef7a	arih1
AP2B1	antkmt	arhgef7b	arih2
AP2M1	antxr1a	arhgef9	arl1
AP2S1	antxr1b	arid1aa	arl10
AP3B1	antxr1c	arid1ab	arl11
AP3B2	antxr1d	arid1b	arl13a
AP3D1	antxr2a	arid2	arl13b
AP3M1	antxr2b	arid3a	arl14
AP3M2	anxa11a	arid3b	arl14ep
AP3S1	anxa11b	arid3c	arl15a
AP3S2	anxa13	arid4a	arl16
AP4B1	anxa13l	arid4b	arl2
AP4E1	anxa14	arid5a	arl2bp
AP4M1	anxa1a	arid5b	arl3b
AP4S1	anxa1b	arid6	arl3l1
AP5B1	anxa1c	arih1	arl4aa
AP5M1	anxa1d	arih2	arl4c
AP5S1	anxa2a	arl1	arl4d
AP5Z1	anxa2b	arl10	arl5a
APAF1	anxa3a	arl11	arl5c
APBA1	anxa3b	arl13a	arl6
APBA2	anxa4	arl13b	arl6ip1
APBA3	anxa5a	arl14	arl6ip4
APBB1	anxa5b	arl14ep	arl6ip5a
APBB1IP	anxa6	arl15	arl6ip6
APBB2	aoc1	arl16	arl8
APBB3	aoc2	arl2	arl8ba
APC	aopep	arl2bp	arl9
APC2	aox5	arl3b	armc1
APCDD1	aox6	arl3l1	armc10
APCDD1L	ap1ar	arl4aa	armc1l
APCS	ap1b1	arl4c	armc2
APEH	ap1g1	arl4d	armc3
APELA	ap1g2	arl5a	armc4
APEX1	ap1m1	arl5c	armc5
APEX2	ap1m2	arl6	armc6
APH1A	ap1m3	arl6ip1	armc7
APH1B	ap1s1	arl6ip4	armc8
API5	ap1s2	arl6ip5	armc9
APIP	ap1s3a	arl6ip6	armh3
APLF	ap1s3b	arl8	armh4
APLN	ap2a1	arl8ba	armt1
APLNR	ap2b1	arl9	arnt
APLP1	ap2m1a	armc1	arnt2
APLP2	ap2m1b	armc10	arntl1a
APMAP	ap2s1	armc1l	arntl2
APOA1	ap3b1a	armc2	arpc2
APOA2	ap3b2	armc3	arpc3
APOA4	ap3d1	armc5	arpc4
APOA5	ap3m1	armc6	arpc5b
APOB	ap3m2	armc7	arpin
APOBEC1	ap3s1	armc9	arpp19b
APOBEC2	ap3s2	armh1	arpp21
APOBEC3A	ap4b1	armh3	arr3a
APOBEC3A_B	ap4e1	armh4	arr3b
APOBEC3B	ap4m1	armt1	arrb1
APOBEC3C	ap4s1	arnt	arrdc1b
APOBEC3D	ap5b1	arntl1a	arrdc2
APOBEC3F	ap5m1	arntl2	arrdc3a
APOBEC3G	ap5s1	arpc1a	arrdc3b
APOBEC3H	ap5z1	arpc2	arsa
APOBEC4	apaf1	arpc3	arsb
APOBR	apba1a	arpc4	arsg
APOC1	apba1b	arpc5b	arsh
APOC2	apba2a	arpin	arsia
APOC3	apba2b	arpp19b	arsj
APOC4	apbb1	arpp21	arsk
APOD	apbb1ip	arr3a	arv1
APOE	apbb2b	arr3b	arvcfa
APOF	apbb3	arrb1	arvcfb
APOH	apc	arrb2	arxa
APOL1	apc2	arrdc1b	as3mt
APOL2	apcdd1l	arrdc2	asah1b
APOL3	apcs	arrdc3a	asah2
APOL4	apeh	arsa	asap1b
APOL5	apela	arsb	asap2a
APOL6	apex1	arsg	asap2b
APOLD1	apex2	arsh	asap3
APOM	aph1b	arsia	asb1
APOO	api5	arsj	asb10
APOOL	apip	arsk	asb11
APP	aplf	arv1	asb12a
APPBP2	apln	arvcfa	asb12b
APPL1	aplnr2	arvcfb	asb13b
APPL2	aplnra	arxa	asb14
APRT	aplnrb	as3mt	asb14b
APTX	aplp1	asah1b	asb15a
AQP1	aplp2	asah2	asb15b
AQP10	apmap	asap1b	asb16
AQP11	apnl	asap2a	asb2
AQP12A	apoa1a	asap2b	asb2a.1
AQP12B	apoa1b	asap3	asb3
AQP2	apoa2	asb10	asb4
AQP3	apoa4a	asb11	asb5a
AQP4	apoa4b.1	asb12	asb6
AQP5	apoa4b.2	asb13b	asb7
AQP6	apoa4b.3	asb14	asb8
AQP7	apoba	asb14b	asb9
AQP7B	apobb.1	asb15b	ascc1
AQP8	apobb.2	asb16	ascc2
AQP9	apobec2a	asb3	ascc3
AQR	apobec2b	asb4	ascl1a
AR	apoc1	asb5a	ascl1b
ARAF	apoc2	asb5b	asf1ba
ARAP1	apoc4	asb6	asf1bb
ARAP2	apoda.1	asb8	asgrl2
ARAP3	apoda.2	ascc1	ash1l
ARC	apodb	ascc2	ash2l
ARCN1	apoea	ascc3	asic1b
AREG	apoeb	ascl1a	asic1c
AREL1	apof	ascl1b	asic2
ARF1	apol	ascl4	asic4a
ARF3	apol1	asf1ba	asip1
ARF4	apom	ash1l	asl
ARF5	apooa	ash2l	asmt
ARF6	apoob	asic1b	asmt2
ARFGAP1	apool	asic1c	asmtl
ARFGAP2	appa	asic2	asns
ARFGAP3	appb	asic4a	asnsd1
ARFGEF1	appbp2	asip2b	aspa
ARFGEF2	appl1	asl	aspdh
ARFGEF3	appl2	asmt	aspg
ARFIP1	aprt	asmt2	asph
ARFIP2	aptx	asmtl	asphd1
ARFRP1	aqp10a	asns	asphd2
ARG1	aqp10b	asnsd1	aspm
ARG2	aqp11	aspa	aspn
ARGFX	aqp12	aspdh	aspscr1
ARGLU1	aqp1a.1	aspg	asrgl1
ARHGAP1	aqp1a.2	asph	ass1
ARHGAP10	aqp3a	asphd1	aste1b
ARHGAP11A	aqp3b	asphd2	astn1
ARHGAP11A-SCG5	aqp4	aspm	astn2
ARHGAP11B	aqp7	aspn	asxl1
ARHGAP12	aqp8a.1	asprv1	asxl2
ARHGAP15	aqp8a.2	aspscr1	asz1
ARHGAP17	aqp8b	asrgl1	atad1a
ARHGAP18	aqp9a	ass1	atad1b
ARHGAP19	aqp9b	aste1b	atad2
ARHGAP20	aqr	astn1	atad2b
ARHGAP21	ar	astn2	atad3
ARHGAP22	araf	asxl1	atad5a
ARHGAP23	arap1a	asxl2	atat1
ARHGAP24	arap2	asz1	atcaya
ARHGAP25	arap3	atad1a	atcayb
ARHGAP26	arcn1a	atad1b	ate1
ARHGAP27	arcn1b	atad2	atf1
ARHGAP28	areg	atad2b	atf2
ARHGAP29	arel1	atad3	atf3
ARHGAP30	arf1	atad5a	atf4a
ARHGAP31	arf2a	atad5b	atf4b
ARHGAP32	arf2b	atat1	atf5a
ARHGAP33	arf3a	atcaya	atf5b
ARHGAP35	arf3b	atcayb	atf6
ARHGAP36	arf4a	ate1	atf6b
ARHGAP39	arf4b	atf1	atf7a
ARHGAP4	arf5	atf2	atf7b
ARHGAP40	arf6a	atf3	atf7ip
ARHGAP42	arf6b	atf4a	atf7ip2
ARHGAP44	arfgap1	atf4b	atg10
ARHGAP45	arfgap2	atf5a	atg101
ARHGAP5	arfgap3	atf5b	atg12
ARHGAP6	arfgef1	atf6	atg13
ARHGAP8	arfgef2	atf6b	atg14
ARHGAP9	arfgef3	atf7a	atg16l1
ARHGDIA	arfip1	atf7ip	atg2a
ARHGDIB	arfip2a	atf7ip2	atg2b
ARHGDIG	arfip2b	atg10	atg3
ARHGEF1	arfrp1	atg101	atg4b
ARHGEF10	arg1	atg12	atg4c
ARHGEF10L	arg2	atg13	atg4d
ARHGEF11	arglu1a	atg14	atg4da
ARHGEF12	arglu1b	atg16l2	atg5
ARHGEF15	arhgap1	atg2a	atg7
ARHGEF16	arhgap10	atg2b	atg9a
ARHGEF17	arhgap11a	atg3	atg9b
ARHGEF18	arhgap12a	atg4b	atic
ARHGEF19	arhgap12b	atg4c	atl1
ARHGEF2	arhgap15	atg4da	atl3
ARHGEF25	arhgap17a	atg5	atm
ARHGEF26	arhgap17b	atg7	atmin
ARHGEF28	arhgap18	atg9a	atn1
ARHGEF3	arhgap19	atg9b	atoh1a
ARHGEF33	arhgap20	atic	atoh1b
ARHGEF35	arhgap20b	atl1	atoh7
ARHGEF37	arhgap21a	atl2	atoh8
ARHGEF38	arhgap21b	atl3	atox1
ARHGEF39	arhgap22	atm	atp10a
ARHGEF4	arhgap23a	atmin	atp10b
ARHGEF40	arhgap23b	atn1	atp10d
ARHGEF5	arhgap24	atoh1a	atp11a
ARHGEF6	arhgap25	atoh1b	atp11b
ARHGEF7	arhgap27	atoh1c	atp11c
ARHGEF9	arhgap27l	atoh7	atp13a1
ARID1A	arhgap28	atoh8	atp13a2
ARID1B	arhgap29a	atox1	atp13a3
ARID2	arhgap29b	atp10a	atp1a2a
ARID3A	arhgap31	atp10b	atp1a3a
ARID3B	arhgap32a	atp10d	atp1a3b
ARID3C	arhgap32b	atp11a	atp1b1a
ARID4A	arhgap33	atp11b	atp1b1b
ARID4B	arhgap35a	atp11c	atp1b2b
ARID5A	arhgap35b	atp13a1	atp1b3
ARID5B	arhgap36	atp13a2	atp1b3b
ARIH1	arhgap39	atp13a3	atp1b4
ARIH2	arhgap42a	atp1a2a	atp23
ARL 1.00	arhgap44a	atp1a3a	atp2a1
ARL 10.00	arhgap44b	atp1a3b	atp2a1l
ARL 11.00	arhgap45a	atp1b1a	atp2a2a
ARL 14.00	arhgap45b	atp1b1b	atp2a2b
ARL 15.00	arhgap46a	atp1b2b	atp2a3
ARL 16.00	arhgap46b	atp1b3a	atp2b1a
ARL 2.00	arhgap4a	atp1b4	atp2b2
ARL 3.00	arhgap4b	atp23	atp2b3b
ARL 6.00	arhgap5	atp2a1	atp2c1
ARL 9.00	arhgap6	atp2a1l	atp5f1b
ARL13A	arhgap9	atp2a2a	atp5f1c
ARL13B	arhgdia	atp2a2b	atp5f1d
ARL14EP	arhgdig	atp2a3	atp5f1e
ARL14EPL	arhgef10	atp2b1a	atp5fa1
ARL17A	arhgef10la	atp2b2	atp5if1a
ARL17B	arhgef10lb	atp2b3b	atp5if1b
ARL2BP	arhgef11	atp2c1	atp5l
ARL4A	arhgef12a	atp5f1b	atp5mc3a
ARL4C	arhgef12b	atp5f1c	atp5md
ARL4D	arhgef15a	atp5f1d	atp5mf
ARL5A	arhgef15b	atp5f1e	atp5pb
ARL5B	arhgef16	atp5fa1	atp5pd
ARL5C	arhgef17	atp5if1b	atp5pf
ARL6IP1	arhgef18a	atp5l	atp5po
ARL6IP4	arhgef18b	atp5mc1	ATP6
ARL6IP5	arhgef19	atp5mc3a	atp6ap1a
ARL6IP6	arhgef1a	atp5md	atp6ap1la
ARL8A	arhgef1b	atp5mf	atp6ap1lb
ARL8B	arhgef2	atp5mj	atp6ap2
ARMC1	arhgef25a	atp5pb	atp6v0a1a
ARMC10	arhgef25b	atp5pd	atp6v0a2a
ARMC12	arhgef28a	atp5pf	atp6v0a2b
ARMC2	arhgef3	atp5po	atp6v0b
ARMC3	arhgef33	ATP6	atp6v0ca
ARMC5	arhgef37	atp6ap1a	atp6v0cb
ARMC6	arhgef38	atp6ap1la	atp6v0d1
ARMC7	arhgef39	atp6ap1lb	atp6v0e1
ARMC8	arhgef3l	atp6ap2	atp6v1ab
ARMC9	arhgef4	atp6v0a1a	atp6v1c1a
ARMCX1	arhgef40	atp6v0a1b	atp6v1d
ARMCX2	arhgef5	atp6v0a2	atp6v1e1a
ARMCX3	arhgef6	atp6v0a2a	atp6v1e1b
ARMCX4	arhgef7a	atp6v0b	atp6v1f
ARMCX5	arhgef7b	atp6v0cb	atp6v1g1
ARMCX5-GPRASP2	arhgef9a	atp6v0d1	atp6v1h
ARMCX6	arhgef9b	atp6v1ab	atp7a
ARMH1	arid1aa	atp6v1b2	atp7b
ARMH2	arid1ab	atp6v1ba	ATP8
ARMH3	arid1b	atp6v1c1a	atp8a1
ARMH4	arid2	atp6v1c1b	atp8a2
ARMS2	arid3a	atp6v1c2	atp8b1
ARMT1	arid3b	atp6v1d	atp8b2
ARNT	arid3c	atp6v1e1a	atp8b3
ARNT2	arid4a	atp6v1e1b	atp8b4
ARNTL	arid4b	atp6v1f	atp9a
ARNTL2	arid5a	atp6v1g1	atp9b
ARPC1A	arid5b	atp6v1h	atpaf1
ARPC1B	arid6	atp7b	atpaf2
ARPC2	arih1	ATP8	atpsckmt
ARPC3	arih1l	atp8a1	atpv0e2
ARPC4	arih2	atp8a2	atr
ARPC4-TTLL3	arl1	atp8b1	atraid
ARPC5	arl10	atp8b2	atrip
ARPC5L	arl11	atp8b3	atrn
ARPIN	arl13a	atp8b4	atrnl1b
ARPIN-AP3S2	arl13b	atp9a	atrx
ARPP19	arl14	atp9b	atxn10
ARPP21	arl14ep	atpaf1	atxn1a
ARR3	arl15a	atpaf2	atxn1b
ARRB1	arl15b	atpsckmt	atxn1l
ARRB2	arl16	atpv0e2	atxn2
ARRDC1	arl2	atr	atxn2l
ARRDC2	arl2bp	atraid	atxn3
ARRDC3	arl3a	atrn	atxn7
ARRDC4	arl3b	atrnl1a	atxn7l1
ARRDC5	arl3l1	atrnl1b	atxn7l3a
ARSA	arl3l2	atrx	auh
ARSB	arl4aa	atxn10	aup1
ARSD	arl4ab	atxn1a	aurka
ARSF	arl4ca	atxn1l	aurkaip1
ARSG	arl4cb	atxn2	aurkb
ARSH	arl4d	atxn2l	auts2a
ARSI	arl5a	atxn3	aven
ARSJ	arl5c	atxn7	avil
ARSK	arl6	atxn7l1	avl9
ARSL	arl6ip1	atxn7l2a	avp
ART1	arl6ip4	atxn7l3a	avpi1
ART3	arl6ip5a	atxn7l3b	avpr1aa
ART4	arl6ip5b	auh	avpr2
ART5	arl6ip6	aup1	avpr2b.1
ARTN	arl8	aurka	avpr2l
ARV1	arl8a	aurkaip1	axdnd1
ARVCF	arl8ba	aurkb	axin1
ARX	arl8bb	auts2a	axin2
AS3MT	arl9	aven	axl
ASAH1	armc1	avil	azi2
ASAH2	armc10	avl9	azin1
ASAH2B	armc1l	avpi1	azin1b
ASAP1	armc2	avpr1aa	b2m
ASAP2	armc3	avpr2	b3galnt2
ASAP3	armc5	avpr2b.1	b3galt1b
ASB1	armc6	axdnd1	b3galt2
ASB10	armc7	axin1	b3galt4
ASB11	armc8	axin2	b3galt6
ASB12	armc9	axl	b3gat2
ASB13	armh1	azi2	b3gat3
ASB14	armh3	azin1	b3glctb
ASB15	armt1	azin1b	b3gnt2b
ASB16	arnt	b3galnt2	b3gnt2l
ASB17	arnt2	b3galt1b	b3gnt7
ASB18	arntl1a	b3galt2	b3gnt7l
ASB2	arntl1b	b3galt4	b3gnt9
ASB3	arntl2	b3galt6	b3gntl1
ASB4	arpc1a	b3galt8	b4galnt1a
ASB5	arpc1b	b3gat1a	b4galnt1b
ASB6	arpc2	b3gat2	b4galnt3b
ASB7	arpc3	b3gat3	b4galnt4a
ASB8	arpc4	b3glcta	b4galt1l
ASB9	arpc4l	b3glctb	b4galt2
ASCC1	arpc5a	b3gnt2b	b4galt3
ASCC2	arpc5b	b3gnt2l	b4galt4
ASCC3	arpc5la	b3gnt5	b4galt5
ASCL1	arpc5lb	b3gnt7	b4galt7
ASCL2	arpin	b3gnt7l	b4gat1
ASCL3	arpp19a	b3gnt9	b9d1
ASCL4	arpp19b	b3gntl1	b9d2
ASCL5	arpp21	b4galnt1a	baalcb
ASDURF	arr3a	b4galnt1b	babam1
ASF1A	arr3b	b4galnt3b	babam2
ASF1B	arrb1	b4galnt4a	bace1
ASGR1	arrb2a	b4galt1l	bace2
ASGR2	arrb2b	b4galt2	bach1
ASH1L	arrdc1a	b4galt3	bach1b
ASH2L	arrdc1b	b4galt4	bach2b
ASIC1	arrdc2	b4galt5	badb
ASIC2	arrdc3a	b4galt6	bag1
ASIC3	arrdc3b	b4galt7	bag2
ASIC4	arsa	b4gat1	bag3
ASIC5	arsb	b9d1	bag4
ASIP	arsg	b9d2	bag5
ASL	arsh	baalcb	bag6
ASMT	arsia	babam1	bahcc1b
ASMTL	arsib	babam2	bahd1
ASNS	arsj	bace1	baiap2b
ASNSD1	arsk	bace2	baiap2l1a
ASPA	art4	bach1b	baiap2l2a
ASPDH	artn	bach2a	baiap2l2b
ASPG	arv1	bach2b	baiap3
ASPH	arvcfa	badb	bambi
ASPHD1	arvcfb	bag1	banf1
ASPHD2	arxa	bag2	banp
ASPM	arxb	bag3	bap1
ASPN	as.1666	bag4	bard1
ASPRV1	as3mt	bag5	barhl1b
ASPSCR1	asah1a	bag6	barhl2
ASRGL1	asah1b	bahcc1b	barx1
ASS1	asah2	bahd1	barx2
ASTE1	asap1a	baiap2a	basp1
ASTL	asap1b	baiap2b	batf
ASTN1	asap2a	baiap2l1a	batf2
ASTN2	asap2b	baiap2l1b	batf3
ASXL1	asap3	baiap2l2b	bax
ASXL2	asb1	baiap3	baz1a
ASXL3	asb10	bambia	baz1b
ASZ1	asb11	banf1	baz2a
ATAD1	asb12a	banp	baz2ba
ATAD2	asb12b	bap1	bbc3
ATAD2B	asb13a.1	bard1	bbln
ATAD3A	asb13a.2	barhl1a	bbof1
ATAD3B	asb13b	barhl1b	bbox1
ATAD3C	asb14a	barhl2	bbs1
ATAD5	asb14b	barx1	bbs10
ATAT1	asb15a	barx2	bbs12
ATCAY	asb15b	basp1	bbs2
ATE1	asb16	batf	bbs4
ATF1	asb18	batf2	bbs5
ATF2	asb2a.1	baz1a	bbs7
ATF3	asb2a.2	baz1b	bbs9
ATF4	asb2b	baz2a	bbx
ATF5	asb3	baz2ba	bcam
ATF6	asb4	bbln	bcan
ATF6B	asb5a	bbof1	bcap29
ATF7	asb5b	bbox1	bcap31
ATF7-NPFF	asb6	bbs1	bcar1
ATF7IP	asb7	bbs10	bcar3
ATF7IP2	asb8	bbs2	bcas1
ATG10	ascc1	bbs4	bcas2
ATG101	ascc2	bbs5	bcas3
ATG12	ascc3	bbs7	bcat2
ATG13	ascl1a	bbs9	bccip
ATG14	ascl1b	bbx	bckdha
ATG16L1	asdurf	bcam	bckdhb
ATG16L2	asf1ba	bcan	bckdk
ATG2A	asf1bb	bcap29	bcl10
ATG2B	asgrl1	bcap31	bcl11ba
ATG3	asgrl2	bcar1	bcl11bb
ATG4A	asgrl3	bcar3	bcl2b
ATG4B	ash1l	bcas1	bcl2l1
ATG4C	ash2l	bcas2	bcl2l10
ATG4D	asic1a	bcas3	bcl2l12
ATG5	asic1b	bcat2	bcl2l13
ATG7	asic1c	bccip	bcl2l14
ATG9A	asic2	bcdin3d	bcl3
ATG9B	asic4a	bche	bcl6aa
ATIC	asic4b	bckdha	bcl6ab
ATL1	asip1	bckdhb	bcl6b
ATL2	asip2b	bckdk	bcl7a
ATL3	asl	bcl10	bcl7bb
ATM	asmt	bcl11aa	bcl9
ATMIN	asmt2	bcl11ba	bcl9l
ATN1	asmtl	bcl11bb	bco1
ATOH1	asns	bcl2b	bco1l
ATOH7	asnsd1	bcl2l1	bco2
ATOH8	aspa	bcl2l10	bco2l
ATOX1	aspdh	bcl2l12	bcor
ATP10A	aspg	bcl2l13	bcorl1
ATP10B	asph	bcl3	bcr
ATP10D	asphd1	bcl6aa	bdh1
ATP11A	asphd2	bcl6ab	bdh2
ATP11B	aspm	bcl6b	bdkrb1
ATP11C	aspn	bcl7a	bdnf
ATP12A	aspscr1	bcl7bb	becn1
ATP13A1	asrgl1	bcl9	begain
ATP13A2	ass1	bcl9l	bend3
ATP13A3	aste1a	bco1	bend4
ATP13A4	aste1b	bco1l	bend5
ATP13A5	astn1	bco2a	bend7
ATP1A1	astn2	bco2b	best1
ATP1A2	asxl1	bco2l	best2
ATP1A3	asxl2	bcor	best3
ATP1A4	asz1	bcorl1	best4
ATP1B1	atad1a	bcr	bet1
ATP1B2	atad1b	bdh1	bet1l
ATP1B3	atad2	bdh2	bfar
ATP1B4	atad2b	bdkrb1	bfsp1
ATP23	atad3	bdnf	bfsp2
ATP2A1	atad5a	bean1	bglapl
ATP2A2	atad5b	becn1	bgnb
ATP2A3	atat1	begain	bhlha15
ATP2B1	atcaya	bend3	bhlha9
ATP2B2	atcayb	bend4	bhlhe22
ATP2B3	ate1	bend7	bhlhe23
ATP2B4	ate1	best1	bhlhe40
ATP2C1	atf1	best2	bhlhe41
ATP2C2	atf2	best3	bhmt
ATP4A	atf3	best4	bicc1
ATP4B	atf4a	bet1	bicc2
ATP5F1A	atf4b	bet1l	bicd1a
ATP5F1B	atf5a	bfar	bicd2
ATP5F1C	atf5b	bfsp1	bicdl1
ATP5F1D	atf6	bfsp2	bicdl2
ATP5F1E	atf6b	bglapl	bicdl2l
ATP5IF1	atf7a	bgnb	bicra
ATP5MC1	atf7b	bhlha15	bicral
ATP5MC2	atf7ip	bhlha9	bida
ATP5MC3	atf7ip2	bhlhe22	bin1b
ATP5ME	atg10	bhlhe23	bin2a
ATP5MF	atg101	bhlhe40	bin2b
ATP5MF-PTCD1	atg12	bhlhe41	bin3
ATP5MG	atg13	bhmt	birc2
ATP5MGL	atg14	bicc1	birc5a
ATP5MJ	atg16l1	bicc2	birc5b
ATP5MK	atg16l2	bicd1a	birc6
ATP5PB	atg2a	bicd2	birc7
ATP5PD	atg2b	bicdl1	bivm
ATP5PF	atg3	bicdl2	blcap
ATP5PO	atg4a	bicdl2l	blk
ATP6AP1	atg4b	bicra	blm
ATP6AP2	atg4c	bicral	blmh
ATP6V0A1	atg4da	bin1b	blnk
ATP6V0A2	atg4db	bin2a	bloc1s1
ATP6V0A4	atg5	bin2b	bloc1s2
ATP6V0B	atg7	bin3	bloc1s3
ATP6V0C	atg9a	birc2	bloc1s4
ATP6V0D1	atg9b	birc5a	bloc1s5
ATP6V0D2	atic	birc5b	bloc1s6
ATP6V0E1	atl1	birc6	blvra
ATP6V0E2	atl2	birc7	blvrb
ATP6V1A	atl3	bivm	blzf1
ATP6V1B1	atm	blcap	bmerb1
ATP6V1B2	atmin	blk	bmf
ATP6V1C1	atn1	blm	bmi1a
ATP6V1C2	atoh1a	blmh	bmp10
ATP6V1D	atoh1b	blnk	bmp15
ATP6V1E1	atoh1c	bloc1s1	bmp16
ATP6V1E2	atoh7	bloc1s2	bmp1a
ATP6V1F	atoh8	bloc1s3	bmp2b
ATP6V1FNB	atox1	bloc1s4	bmp2k
ATP6V1G1	atp10a	bloc1s5	bmp3
ATP6V1G2	atp10b	bloc1s6	bmp4
ATP6V1G3	atp10d	blvra	bmp5
ATP6V1H	atp11a	blvrb	bmp6
ATP7A	atp11b	blzf1	bmp7
ATP7B	atp11c	bmb	bmp8a
ATP8A1	atp13a1	bmerb1	bmper
ATP8A2	atp13a2	bmf	bmpr1b
ATP8B1	atp13a3	bmp10	bmpr1bb
ATP8B2	atp1a1a.1	bmp15	bmpr2b
ATP8B3	atp1a1a.2	bmp16	bms1
ATP8B4	atp1a1a.3	bmp1a	bmt2
ATP9A	atp1a1a.4	bmp2b	bnc1
ATP9B	atp1a1a.5	bmp2k	bnc2
ATPAF1	atp1a1b	bmp3	bnip1a
ATPAF2	atp1a2a	bmp4	bnip1b
ATPSCKMT	atp1a3a	bmp5	bnip2
ATR	atp1a3al	bmp6	bnip3
ATRAID	atp1a3b	bmp7b	bnip3la
ATRIP	atp1b1a	bmp8a	bnipl
ATRN	atp1b1b	bmper	boc
ATRNL1	atp1b2a	bmpr1b	bod1l1
ATRX	atp1b2b	bmpr1bb	bola1
ATXN1	atp1b3a	bmpr2	bola3
ATXN10	atp1b3b	bms1	boll
ATXN1L	atp1b4	bmt2	bop1
ATXN2	atp23	bnc1	bora
ATXN2L	atp2a1	bnc2	borcs5
ATXN3	atp2a1l	bnip1b	borcs6
ATXN3L	atp2a2a	bnip2	borcs8
ATXN7	atp2a2b	bnip3la	bpgm
ATXN7L1	atp2a3	bnip3lb	bphl
ATXN7L2	atp2b1a	bnip4	bpifcl
ATXN7L3	atp2b1b	bnipl	bpnt1
ATXN7L3B	atp2b2	boc	bpnt2
ATXN8	atp2b3a	bod1	bptf
AUH	atp2b3b	bod1l1	braf
AUNIP	atp2b4	boka	brap
AUP1	atp2c1	bokb	brat1
AURKA	atp5f1b	bola1	brca1
AURKAIP1	atp5f1c	bola3	brca2
AURKB	atp5f1d	boll	brcc3
AURKC	atp5f1e	bop1	brd1a
AUTS2	atp5fa1	bora	brd2a
AVEN	atp5if1a	borcs5	brd2b
AVIL	atp5if1b	borcs6	brd3
AVL9	atp5l	borcs7	brd4
AVP	atp5mc1	borcs8	brd7
AVPI1	atp5mc3a	bpgm	brd8a
AVPR1A	atp5mc3b	bphl	brd8b
AVPR1B	atp5md	bpifcl	brd9
AVPR2	atp5mea	bpnt1	brdt
AWAT1	atp5meb	bpnt2	brf2
AWAT2	atp5mf	bptf	bri3
AXDND1	atp5mj	braf	bri3bp
AXIN1	atp5pb	brap	bricd5
AXIN2	atp5pd	brat1	brinp1
AXL	atp5pf	brca1	brinp2
AZGP1	atp5po	brca2	brinp3a.1
AZI2	atp6ap1a	brcc3	brinp3a.2
AZIN1	atp6ap1b	brd1a	brip1
AZIN2	atp6ap1la	brd2a	brk1
AZU1	atp6ap1lb	brd2b	brms1
B2M	atp6ap2	brd4	brox
B3GALNT1	atp6v0a1a	brd7	brpf1
B3GALNT2	atp6v0a1b	brd8a	brpf3a
B3GALT1	atp6v0a2a	brd8b	brpf3b
B3GALT2	atp6v0a2b	brd9	brsk1a
B3GALT4	atp6v0b	brf2	brsk2a
B3GALT5	atp6v0ca	bri3	brwd1
B3GALT6	atp6v0cb	bri3bp	brwd3
B3GALT9	atp6v0d1	bricd5	bscl2
B3GAT1	atp6v0e1	brinp1	bsdc1
B3GAT2	atp6v1aa	brinp2	bsg
B3GAT3	atp6v1ab	brip1	bsna
B3GLCT	atp6v1b2	brk1	bsnb
B3GNT2	atp6v1ba	brms1	bsnd
B3GNT3	atp6v1c1a	brms1la	bspry
B3GNT4	atp6v1c1b	brox	bsx
B3GNT5	atp6v1c2	brpf1	btaf1
B3GNT6	atp6v1d	brpf3a	btbd1
B3GNT7	atp6v1e1a	brpf3b	btbd10b
B3GNT8	atp6v1e1b	brsk1a	btbd11b
B3GNT9	atp6v1f	brsk2a	btbd17b
B3GNTL1	atp6v1g1	brwd1	btbd3b
B4GALNT1	atp6v1h	brwd3	btbd6
B4GALNT2	atp7a	bscl2	btbd7
B4GALNT3	atp7b	bsdc1	btbd8
B4GALNT4	atp8a1	bsg	btbd9
B4GALT1	atp8a2	bsk146	btc
B4GALT2	atp8b1	bsna	btd
B4GALT3	atp8b2	bsnb	btf3
B4GALT4	atp8b3	bsnd	btf3l4
B4GALT5	atp8b4	bspry	btg1
B4GALT6	atp8b5a	bsx	btg4
B4GALT7	atp8b5b	btaf1	btk
B4GAT1	atp9a	btbd1	btr01
B9D1	atp9b	btbd10a	btr02
B9D2	atpaf1	btbd10b	btr12
BAALC	atpaf2	btbd11b	bub1
BAAT	atpsckmt	btbd17	bub1ba
BABAM1	atpv0e2	btbd17b	bub1bb
BABAM2	atr	btbd2	bub3
BACE1	atraid	btbd3b	bud13
BACE2	atrip	btbd7	bud23
BACH1	atrn	btbd8	bud31
BACH2	atrnl1a	btbd9	bves
BAD	atrnl1b	btc	bxdc2
BAG1	atrx	btd	bysl
BAG2	atrxl	btf3	c18h3orf33
BAG3	atxn10	btf3l4	c19h1orf109
BAG4	atxn1a	btg1	c1d
BAG5	atxn1b	btg3	c1galt1a
BAG6	atxn1l	btg4	c1galt1b
BAGE	atxn2	btk	c1galt1c1
BAGE3	atxn2l	btr02	c1qbp
BAGE4	atxn3	btr12	c1ql3a
BAGE5	atxn7	bub1	c1ql4a
BAHCC1	atxn7l1	bub1ba	c1qtnf12
BAHD1	atxn7l2a	bub1bb	c1qtnf13
BAIAP2	atxn7l2b	bub3	c1qtnf2
BAIAP2L1	atxn7l3a	buc	c1qtnf4
BAIAP2L2	atxn7l3b	bud13	c1qtnf5
BAIAP3	auh	bud23	c1qtnf6a
BAK1	aunip	bud31	c1qtnf6b
BAMBI	aup1	bves	c1qtnf7
BANF1	aurka	bxdc2	c1qtnf9
BANF2	aurkaip1	bysl	c2cd2
BANK1	aurkb	bzw1a	c2cd2l
BANP	auts2a	c-myc17	c2cd3
BAP1	auts2b	c10h4orf45	c2cd4a
BARD1	avd	c11h18orf21	c2cd4c
BARHL1	aven	c11h1orf216	c2cd5
BARHL2	avil	c11h1orf43	c3
BARX1	avl9	c11h6orf136	c4b
BARX2	avp	c11h6orf47	c5
BASP1	avpi1	c11h6orf62	c6
BATF	avpr1aa	c12h18orf25	c7a
BATF2	avpr1ab	c12h18orf54	c7b
BATF3	avpr2aa	c12h2orf42	c8a
BAX	avpr2ab	c13h19orf47	c8b
BAZ1A	avpr2b.1	c13h19orf54	c8g
BAZ1B	avpr2l	c13h3orf52	c9
BAZ2A	axdnd1	c13h3orf80	c9orf72
BAZ2B	axin1	c14h11orf54	ca12
BBC3	axin2	c14h11orf87	ca14
BBIP1	axl	c14h17orf49	ca4a
BBLN	azi2	c14h17orf97	ca5a
BBOF1	azin1a	c14h21orf91	ca6
BBOX1	azin1b	c14h5orf15	ca7
BBS1	b2m	c14h5orf24	ca8
BBS10	b2ml	c15h10orf90	caap1
BBS12	b3galnt2	c15h6orf118	cab39
BBS2	b3galt10.1	c16h1orf43	cab39l
BBS4	b3galt11	c16h7orf31	cabin1
BBS5	b3galt1a	c17h14orf119	cables1
BBS7	b3galt1b	c17h1orf35	cables2b
BBS9	b3galt2	c17h5orf22	cabp1a
BBX	b3galt4	c17h7orf25	cabp1b
BCAM	b3galt6	c17h7orf26	cabp2a
BCAN	b3galt8	c17hxorf38	cabp2b
BCAP29	b3gat1a	c18h11orf68	cabp4
BCAP31	b3gat1b	c18h20orf27	cabp5a
BCAR1	b3gat2	c18h3orf33	cabp5b
BCAR3	b3gat3	c18h4orf48	cabp7b
BCAS1	b3glcta	c18h4orf54	cabz01093075.1
BCAS2	b3glctb	c19h10orf88	cacfd1
BCAS3	b3gnt2a	c19h10orf90	cachd1
BCAS4	b3gnt2b	c19h17orf62	cacna1aa
BCAT1	b3gnt2l	c19h1orf109	cacna1ab
BCAT2	b3gnt3.1	c19h7orf50	cacna1bb
BCCIP	b3gnt3.2	c19h8orf33	cacna1c
BCDIN3D	b3gnt3.3	c1d	cacna1da
BCHE	b3gnt3.4	c1galt1a	cacna1db
BCKDHA	b3gnt5a	c1galt1b	cacna1eb
BCKDHB	b3gnt5b	c1galt1c1	cacna1fa
BCKDK	b3gnt7	c1h17orf58	cacna1fb
BCL10	b3gnt7l	c1h17orf67	cacna1g
BCL11A	b3gnt9	c1h19orf53	cacna1s
BCL11B	b3gntl1	c1h19orf67	cacna2d1
BCL2	b4galnt1a	c1h22orf23	cacna2d1a
BCL2A1	b4galnt1b	c1h4orf33	cacna2d2a
BCL2L1	b4galnt2.1	c1h6orf120	cacna2d3
BCL2L10	b4galnt2.2	c1qbp	cacna2d4a
BCL2L11	b4galnt3a	c1ql2	cacnb1
BCL2L12	b4galnt3b	c1ql3a	cacnb2a
BCL2L13	b4galnt4a	c1ql4a	cacnb2b
BCL2L14	b4galnt4b	c1qtnf12	cacnb3b
BCL2L15	b4galt1	c1qtnf13	cacnb4a
BCL2L2	b4galt1l	c1qtnf2	cacng1
BCL2L2-PABPN1	b4galt2	c1qtnf4	cacng1b
BCL3	b4galt3	c1qtnf5	cacng2a
BCL6	b4galt4	c1qtnf6a	cacng3b
BCL6B	b4galt5	c1qtnf6b	cacng4
BCL7A	b4galt6	c1qtnf7	cacng6b
BCL7B	b4galt7	c1qtnf9	cacng7b
BCL7C	b4gat1	c20h18orf63	cacng8b
BCL9	b9d1	c20h8orf34	cactin
BCL9L	b9d2	c21h2orf49	cacul1
BCLAF1	ba1l	c21h3orf38	cacybp
BCLAF3	baalca	c21hxorf21	cad
BCO1	baalcb	c22h14orf180	cadm1a
BCO2	babam1	c22h14orf28	cadm1b
BCOR	babam2	c22h5orf63	cadm2a
BCORL1	bace1	c23h12orf40	cadm2b
BCR	bace2	c23h12orf56	cadm3
BCS1L	bach1a	c24h1orf131	cadm4
BDH1	bach1b	c24h1orf198	cadps2
BDH2	bach2a	c24h6orf58	cadpsb
BDKRB1	bach2b	c2cd2	cahz
BDKRB2	bada	c2cd2l	calb2a
BDNF	badb	c2cd3	calca
BDP1	bag1	c2cd4a	calcoco1a
BEAN1	bag2	c2cd4c	calcoco2
BECN1	bag3	c2cd5	calcr
BECN2	bag4	c2h7orf57	calcrla
BEGAIN	bag5	c2h8orf74	calcrlb
BEND2	bag6	c3-1	cald1a
BEND3	bag6l	c3-2	cald1b
BEND4	bahcc1b	c3b.1	calhm3
BEND5	bahd1	c3h15orf48	calm1a
BEND6	baiap2a	c4b	calm2a
BEND7	baiap2b	c4h19orf25	calm3a
BEST1	baiap2l1a	c4h19orf44	calml4a
BEST2	baiap2l1b	c4h1orf112	caln1
BEST3	baiap2l2a	c4h1orf146	caln2
BEST4	baiap2l2b	c4h1orf210	calr
BET1	baiap3	c4h1orf52	calr3b
BET1L	bambia	c4h8orf82	calub
BEX1	bambib	c5	caly
BEX2	banf1	c5ar1	camk1a
BEX3	banp	c5h1orf159	camk1b
BEX4	bap1	c5h1orf50	camk1da
BEX5	bard1	c5h20orf85	camk1gb
BFAR	barhl1a	c6	camk2a
BFSP1	barhl1b	c6ast1	camk2b
BFSP2	barhl2	c6h11orf49	camk2b1
BGLAP	barx1	c6h11orf58	camk2d1
BGN	barx2	c6h12orf29	camk2d2
BHLHA15	basp1	c6h12orf4	camk2g2
BHLHA9	batf	c6h12orf73	camk2n1a
BHLHB9	batf2	c6h12orf75	camkk1a
BHLHE22	batf3	c6h15orf39	camkk1b
BHLHE23	baxa	c6h15orf40	camkk2
BHLHE40	baxb	c6h15orf61	camkmt
BHLHE41	baz1a	c7a	camkvl
BHMT	baz1b	c7b	camlg
BHMT2	baz2a	c7h1orf174	camsap1a
BICC1	baz2ba	c7h6orf226	camsap1b
BICD1	bbc3	c8a	camsap2a
BICD2	bbip1	c8b	camsap2b
BICDL1	bbln	c8g	camsap3
BICDL2	bbof1	c8h16orf89	camta1
BICRA	bbox1	c8h17orf75	camta1a
BICRAL	bbs1	c9	cand1
BID	bbs10	c9h12orf43	cant1a
BIK	bbs12	c9h22orf15	cant1b
BIN1	bbs2	c9h22orf39	canx
BIN2	bbs4	c9h2orf68	cap1
BIN3	bbs5	c9h5orf34	cap2
BIRC2	bbs7	c9h9orf116	capgb
BIRC3	bbs9	c9h9orf64	capn1
BIRC5	bbx	c9h9orf78	capn10
BIRC6	bcam	c9h9orf85	capn12
BIRC7	bcan	c9orf72	capn15
BIVM	bcap29	ca10a	capn1a
BIVM-ERCC5	bcap31	ca12	capn3a
BLACAT1	bcar1	ca14	capn3b
BLCAP	bcar3	ca15b	capn5
BLID	bcas2	ca4a	capn5b
BLK	bcas3	ca4c	capn6
BLM	bcat1	ca5a	capn7
BLMH	bcat2	ca6	capn8
BLNK	bccip	ca7	capn9
BLOC1S1	bcdin3d	ca8	capns1a
BLOC1S2	bckdha	caap1	capns1b
BLOC1S3	bckdhb	cab39	caprin1a
BLOC1S4	bckdhbl	cab39l	caprin1b
BLOC1S5	bckdk	cab39l1	caprin2
BLOC1S6	bcl10	cabin1	capslb
BLVRA	bcl11aa	cables1	capzb
BLVRB	bcl11ab	cables2a	car15
BLZF1	bcl11ba	cables2b	card11
BMERB1	bcl11bb	cabp1a	card14
BMF	bcl2a	cabp1b	card19
BMI1	bcl2b	cabp2b	card9
BMP1	bcl2l1	cabp4	carhsp1
BMP10	bcl2l10	cabp5a	carm1
BMP15	bcl2l11	cabp7b	carmil1
BMP2	bcl2l12	cacfd1	carmil2
BMP2K	bcl2l13	cachd1	carmil3
BMP3	bcl2l16	cacna1aa	carnmt1
BMP4	bcl3	cacna1ab	cars1
BMP5	bcl6aa	cacna1ba	cars2
BMP6	bcl6ab	cacna1bb	cart2
BMP7	bcl6b	cacna1c	cartl
BMP8A	bcl7a	cacna1da	casc3
BMP8B	bcl7ba	cacna1db	casd1
BMPER	bcl7bb	cacna1fa	cask
BMPR1A	bcl9	cacna1fb	caskin1
BMPR1B	bcl9l	cacna1h	caskin2
BMPR2	bco1	cacna1ha	casp10
BMS1	bco1l	cacna1ia	casp2
BMT2	bco2a	cacna2d1	casp3
BMX	bco2b	cacna2d2a	casp3a
BNC1	bco2l	cacna2d3a	casp6
BNC2	bcor	cacna2d4a	casp7
BNIP1	bcorl1	cacnb1	casp8
BNIP2	bcr	cacnb2a	casp8ap2
BNIP3	bcs1l	cacnb2b	casp9
BNIP3L	bdh1	cacnb3a	casq1a
BNIP5	bdh2	cacnb3b	casq1b
BNIPL	bdkrb1	cacnb4.1	casq2
BOC	bdkrb2	cacnb4a	casr
BOD1	bdnf	cacng1a	cass4
BOD1L1	bean1	cacng1b	cast
BOD1L2	becn1	cacng2	castor1
BOK	bend3	cacng2a	castor2
BOLA1	bend4	cacng3b	casz1
BOLA2	bend5	cacng4	cat
BOLA2-SMG1P6	bend7	cacng5	catip
BOLA2B	best1	cacng5b	cav1
BOLA3	best2	cacng6b	cav2
BOLL	best4	cacng7b	cav3
BOP 1.00	bet1	cacng8b	cavin1a
BORA	bet1l	cactin	cavin2b
BORCS5	bfb	cacul1	cavin4a
BORCS6	bfsp1	cacybp	cavin4b
BORCS7	bfsp2	cad	cax1
BORCS8	bglap	cadm1a	cbarpb
BORCS8-MEF2B	bglapl	cadm1b	cbfa2t2
BPGM	bgna	cadm2a	cbfa2t3
BPHL	bgnb	cadm2b	cbfb
BPI	bhlha15	cadm3	cbl
BPIFA1	bhlha9	cadm4	cblc
BPIFA2	bhlhe22	cadpsa	cbll1
BPIFA3	bhlhe23	cahz	cbln12
BPIFB1	bhlhe40	calb2a	cbln18
BPIFB2	bhlhe41	calca	cbln20
BPIFB3	bhmt	calcb	cbln2b
BPIFB4	bicc1a	calcoco1a	cbln4
BPIFB6	bicc1b	calcoco1b	cbr1
BPIFC	bicc2	calcoco2	cbr4
BPNT1	bicd1a	calcr	cbsa
BPNT2	bicd2	calcrl2	cbsb
BPTF	bicdl1	calcrla	cbwd
BPY2	bicdl2	calcrlb	cbx1b
BPY2B	bicdl2l	cald1a	cbx2
BPY2C	bicra	calhm1	cbx3a
BRAF	bicral	calhm3	cbx4
BRAP	bida	calhm5.1	cbx5
BRAT1	bif1.1	calm1a	cbx6a
BRCA1	bif1.2	calm2a	cbx6b
BRCA2	bik	calm3a	cbx7a
BRCC3	bin1b	calml4a	cbx7b
BRD1	bin2a	caln2	cbx8a
BRD2	bin2b	calr	cby1
BRD3	bin3	calr3b	cc2d1a
BRD3OS	birc2	calub	cc2d1b
BRD4	birc5a	caly	cc2d2a
BRD7	birc5b	camk1b	ccar1
BRD8	birc6	camk1da	ccbe1
BRD9	birc7	camk1db	ccdc103
BRDT	blcap	camk1gb	ccdc106a
BRF1	blf	camk2a	ccdc107
BRF2	blk	camk2b1	ccdc112
BRI3	blm	camk2d1	ccdc113
BRI3BP	blmh	camk2d2	ccdc115
BRICD5	blnk	camk2g2	ccdc117
BRINP1	bloc1s1	camk2n1	ccdc12
BRINP2	bloc1s2	camk2n1a	ccdc120a
BRINP3	bloc1s3	camkk1a	ccdc120b
BRIP1	bloc1s4	camkk1b	ccdc122
BRIX1	bloc1s5	camkmt	ccdc124
BRK1	bloc1s6	camkv	ccdc126
BRME1	blvra	camkvl	ccdc127
BRMS1	blvrb	camlg	ccdc13
BRMS1L	blzf1	camsap1b	ccdc134
BROX	bmb	camsap2a	ccdc135
BRPF1	bmerb1	camsap2b	ccdc137
BRPF3	bmf1	camsap3	ccdc14
BRS3	bmf2	camta1a	ccdc146
BRSK1	bmi1a	cand1	ccdc148
BRSK2	bmi1b	cand2	ccdc15
BRWD1	bmp10	cant1a	ccdc157
BRWD3	bmp15	cant1b	ccdc167
BSCL2	bmp16	canx	ccdc169
BSDC1	bmp1a	cap1	ccdc170
BSG	bmp1b	cap2	ccdc171
BSN	bmp1l	capg	ccdc172
BSND	bmp2a	capn1	ccdc174
BSPH1	bmp2b	capn10	ccdc177
BSPRY	bmp2k	capn12	ccdc178
BST1	bmp3	capn15	ccdc18
BST2	bmp4	capn1a	ccdc180
BSX	bmp5	capn3a	ccdc181
BTAF1	bmp6	capn3b	ccdc186
BTBD1	bmp7a	capn5b	ccdc187
BTBD10	bmp7b	capn7	ccdc189
BTBD11	bmp8a	capn9	ccdc191
BTBD16	bmper	capns1a	ccdc22
BTBD17	bmpr1aa	capns1b	ccdc24
BTBD18	bmpr1ab	caprin1a	ccdc25
BTBD19	bmpr1ba	caprin1b	ccdc28a
BTBD2	bmpr1bb	caprin2	ccdc28b
BTBD3	bmpr2a	capslb	ccdc30
BTBD6	bmpr2b	capza1b	ccdc32
BTBD7	bms1	capza2	ccdc34
BTBD8	bmt2	capzb	ccdc39
BTBD9	bnc1	car15	ccdc3a
BTC	bnc2	card11	ccdc3b
BTD	bncr	card14	ccdc40
BTF3	bnip1a	card19	ccdc43
BTF3L4	bnip1b	card9	ccdc47
BTG1	bnip2	carhsp1	ccdc50a
BTG2	bnip3	carm1	ccdc51
BTG3	bnip3la	carmil1	ccdc59
BTG4	bnip3lb	carmil2	ccdc6
BTK	bnip4	carmil3	ccdc61
BTLA	bnipl	carnmt1	ccdc62
BTN1A1	boc	cars1	ccdc65
BTN2A1	bod1	cars2	ccdc66
BTN2A2	bod1l1	cart2	ccdc69
BTN3A1	boka	cart4	ccdc71
BTN3A2	bokb	casc3	ccdc73
BTN3A3	bola1	casd1	ccdc77
BTNL2	bola3	caska	ccdc80
BTNL3	bop1	caskin1	ccdc80l2
BTNL8	bora	caskin2	ccdc85al
BTNL9	borcs5	casp2	ccdc85b
BTRC	borcs6	casp3	ccdc85cb
BUB1	borcs7	casp3a	ccdc86
BUB1B	borcs8	casp6	ccdc88ab
BUB1B-PAK6	bpgm	casp7	ccdc88b
BUB3	bphl	casp8	ccdc88c
BUD13	bpifcl	casp8ap2	ccdc9
BUD23	bpnt1	casp9	ccdc90b
BUD31	bpnt2	casq1a	ccdc92
BVES	bptf	casq1b	ccdc92ba
BYSL	braf	casq2	ccdc92bb
BZW1	brap	casr	ccdc93
BZW2	brat1	cass4	ccdc96
C10orf105	brca2	cast	ccdc97
C10orf120	brcc3	castor1	ccdc9b
C10orf143	brd1a	castor2	cchcr1
C10orf53	brd1b	casz1	cckar
C10orf62	brd2a	cat	ccl20a.3
C10orf67	brd2b	catip	ccl20a.4
C10orf71	brd3a	cav1	ccl20b
C10orf82	brd3b	cav2	ccl20l
C10orf88	brd4	cav3	ccl25a
C10orf90	brd7	cavin1a	ccl25b
C10orf95	brd8a	cavin1b	ccl35.1
C10orf99	brd8b	cavin2	ccl44
C11orf1	brd9	cavin2b	ccm2
C11orf16	brdt	cavin4a	ccm2l
C11orf21	brf1a	cavin4b	ccn1
C11orf24	brf1b	cax1	ccn2a
C11orf42	brf2	cbarpb	ccn3
C11orf49	bri3	cbfa2t2	ccn4a
C11orf52	bri3bp	cbfa2t3	ccn5
C11orf53	bricd5	cbfb	ccn6
C11orf54	brinp1	cbl	ccna1
C11orf58	brinp2	cblb	ccna2
C11orf65	brinp3a.1	cblc	ccnb1
C11orf68	brinp3a.2	cbll1	ccnb1ip1
C11orf71	brinp3b	cbln1	ccnb2
C11orf80	brip1	cbln12	ccnb3
C11orf86	brk1	cbln18	ccnc
C11orf87	brms1	cbln2b	ccnd1
C11orf91	brms1la	cbln4	ccnd2a
C11orf94	brms1lb	cbr1	ccnd2b
C11orf96	brox	cbr4	ccnd3
C11orf97	brpf1	cbwd	ccndbp1
C11orf98	brpf3a	cbx1b	ccndx
C12orf29	brpf3b	cbx2	ccne1
C12orf4	brsk1a	cbx3a	ccne2
C12orf40	brsk1b	cbx3b	ccnf
C12orf42	brsk2a	cbx4	ccng1
C12orf43	brsk2b	cbx5	ccng2
C12orf50	brwd1	cbx6a	ccnh
C12orf54	brwd3	cbx7a	ccni
C12orf56	bscl2	cbx7b	ccni2
C12orf57	bscl2l	cbx8a	ccnjl
C12orf60	bsdc1	cbx8b	ccnk
C12orf71	bsg	cby1	ccnl1a
C12orf73	bsk146	cc2d1a	ccno
C12orf75	bsna	cc2d1b	ccnp
C12orf76	bsnb	cc2d2a	ccnq
C13orf42	bsnd	ccar1	ccnt1
C13orf46	bspry	ccbe1	ccnt2a
C14orf119	bsx	ccdc102a	ccnt2b
C14orf132	btaf1	ccdc103	ccny
C14orf180	btbd10a	ccdc105	ccnyl1
C14orf28	btbd10b	ccdc106	ccp110
C14orf39	btbd11a	ccdc107	ccpg1
C14orf93	btbd11b	ccdc112	ccr10
C15orf39	btbd16	ccdc113	ccr12a
C15orf40	btbd17a	ccdc115	ccr6a
C15orf48	btbd17b	ccdc117	ccr6b
C15orf61	btbd18	ccdc12	ccr7
C15orf62	btbd2a	ccdc120a	ccr9a
C16orf46	btbd3a	ccdc120b	ccr9b
C16orf54	btbd3b	ccdc122	ccs
C16orf72	btbd6a	ccdc124	ccsapb
C16orf74	btbd6b	ccdc126	ccser1
C16orf78	btbd7	ccdc127	ccser2a
C16orf82	btbd8	ccdc13	cct2
C16orf86	btbd9	ccdc134	cct3
C16orf87	btc	ccdc135	cct4
C16orf89	btd	ccdc137	cct5
C16orf90	btf3	ccdc14	cct6a
C16orf91	btf3l4	ccdc141	cct7
C16orf92	btg1	ccdc142	cct8
C16orf95	btg2	ccdc146	ccz1
C16orf96	btg3	ccdc148	cd109
C17orf100	btg4	ccdc149a	cd151
C17orf107	btk	ccdc15	cd164
C17orf113	btr01	ccdc152	cd164l2
C17orf114	btr02	ccdc157	cd2
C17orf49	btr04	ccdc171	cd226
C17orf50	btr05	ccdc172	cd247l
C17orf58	btr06	ccdc174	cd248
C17orf64	btr07	ccdc177	cd248a
C17orf67	btr09	ccdc178	cd27
C17orf75	btr12	ccdc18	cd276
C17orf78	btr16	ccdc180	cd2ap
C17orf80	btr18	ccdc181	cd2bp2
C17orf97	btr20	ccdc186	cd302
C17orf98	btr21	ccdc187	cd36
C17orf99	btr22	ccdc189	cd3e
C18orf21	btr23	ccdc191	cd4-1
C18orf25	btr24	ccdc22	cd4-2.2
C18orf32	btr25	ccdc25	cd40
C18orf54	btr26	ccdc28a	cd40lg
C18orf63	btr29	ccdc28b	cd44b
C19orf12	btr30	ccdc30	cd59
C19orf18	btr31	ccdc32	cd63
C19orf25	btr32	ccdc34	cd68
C19orf33	btr33	ccdc3a	cd74a
C19orf38	bty	ccdc3b	cd74b
C19orf44	bub1	ccdc40	cd79a
C19orf47	bub1ba	ccdc43	cd79b
C19orf53	bub1bb	ccdc47	cd7al
C19orf54	bub3	ccdc50a	cd82b
C19orf67	buc	ccdc51	cd8a
C19orf71	buc2l	ccdc59	cd8b
C19orf73	bud13	ccdc6	cd99
C19orf81	bud23	ccdc61	cd99l2
C19orf84	bud31	ccdc62	cdab
C19orf85	bves	ccdc65	cdadc1
C1D	bxdc2	ccdc66	cdan1
C1GALT1	bysl	ccdc69	cdc123
C1GALT1C1	bzw1a	ccdc71	cdc14ab
C1GALT1C1L	bzw1b	ccdc73	cdc14b
C1orf100	bzw2	ccdc77	cdc16
C1orf105	c13h10orf71	ccdc80	cdc20
C1orf109	c13h7orf72	ccdc80l2	cdc20b
C1orf112	c14h4orf45	ccdc81	cdc23
C1orf115	c15h3orf80	ccdc85al	cdc25b
C1orf116	c16h2orf66	ccdc85b	cdc26
C1orf122	c16h7orf31	ccdc85cb	cdc27
C1orf127	c17h14orf132	ccdc86	cdc34a
C1orf131	c17h15orf52	ccdc88a	cdc34b
C1orf141	c18h15orf65	ccdc88aa	cdc37
C1orf146	c18h3orf33	ccdc88b	cdc37l1
C1orf159	c19h1orf109	ccdc88c	cdc40
C1orf162	c19h1orf216	ccdc9	cdc42bpb
C1orf167	c1d	ccdc90b	cdc42ep1a
C1orf174	c1galt1a	ccdc92	cdc42ep1b
C1orf185	c1galt1b	ccdc92ba	cdc42ep3
C1orf198	c1galt1c1	ccdc96	cdc42ep4a
C1orf21	c1qa	ccdc97	cdc42ep4b
C1orf210	c1qb	ccdc9b	cdc42ep5
C1orf216	c1qbp	cchcr1	cdc42l
C1orf226	c1qc	cck	cdc42se1
C1orf232	c1ql1	cckar	cdc42se2
C1orf35	c1ql2	cckbra	cdc45
C1orf43	c1ql3a	ccl20a.3	cdc5l
C1orf50	c1ql3b	ccl25a	cdc6
C1orf50-AS1	c1ql4a	ccl25b	cdc7
C1orf52	c1ql4b	ccl44	cdc73
C1orf53	c1ql4l	ccm2	cdca2
C1orf54	c1qtnf1	ccm2l	cdca3
C1orf56	c1qtnf12	ccn1	cdca4
C1orf68	c1qtnf13	ccn2a	cdca5
C1orf74	c1qtnf2	ccn3	cdca7a
C1orf87	c1qtnf4	ccn4a	cdca7b
C1orf94	c1qtnf5	ccn5	cdca8
C1QA	c1qtnf6a	ccn6	cdca9
C1QB	c1qtnf6b	ccna1	cdcp1b
C1QBP	c1qtnf7	ccna2	cdcp2
C1QC	c1qtnf9	ccnb1	cdh1
C1QL1	c1r	ccnb1ip1	cdh10a
C1QL2	c1s.2	ccnb2	cdh11
C1QL3	c20h2orf81	ccnb3	cdh13
C1QL4	c23h1orf87	ccnc	cdh15
C1QTNF1	c24h18orf63	ccnd1	cdh16
C1QTNF12	c24h7orf50	ccnd2a	cdh17
C1QTNF2	c25h12orf75	ccnd3	cdh18
C1QTNF3	c2cd2	ccndx	cdh2
C1QTNF4	c2cd2l	ccne1	cdh20
C1QTNF5	c2cd3	ccne2	cdh22
C1QTNF6	c2cd4a	ccnf	cdh23
C1QTNF7	c2cd5	ccng1	cdh24
C1QTNF8	c3a.1	ccng2	cdh4
C1QTNF9	c3a.2	ccnh	cdh5
C1QTNF9B	c3a.3	ccni	cdh7a
C1R	c3a.4	ccnj	cdh8
C1RL	c3a.6	ccnjl	cdhr1a
C1S	c3ar1	ccnk	cdhr2
C2	c3b.1	ccnl1a	cdhr5a
C20orf141	c3b.2	ccno	cdhr5b
C20orf144	c4	ccnp	cdin1
C20orf173	c4b	ccnq	cdip1
C20orf202	c5	ccnt1	cdipt
C20orf203	c5ar1	ccnt2a	cdk1
C20orf204	c5h9orf84	ccnt2b	cdk10
C20orf27	c6	ccny	cdk11b
C20orf85	c6ast1	ccnyl1	cdk12
C20orf96	c6ast3	ccp110	cdk13
C21orf140	c6ast4	ccpg1	cdk15
C21orf58	c6h1orf226	ccr10	cdk16
C21orf62	c7a	ccr12a	cdk17
C21orf91	c7b	ccr6a	cdk18
C22orf15	c8a	ccr6b	cdk19
C22orf23	c8b	ccr7	cdk2
C22orf31	c8g	ccr9b	cdk20
C22orf39	c8h22orf15	ccs	cdk21
C22orf42	c9	ccsapa	cdk2ap1
C2CD2	c9hxorf21	ccsapb	cdk2ap2
C2CD2L	ca10a	ccser1	cdk4
C2CD3	ca10b	ccser2a	cdk5
C2CD4A	ca12	cct2	cdk5r1b
C2CD4B	ca14	cct3	cdk5r2b
C2CD4C	ca15a	cct4	cdk5rap1
C2CD4D	ca15b	cct5	cdk5rap2
C2CD5	ca15c	cct6a	cdk5rap3
C2CD6	ca16b	cct7	cdk6
C2orf15	ca2	cct8	cdk7
C2orf16	ca4a	ccz1	cdk8
C2orf42	ca4b	cd109	cdk9
C2orf49	ca4c	cd151	cdkal1
C2orf50	ca5a	cd164	cdkl1
C2orf66	ca6	cd164l2	cdkl2
C2orf68	ca7	cd2	cdkl5
C2orf69	ca8	cd226	cdkn1a
C2orf72	ca9	cd248	cdkn1ba
C2orf73	caap1	cd248a	cdkn1bb
C2orf74	cab39	cd27	cdkn1d
C2orf76	cab39l	cd276	cdkn2a/b
C2orf78	cab39l1	cd28	cdkn2aip
C2orf80	cabcoco1	cd2ap	cdkn2aipnl
C2orf81	cabin1	cd2bp2	cdkn2c
C2orf88	cables1	cd302	cdkn2d
C2orf92	cables2a	cd36	cdo1
C3	cables2b	cd4	cdon
C3AR1	cabp1a	cd4-1	cdpf1
C3orf14	cabp1b	cd4-2.2	cdr2a
C3orf18	cabp2a	cd40	cdr2l
C3orf20	cabp2b	cd40lg	cds1
C3orf22	cabp4	cd44b	cds2
C3orf33	cabp5a	cd59	cdt1
C3orf38	cabp5b	cd5l	cdv3
C3orf49	cabp7b	cd63	cdx1b
C3orf52	cabz01076234.2	cd74a	cdx4
C3orf56	cabz01093075.1	cd79a	cdyl
C3orf62	cacfd1	cd79b	cdyl2
C3orf70	cachd1	cd7al	cebp1
C3orf80	cacna1aa	cd82b	cebpa
C3orf84	cacna1ab	cd83	cebpb
C3orf85	cacna1ba	cd8a	cebpd
C4A	cacna1bb	cd8b	cebpg
C4B	cacna1c	cd99	cebpz
C4B_2	cacna1da	cd99l2	cecr2
C4BPA	cacna1db	cd9a	cel.1
C4BPB	cacna1e	cda	celf2
C4orf17	cacna1eb	cdadc1	celf3a
C4orf19	cacna1fa	cdan1	celf4
C4orf3	cacna1fb	cdc123	celf5a
C4orf33	cacna1g	cdc14ab	celf6
C4orf36	cacna1ha	cdc14b	celsr1a
C4orf45	cacna1hb	cdc16	celsr2
C4orf46	cacna1ia	cdc20	celsr3
C4orf47	cacna1sa	cdc20b	cemip2
C4orf48	cacna1sb	cdc23	cenatac
C4orf50	cacna2d1	cdc25b	cenpe
C4orf51	cacna2d1a	cdc27	cenpf
C4orf54	cacna2d2a	cdc34a	cenph
C5	cacna2d2b	cdc34b	cenpi
C5AR1	cacna2d3	cdc37	cenpj
C5AR2	cacna2d3a	cdc37l1	cenpk
C5orf15	cacna2d4a	cdc40	cenpl
C5orf22	cacna2d4b	cdc42	cenpn
C5orf24	cacnb1	cdc42bpab	cenpo
C5orf34	cacnb2a	cdc42bpb	cenpp
C5orf46	cacnb2b	cdc42ep1a	cenps
C5orf47	cacnb3a	cdc42ep1b	cenpt
C5orf49	cacnb3b	cdc42ep3	cenpu
C5orf52	cacnb4a	cdc42ep4a	cenpv
C5orf58	cacnb4b	cdc42ep4b	cenpw
[truncated: 27,953 more rows]
