# Supplementary material for: The Utility of Small Fishes for the Genetic Study of Human Age-Related Disorders
Source: Front Genet. 2022 Jul 15;13:928597. doi: 10.3389/fgene.2022.928597 (PMC9335361; doi:10.3389/fgene.2022.928597)
Supplement: Supplementary file 6 [file table5.xlsx]

## Sheet: Zebrafish
Supplemental Table 5. The human SNCA sequence was analysed by using BLASTP with zebrafish, medaka or killifish protein datasets as references.
Description	Scientific Name	Max Score	Total Score	Query Cover	E value	Per. Ident	Acc. Len	Accession
beta-synuclein [Danio rerio]	Danio rerio	122	122	1	2e-36	0.5405	127	NP_957263.1
synuclein, gamma b (breast cancer-specific protein 1) isoform X1 [Danio rerio]	Danio rerio	108	108	0.7	7e-31	0.6263	120	XP_021335787.1
synuclein, gamma b (breast cancer-specific protein 1) [Danio rerio]	Danio rerio	103	103	0.68	4e-29	0.6354	114	NP_001018488.1
synuclein, gamma a [Danio rerio]	Danio rerio	95.9	95.9	0.68	4e-26	0.5833	111	NP_001017567.

## Sheet: Medaka
Description	Scientific Name	Max Score	Total Score	Query Cover	E value	Per. Ident	Acc. Len	Accession
synuclein, alpha (non A4 component of amyloid precursor) [Oryzias latipes]	Oryzias latipes	132	132	0.93	3e-40	0.6136	127	NP_001292336.1
alpha-synuclein-like isoform X1 [Oryzias latipes]	Oryzias latipes	111	111	0.7	3e-32	0.6162	119	XP_023804852.1
synuclein, gamma b (breast cancer-specific protein 1) [Oryzias latipes]	Oryzias latipes	110	110	0.69	8e-32	0.6289	113	NP_001292337.1
synuclein isoform X2 [Oryzias latipes]	Oryzias latipes	102	102	0.77	7e-29	0.5872	115	XP_004077052.1
synuclein isoform X1 [Oryzias latipes]	Oryzias latipes	102	102	0.72	1e-28	0.604	124	XP_004077051.1
beta-synuclein [Oryzias latipes]	Oryzias latipes	86.7	86.7	1	1e-22	0.4966	117	XP_004073444.1

## Sheet: Killifish
Description	Scientific Name	Max Score	Total Score	Query Cover	E value	Per. Ident	Acc. Len	Accession
PREDICTED: alpha-synuclein-like [Nothobranchius furzeri]	Nothobranchius furzeri	130	130	0.96	7e-40	0.6074	127	XP_015798322.1
PREDICTED: alpha-synuclein-like [Nothobranchius furzeri]	Nothobranchius furzeri	113	113	0.77	5e-33	0.6147	116	XP_015797384.1
PREDICTED: alpha-synuclein-like [Nothobranchius furzeri]	Nothobranchius furzeri	110	110	0.67	5e-32	0.6632	113	XP_015818400.1
PREDICTED: beta-synuclein [Nothobranchius furzeri]	Nothobranchius furzeri	92.4	92.4	1	8e-25	0.5034	117	XP_015797205.1
